# Supplementary material for: Guijing2501 (Citrus unshiu) Has Stronger Cold Tolerance Due to Higher Photoprotective Capacity as Revealed by Comparative Transcriptomic and Physiological Analysis and Overexpression of Early Light-Induced Protein
Source: Int J Mol Sci. 2023 Nov 3;24(21):15956. doi: 10.3390/ijms242115956 (PMC10647585; doi:10.3390/ijms242115956)
Supplement: Supplementary file 1 [file ijms-24-15956-s001.zip]

Archive with 4 entries (3 files):
- Supplementary Materials_Proofreading version/Datasheet S1-S7.xls
- Supplementary Materials_Proofreading version/Figure S1.jpg
- Supplementary Materials_Proofreading version/Table S1-S20.xls
- Supplementary Materials_Proofreading version/
