# Supplementary material for: Guijing2501 (Citrus unshiu) Has Stronger Cold Tolerance Due to Higher Photoprotective Capacity as Revealed by Comparative Transcriptomic and Physiological Analysis and Overexpression of Early Light-Induced Protein
Source: Int J Mol Sci. 2023 Nov 3;24(21):15956. doi: 10.3390/ijms242115956 (PMC10647585; doi:10.3390/ijms242115956)
Supplement: Supplementary file 1 [file ijms-24-15956-s001.zip › Supplementary Materials_Proofreading version/Datasheet S1-S7.xls]

## Sheet: Datasheet 1_GJ_up_DEG
Gene_id	Gene_name	Gene_description	GJ_0d_1	GJ_0d_2	GJ_0d_3	GJ_0_5d_1	GJ_0_5d_2	GJ_0_5d_3	GJ_1d_1	GJ_1d_2	GJ_1d_3	GJ_2d_1	GJ_2d_2	GJ_2d_3	GJ_4d_1	GJ_4d_2	GJ_4d_3	GJ_8d_1	GJ_8d_2	GJ_8d_3	GJ_16d_1	GJ_16d_2	GJ_16d_3	GJ2501_0d_1	GJ2501_0d_2	GJ2501_0d_3	GJ2501_0_5d_1	GJ2501_0_5d_2	GJ2501_0_5d_3	GJ2501_1d_1	GJ2501_1d_2	GJ2501_1d_3	GJ2501_2d_1	GJ2501_2d_2	GJ2501_2d_3	GJ2501_4d_1	GJ2501_4d_2	GJ2501_4d_3	GJ2501_8d_1	GJ2501_8d_2	GJ2501_8d_3	GJ2501_16d_1	GJ2501_16d_2	GJ2501_16d_3	GJ_0d	GJ_0_5d	GJ_1d	GJ_2d	GJ_4d
Cs_ont_1g000110	Cs_ont_1g000110	-	0.1	0	0.1	1.25	0.8	0.37	0.93	0.23	1.14	0.2	0.31	0.36	0.09	0.28	0.09	0	0	0	0	0.11	0	0	0	0	1.5	0.94	0.46	0.58	2.54	2.35	1.13	0.63	1.13	0	0.56	0.09	0	0.08	0.09	0.21	1.29	0	0.066667	0.806667	0.766667	0.29	0.153333
Cs_ont_1g000240	Cs_ont_1g000240	-	0.57	0.72	0.31	1.86	1.21	1.97	1.68	1.55	1.94	0.93	0.83	1.33	0.73	0.27	0.78	0.98	1.46	0.72	1.75	1.56	1.11	0.6	1.63	1.22	2.23	2.63	3.36	2.84	3.54	1.74	1.06	1.18	0.75	2.38	1.52	0.5	1.66	1.41	0.69	0.99	1.02	0.84	0.533333	1.68	1.72333	1.03	0.593333
Cs_ont_1g000510	Cs_ont_1g000510	-	13.03	10.42	11.22	5.01	7.73	6.63	7.4	8.14	6.75	14.64	12.72	10.32	26.04	20.76	19.19	12.56	31.2	13.7	24.83	28.36	32.09	8.83	13.03	12.72	6.7	5.34	4.42	5.03	9.35	8.19	11	11.87	14.05	13.74	19.04	16.17	23.45	21.34	23.85	24.45	22.94	20.58	11.5567	6.45667	7.43	12.56	21.9967
Cs_ont_1g000580	Cs_ont_1g000580	-	117.71	21.34	51.14	122.45	138.63	56.08	246.3	183.69	63.11	334.74	61.31	62.05	220.46	63.78	63.98	44.01	26.41	23.34	50.03	46.38	13.28	28.47	15.27	36.68	189.74	149.15	69.33	339.93	256.24	229.74	52.39	121.71	117.69	65.39	52.92	14.51	59.1	38.55	48.18	17.04	11.15	11.68	63.3967	105.72	164.367	152.7	116.073
Cs_ont_1g000590	Cs_ont_1g000590	-	3.3	1.94	2.03	3.93	7.94	7.47	8.26	9.48	9.7	9.33	10.63	7.77	8.27	4.59	4.42	3.79	3.29	3.41	4.22	2.01	3.44	1.73	1.39	3.2	3.82	3.34	5.11	5.68	3.58	4	6.57	7.31	6.05	3.78	5.18	4.85	4.23	2.29	2.57	2.54	3.8	3.23	2.42333	6.44667	9.14667	9.24333	5.76
Cs_ont_1g000600	Cs_ont_1g000600	-	17.58	13.71	10.69	14.59	24.93	15.75	17.08	15.54	13.03	39.45	16.05	38.76	77.71	53.16	53.44	82.93	69.76	77.66	74.72	65.67	56.94	12.66	15.46	11.5	19.25	15.77	13.54	15.15	19.25	25.53	30.93	30.81	28.02	26.09	56.03	37.99	97.2	59.59	64.31	54.74	71.97	115.54	13.9933	18.4233	15.2167	31.42	61.4367
Cs_ont_1g000620	Cs_ont_1g000620	-	0.03	0.08	0	0.35	0.5	0.23	0.24	0.07	0.18	0.22	0.07	0.07	0.03	0.24	0.03	0	0	0.03	0	0	0	0.07	0.07	0.04	0.27	0.4	0.1	0.19	0.38	0.43	0.22	0.18	0.27	0	0.03	0	0.03	0	0	0	0.03	0.03	0.036667	0.36	0.163333	0.12	0.1
Cs_ont_1g000830	Cs_ont_1g000830	-	0	0	0	1.28	0.59	0.88	2.25	1.34	1.96	1.68	1.03	0.6	1.2	0.91	0.29	0.33	0	0.6	0.33	0.7	0.35	0.32	0	0	2.15	2.82	0.3	2.53	2.13	2.83	1.99	3.02	1.11	1.08	0.26	1.41	0.87	0.85	0.58	0.54	0.29	0	0	0.916667	1.85	1.10333	0.8
Cs_ont_1g000860	Cs_ont_1g000860	-	40.71	38.26	42.34	36.49	59.93	46.76	57.44	52.56	47.76	112.74	86.88	82.8	113.96	90.56	92.41	69.19	77.51	65.17	78.89	75.22	81.64	32.73	32.97	51.76	39.74	26.18	32.15	23.25	33.99	44.87	55.98	96.46	68.18	77.08	103.03	109.34	81.24	61.18	88.48	72.68	78.51	100.45	40.4367	47.7267	52.5867	94.14	98.9767
Cs_ont_1g000870	Cs_ont_1g000870	-	8.77	50.34	57.04	36.38	44.79	30.35	12	34.67	59.76	53.89	152.83	17.91	69.43	269.93	266.47	55.92	29.5	95.9	136.3	83.83	78.55	101.19	141.25	221.36	26.7	83.79	206.26	7.89	13.49	11.04	130.21	38.21	56.04	135.75	112.32	543.17	32.51	54.16	62.53	108.94	58.19	121.75	38.7167	37.1733	35.4767	74.8767	201.943
Cs_ont_1g000950	Cs_ont_1g000950	-	0.89	2.32	4.68	10.55	13.37	5.98	25.36	9.39	24.56	11.78	15.92	13.1	11.92	5.5	3.65	0.93	2.19	1.89	0.31	4.24	6.79	1.5	1.14	0	11.07	9.42	3.77	2.79	11.75	27.28	17.17	22.67	14.02	0.6	2.92	3.98	14.84	1.34	1.83	2.93	14.31	2.45	2.63	9.96667	19.77	13.6	7.02333
Cs_ont_1g001030	Cs_ont_1g001030	-	4.6	4.18	0.28	4.57	2.89	3.37	1.54	2.43	1.73	2	0.67	4.66	7.39	3.68	4.66	8.4	10.82	7.97	12.55	13.76	15.51	3.69	1.89	0.7	5.83	6.66	4.29	4.03	3.75	6.2	2.53	1.55	1.33	0.7	0.73	0.61	10.82	10.2	2	13.41	19.95	5.97	3.02	3.61	1.9	2.44333	5.24333
Cs_ont_1g001070	Cs_ont_1g001070	-	10.1	5.41	7.47	9.58	13.1	7.77	13.06	4.84	8.89	10.88	15.04	9.43	27.12	17.94	22.79	23.47	27.87	17	16.94	25.54	24.33	8.14	13.81	4.9	8.34	6.41	6.07	6.5	8.57	12.79	10.81	11.71	10.44	9.53	15.83	16.1	27.91	28.3	24.98	32.01	25.46	27.14	7.66	10.15	8.93	11.7833	22.6167
Cs_ont_1g001120	Cs_ont_1g001120	-	15.13	7.69	6.12	16.13	20.26	22.95	39.08	36.34	31.62	9.71	15.1	10.4	17.31	22.21	20.01	48.92	25.91	13.56	35.62	40.08	25.1	6.46	4.96	8.69	17.22	12.2	9.66	39.96	27.76	30.48	20.63	17.62	34.81	66.57	17.98	10.66	23.43	33.35	16.81	19.67	9.2	22.44	9.64667	19.78	35.68	11.7367	19.8433
Cs_ont_1g001140	Cs_ont_1g001140	-	10.87	11.66	14.51	20.51	28.56	20.44	24.64	27.62	24.65	32.64	28.02	24.05	34.73	40.41	42.32	48.91	33.89	29.33	42.49	33.4	36.18	10.69	13.4	18.54	13.15	15.54	20.85	14.04	21.68	22.36	27.8	38.01	34.37	33.24	57.58	44.43	52.31	50.12	45.94	52.99	56.46	66.11	12.3467	23.17	25.6367	28.2367	39.1533
Cs_ont_1g001430	Cs_ont_1g001430	-	0	0	0	0.34	0.25	0.46	0.34	0.7	0.6	1.28	0.18	0.08	0.41	0.56	0.47	0.53	0.17	0.4	1.63	1.79	0.77	0	0	0	0	0	0	0	0.1	0.09	0.08	0	0.08	0.07	0.36	1.02	0.16	0.2	0.27	0.07	0	0.75	0	0.35	0.546667	0.513333	0.48
Cs_ont_1g001450	Cs_ont_1g001450	-	0.08	0	0.09	0.17	0	0.09	0.17	0.43	0.47	1.49	0.18	0.16	0.16	0.7	0.16	0.35	0.16	0.61	0.85	1.04	0.91	0	0	0.09	0	0.07	0	0	0.12	0.33	0	0.14	0.36	0	0.14	0.52	0	0.18	0.22	0.51	0.15	0.28	0.056667	0.086667	0.356667	0.61	0.34
Cs_ont_1g001470	Cs_ont_1g001470	-	0.47	0.32	0	0.68	2.05	0.99	1.8	4.81	1.98	17.45	2.38	2.13	3.5	6.76	6.56	5.67	1.82	5.35	14.67	17.71	9.56	0.34	0.45	0.71	0.92	0.69	0.89	0.69	2.02	1.53	0.89	3.73	2.13	0.77	5.68	5.1	2.48	3.1	1.78	4.16	0.43	6.16	0.263333	1.24	2.86333	7.32	5.60667
Cs_ont_1g001620	Cs_ont_1g001620	-	0.14	0	0.15	1.74	1.56	1.11	2.47	0.85	1.32	0.5	0.22	0.83	0.19	0.6	0.26	0	0.2	0.13	0	1.66	1.28	0.21	0.52	0	4.27	3.29	1.35	1.34	1.22	4.79	2.6	1.36	2.02	0.17	0.17	0.12	0.64	0.37	0.12	0.52	0.62	0	0.096667	1.47	1.54667	0.516667	0.35
Cs_ont_1g001650	Cs_ont_1g001650	-	0.29	0.13	0.43	0.95	0.55	0.33	0	1.15	1.84	0	3.51	0.55	0.22	2.67	2.08	0.35	0.97	3.56	0.84	2.77	2.25	1.01	3.06	2.37	0.51	2.08	3.24	0.16	0.3	0.19	2.96	0.71	1.12	2.91	0.57	5.45	0.05	1.15	1.01	1.88	4.63	3.96	0.283333	0.61	0.996667	1.35333	1.65667
Cs_ont_1g001750	Cs_ont_1g001750	-	3.44	2.54	0.8	2.58	4.74	4.52	4.97	4.84	5.51	4.74	4.04	6.34	5.47	5.13	3.77	7.73	6.6	5.35	7.1	4.58	8.1	1.69	2	1.12	4.14	3.06	1.69	3.06	3.73	5.65	5.58	6.87	4.3	3.43	4.42	2.53	5.12	7.64	4.18	10.47	11.03	4.73	2.26	3.94667	5.10667	5.04	4.79
Cs_ont_1g001840	Cs_ont_1g001840	-	6.58	4.48	1.89	20.28	16.51	14.65	17.94	20.49	24.02	8.2	10.22	9.3	10.7	8.38	8.72	5.25	6.11	5.02	2.44	4.28	9.26	5.93	2.58	1.36	17.08	21.2	21.6	18.53	20.57	11.72	16.47	23.34	15.61	3.23	7.71	3.84	6.37	6	7.43	6.82	3.36	2.84	4.31667	17.1467	20.8167	9.24	9.26667
Cs_ont_1g001850	Cs_ont_1g001850	-	1.92	1.91	3.12	2.28	2.46	2.15	2.43	2.68	1.85	2.42	2.3	2.31	3.25	3.38	3.7	4.12	6.26	2.98	5.06	5.94	7.13	1.7	2.19	2.76	1.83	3.75	2.58	3.49	2.58	1.62	1.96	4.12	1.75	1.94	2.87	1.8	3.84	3.46	2.38	6.29	4.58	4.36	2.31667	2.29667	2.32	2.34333	3.44333
Cs_ont_1g001980	Cs_ont_1g001980	-	0	0	0	0.4	0	0	0	0	0	0	0.44	0.38	0	0.38	0	0	0	0	22.94	0	2.67	0	0	0	0.39	0	0	0	0	0	0	0	0	1.72	0.33	0.36	0	0	0.73	17.05	1.82	0	0	0.133333	0	0.273333	0.126667
Cs_ont_1g002010	Cs_ont_1g002010	-	21.83	24.69	31	23.21	38.05	27.24	29.99	34.1	32.2	50.02	53.16	41.57	65.82	57.83	56.4	51.45	62.31	53.88	50.3	30.11	46.62	23.18	25.52	34.22	18.12	15.79	19.43	19.7	25.54	20.46	31.63	46.51	35.53	50.99	59.37	49.41	63.39	53.97	69.59	58.88	91.19	71.24	25.84	29.5	32.0967	48.25	60.0167
Cs_ont_1g002030	Cs_ont_1g002030	-	1.48	1.52	1.44	4.51	9.76	8.91	4.74	4.07	5.92	2.27	1.45	2.78	0.51	2.6	2.89	4.95	0.4	2.38	3.05	4.61	2.08	2.59	1.03	2.15	6.81	6.11	5.57	10.89	14.21	3.2	3.89	0.82	2.23	1.14	1.65	0.48	0.62	2.29	0.37	1.37	4.37	0.25	1.48	7.72667	4.91	2.16667	2
Cs_ont_1g002130	Cs_ont_1g002130	-	68.94	72.65	74.51	73.6	131.25	81.76	106.5	94.87	69.85	100.43	44.5	109.55	163.63	116.28	121.76	119.86	180.02	114.22	164.74	197.68	215.22	44.85	47.18	49.24	91.15	64.86	57.87	64.43	62.34	97.19	62.04	68.54	84.4	40.71	77.24	63.81	153.39	144.68	86.52	88.47	95.06	76.41	72.0333	95.5367	90.4067	84.8267	133.89
Cs_ont_1g002150	Cs_ont_1g002150	-	8.4	3.87	4.59	8.64	10.23	7.22	8.23	8.99	4.42	3.84	2.66	6.03	3.28	8.3	8.34	7.93	4.7	2.8	24.52	29.15	17.3	4.81	5.11	4.38	11.04	11.25	6.68	5.31	7.33	12.91	5.98	6.63	7.53	3.35	4.04	2.02	4.39	8.52	2.93	4.59	4.56	4.75	5.62	8.69667	7.21333	4.17667	6.64
Cs_ont_1g002200	Cs_ont_1g002200	-	1.19	0.71	1.35	1.56	2.35	1.43	1.12	1.59	1.37	1.14	0.6	1.36	1.64	1.82	1.37	1.55	2.38	1.28	2.19	3.38	4.34	1.21	0.85	1.6	1.24	2.1	1.83	2.03	1.91	0.99	1.29	1.88	1.23	0.57	0.71	1.17	2.19	1.88	0.89	2.76	2.16	2.09	1.08333	1.78	1.36	1.03333	1.61
Cs_ont_1g002220	Cs_ont_1g002220	-	0.25	0.48	0	2.5	1.68	1.49	0.78	1.38	1.82	0.9	1.14	1.06	0.72	0.51	0.85	0.43	0.66	0.12	0.58	1.3	0.38	1.19	0.68	0.46	1.32	1.46	4.21	15.34	6.95	0.7	0.47	0.36	0.54	0.74	0.34	0.46	0.49	0.63	0.78	0.83	1.45	0.38	0.243333	1.89	1.32667	1.03333	0.693333
Cs_ont_1g002260	Cs_ont_1g002260	-	13.13	7.39	7.38	5.36	8.98	4.97	8.56	5.55	6.11	10.17	8.13	7.61	23.8	15.88	17.42	13.8	23.38	12.07	10.86	11.39	18.24	8.65	8.64	7.43	7.43	5.57	3.87	6.68	4.93	9.23	6.07	11.08	13.88	7.24	14.19	11.37	20.12	14.01	13.34	20.34	18.85	17.39	9.3	6.43667	6.74	8.63667	19.0333
Cs_ont_1g002480	Cs_ont_1g002480	-	0.19	0.2	1.2	1.51	2.94	1.36	2.06	3.45	2.93	3.32	0.94	1.69	0.55	1.01	2.43	1.11	0.8	1.53	1.6	0.41	0.43	0.36	1.16	0.2	0.73	1.44	0.81	2.27	0.84	1.23	1.79	3.67	3.93	0.77	1.1	0.67	0.19	0.52	0.56	1.16	0.18	0.18	0.53	1.93667	2.81333	1.98333	1.33
Cs_ont_1g002510	Cs_ont_1g002510	-	55.92	60.67	34.36	207.94	184.34	140.65	297.41	226.2	180.89	207.26	135.74	97.26	130.89	189.43	180.51	97.44	77.02	155.18	104.29	129.79	132.67	112.76	114.41	75.51	146.77	167.08	170.02	254.44	240.06	223.44	188.6	219.71	361.34	124.25	146.61	69.68	141.59	129.79	101.33	140.58	45.83	77.26	50.3167	177.643	234.833	146.753	166.943
Cs_ont_1g002600	Cs_ont_1g002600	-	0	0	0	0	0	0	0.26	0.27	0	1.64	0.27	0	0.46	0.49	0.68	0.53	0	0.46	1.6	1.63	1.36	0	0	0	0.25	0	0	0	0	0	0.23	0	0.23	1.25	0.6	0.43	0.45	0.66	0	2.28	7.51	0.24	0	0	0.176667	0.636667	0.543333
Cs_ont_1g002620	Cs_ont_1g002620	-	5.18	7.87	8.3	26.58	16.04	24.67	3.47	18.36	21.69	7.13	3.06	3.28	5.46	9.68	10.03	37.84	1.07	3.68	9.25	7.4	13.6	6.8	7.35	9.21	15.69	23.31	28.87	9.12	3.97	5.46	5.75	2.89	0.91	1.11	3.81	3.71	5.34	6.92	1.24	4.46	3.44	9.26	7.11667	22.43	14.5067	4.49	8.39
Cs_ont_1g002670	Cs_ont_1g002670	-	0.7	1.01	0.53	2.03	3.02	1.99	0.9	1.87	2.86	1.89	0.75	0.66	0.76	1.16	1.4	1.22	0.78	1.02	0.62	0.77	0.66	1.01	0.48	0.64	4.38	3.47	4.7	3.38	2.96	1.48	1.35	1.9	1.48	1.78	2.54	1.96	1.58	1.43	1.55	0.93	0.99	0.74	0.746667	2.34667	1.87667	1.1	1.10667
Cs_ont_1g002700	Cs_ont_1g002700	-	1.63	0.8	0.56	3.52	5.7	7.47	1.31	1.76	4.73	1.92	0.56	0.55	0.43	0.51	0.55	1.13	1.09	0.54	0.81	2.31	1.15	1.46	0.93	0.56	5.86	4.13	4.98	2.44	5.48	2.91	1.95	1.42	0.91	0.94	1.56	0.41	1.34	2.11	0.9	0.78	1.53	0.61	0.996667	5.56333	2.6	1.01	0.496667
Cs_ont_1g002730	Cs_ont_1g002730	-	0	0	0.53	10.66	4.11	6.51	0.5	4.04	3.5	0.63	14.26	0.03	2.45	2	5.41	0.56	0	0.09	2.01	0.59	0.25	0.1	1.81	4.24	1.3	8.89	19.23	0.36	1.04	0.82	13	5.51	2.35	8.15	1.3	1.98	0.09	0.09	0.62	2.5	0.39	0	0.176667	7.09333	2.68	4.97333	3.28667
Cs_ont_1g002760	Cs_ont_1g002760	-	1.07	1.42	24.66	246.87	106.76	149.96	27.09	124.51	142.86	43.93	353.04	8.42	75.83	134.19	137.12	12.84	6.25	8.87	45.82	11.25	17.93	3.06	45.69	125.25	73.15	232.22	445.75	15.43	34.35	15.16	263.73	129.94	81.36	296.89	48.71	65.75	13.89	4.94	19.44	62.19	16.76	12.88	9.05	167.863	98.1533	135.13	115.713
Cs_ont_1g002860	Cs_ont_1g002860	-	11.2	10.45	9.49	10.99	16.62	9.21	10.22	10.12	8.93	16.37	9.31	14.68	37.25	31.46	30.36	35.76	42.17	27.17	26.02	31.13	41.32	14.74	16.54	14.07	10.52	10.08	8.19	7.22	10.47	13.4	11.16	15.56	14.93	8.12	24.62	22.88	45.73	35.24	28.06	47.12	39.58	43.03	10.38	12.2733	9.75667	13.4533	33.0233
Cs_ont_1g002870	Cs_ont_1g002870	-	15.58	13.93	3.84	8.23	10.35	5.07	5.79	4.34	3.77	5.16	2.3	9.06	25.24	14.81	14.78	22.68	48.32	22.05	16.62	30.09	41.2	14.86	8.2	3	9.04	6.94	5.04	8.03	8.64	14.1	5.56	5.25	9.09	0.75	7.94	6.59	43.02	27.25	14.17	25.97	24.95	18.29	11.1167	7.88333	4.63333	5.50667	18.2767
Cs_ont_1g002880	Cs_ont_1g002880	-	5.1	4.54	2.04	3.03	5.44	2.51	4.07	1.98	2.15	6.1	1.8	11.82	18.65	9.77	9.95	25.71	25.54	25.45	29.79	30.68	34.03	2.48	2.33	0.59	4.09	3.58	2.46	3.76	3.09	5.24	2.65	3.26	4	2.35	9.1	4.93	27.8	23.73	13.49	16.61	10.3	14.86	3.89333	3.66	2.73333	6.57333	12.79
Cs_ont_1g002920	Cs_ont_1g002920	-	8.14	7.24	6.81	11.54	14.46	10.27	10.5	8.51	7.43	13.87	3.89	9.43	11.88	13.93	14.72	15.08	12.03	11.38	19.29	19.16	22.14	9.61	9.36	9.27	12.6	13.88	14.33	12.35	12.88	12.37	11.59	12	11.66	6.15	13.05	12.38	18.45	14.98	8.02	21.68	18.63	17.39	7.39667	12.09	8.81333	9.06333	13.51
Cs_ont_1g003180	Cs_ont_1g003180	-	13.34	14.7	13.05	14.3	20.61	13.54	20.25	15.54	18.39	27.65	18.3	19.79	41.84	29.44	30.7	37.9	40.63	36.25	37.64	42.97	46.98	15.16	15.44	12.43	21.3	17.1	11.89	13.55	23.03	21.63	18.64	21.03	20.31	13.45	30.01	23.59	39.88	34.31	32.97	49.05	48.86	40.91	13.6967	16.15	18.06	21.9133	33.9933
Cs_ont_1g003210	Cs_ont_1g003210	-	1.69	1.47	1.31	2.16	4.55	1.62	2.48	4.61	2.28	8.28	4.56	7.55	7.69	8.9	7.56	13.51	7.35	19.45	37.15	16.23	11.32	1.1	1.96	2.61	1.82	1.84	2.07	6.47	3.73	3.37	2.91	5.47	9.21	8.93	11.75	8.74	8.66	14.38	11.97	7.47	9.92	12.27	1.49	2.77667	3.12333	6.79667	8.05
Cs_ont_1g003220	Cs_ont_1g003220	-	11.12	8.73	8.62	9.63	12.16	8.48	10.15	8.43	7.36	13.48	8.56	15.78	21.23	16.7	18.01	18.88	22.09	17.69	21.05	20.58	16.62	11.4	10.74	10.76	10.69	9.51	9.44	11.22	11.93	13.22	11.17	11.77	15.83	16.63	22.56	17.91	22.28	22.14	20.89	15.84	20.02	22.83	9.49	10.09	8.64667	12.6067	18.6467
Cs_ont_1g003650	Cs_ont_1g003650	-	0	0	0.32	0	0.28	0	0	0.94	0.92	0.63	8.07	1.12	0.28	0.85	0.55	0.31	2.05	1.96	0.92	0	0.66	0	0	0	0	0	0.84	0	0	0.24	1.6	1.29	0	1.27	0.49	2.38	0.82	0	2.16	0.75	2.15	4.16	0.106667	0.093333	0.62	3.27333	0.56
Cs_ont_1g003690	Cs_ont_1g003690	-	0	0	0.64	3.54	3.73	3.23	0	3.23	6.82	0.64	5.23	0	2.78	1.68	1.07	0.63	0	0	0.62	0.66	0.66	0	0.57	0	5.7	0.53	5.58	0.53	0	0	1.58	0	0	1.53	0	1.05	1.62	0.53	0.54	0.5	0.54	0.56	0.213333	3.5	3.35	1.95667	1.84333
Cs_ont_1g003710	Cs_ont_1g003710	-	2.76	1.52	1.86	1.88	2.65	2.47	1.42	1.67	1.78	2.44	0.97	2.27	2.71	2.39	2.46	2.45	2.24	1.1	3.53	5.53	6.64	2.13	1.6	1.55	3.34	4.44	3.41	3.74	3.7	1.79	2.93	2.35	2.36	1.26	1.94	1.9	2.38	2.29	1.74	2.16	1.34	2.35	2.04667	2.33333	1.62333	1.89333	2.52
Cs_ont_1g003730	Cs_ont_1g003730	-	0.75	0.47	0.8	1.2	1.51	0.45	1.41	1.26	2.29	1.57	2.62	0.92	1.83	1.82	1.41	1.23	2.38	0.74	3.52	1.66	3.05	0.81	0.76	0.55	0.78	1.13	0.66	0.63	1.23	1.04	1.23	1.87	0.94	0.75	0.88	1.84	1.53	1.3	0.86	5.36	3.21	1.88	0.673333	1.05333	1.65333	1.70333	1.68667
Cs_ont_1g003780	Cs_ont_1g003780	-	1.05	0	0.5	1.19	4.75	1	3.42	13.17	9.94	32.21	49.65	2.86	28.25	40.86	48.24	130.31	14.68	58.64	290.94	18.27	4.27	0.24	0.56	1.38	0.23	0.94	0.66	4.79	2.18	0.48	2.22	16.85	29.68	267.39	144.32	38.67	15.98	72.77	144.21	27.1	8.88	71.83	0.516667	2.31333	8.84333	28.24	39.1167
Cs_ont_1g003790	Cs_ont_1g003790	-	106.7	91.9	107.03	74.97	112.68	86.67	99.85	104.08	91.12	170.83	122.07	146.77	183.05	167.75	169.86	233.17	183.68	202.01	202.82	166.5	176.31	88.47	90.83	99.61	93.41	73.03	68.58	77.19	79.5	106.04	93.67	118.47	122.54	115.59	167.19	141.13	198.55	192.46	194.44	185.87	210.29	241.34	101.877	91.44	98.35	146.557	173.553
Cs_ont_1g003900	Cs_ont_1g003900	-	28.34	18.01	17.56	11.92	17.23	7.05	13.9	16.06	11.07	63.49	23.19	13.27	43.67	48.98	50.48	198.41	63.22	89.43	253.12	141.7	99.23	13.77	13.09	18.11	14.55	13.86	9.12	16.15	15.91	17.1	15.2	15.83	29.95	48.43	99.95	66.76	58.46	100.95	75.4	123.84	131.15	113.76	21.3033	12.0667	13.6767	33.3167	47.71
Cs_ont_1g003980	Cs_ont_1g003980	-	2.04	2.67	1.69	1.88	3.43	1.83	2.13	2.31	2.42	5.72	2.29	2.43	10.5	10	8.91	8.32	15.54	4.79	6.54	11.74	15.73	2.93	2.82	1.54	2.53	1.25	0.88	1.93	2.78	3.19	4.25	4.16	4.38	3.81	8.53	8.22	16.36	12.33	6.03	20.61	13.11	15.27	2.13333	2.38	2.28667	3.48	9.80333
Cs_ont_1g004000	Cs_ont_1g004000	-	71.92	388.67	148.64	74.18	218.31	288.54	113.23	335.18	503.19	718.39	1232.7	526.35	292.27	811.53	804.37	356.58	112.67	610.4	598.47	144.48	224.24	1225.66	676.33	729.29	105.9	194.78	448	77.94	79.59	129.22	751.4	380.37	255.67	652.84	457.3	2977.85	199.89	367.9	354.77	407.01	530.79	457.39	203.077	193.677	317.2	825.813	636.057
Cs_ont_1g004050	Cs_ont_1g004050	-	2.4	0.75	0.27	17.16	4.63	4.26	5.49	8.09	7.45	4.62	6.34	6.15	0.47	1.37	1.32	0.17	0.32	0.46	0.09	0	0.37	0.42	0.71	0.44	6.87	8.27	5.15	2.29	4	8.95	4.5	11.93	2.6	0.35	0.48	0.74	0.46	0.15	0.38	1.27	2.1	0.08	1.14	8.68333	7.01	5.70333	1.05333
Cs_ont_1g004140	Cs_ont_1g004140	-	28.71	19.33	15.42	19.25	24.83	19.62	20.98	26.93	22.76	38.42	20.56	29.58	59.84	37.16	37.71	55.49	62.54	55.05	50	50.09	66.27	18.93	15.96	11.74	17.43	16.51	9.03	19.23	20	24.59	22.87	28.71	32.53	24.64	40.39	31.18	64.29	43.91	46.21	49.76	50	60.68	21.1533	21.2333	23.5567	29.52	44.9033
Cs_ont_1g004190	Cs_ont_1g004190	-	0.4	0.15	0	3.35	1.62	0.37	6.64	1.79	0.94	0.7	0.85	0.25	0	0	0	0.13	0.26	0	0.14	0	0	2.01	0.25	0.14	3.34	2.59	1.86	2.47	1.56	4.01	0.6	1.14	1.61	0.78	0.22	0	0	0.24	0	0	0	0	0.183333	1.78	3.12333	0.6	0
Cs_ont_1g004340	Cs_ont_1g004340	-	0.05	1.59	0.43	6.69	1.97	2.3	3.58	9.66	6.16	8.51	4.5	1.32	7.91	4.09	6.17	4.04	1.75	1.31	3.24	2.73	1.15	1.05	0.38	2.65	0.67	4.02	6.96	5.29	4.59	1.45	4.18	2.71	4.01	4.2	6.01	8.34	2.28	3.28	1.94	2.69	1.3	2.28	0.69	3.65333	6.46667	4.77667	6.05667
Cs_ont_1g004400	Cs_ont_1g004400	-	16.77	14.6	8.17	24.67	46.15	18.95	47.24	63.52	71.37	113.97	99.13	50.67	101.57	128.21	135.35	62.7	63.11	89.43	44.53	111.95	96.91	36.02	14.74	25.59	23.93	38.22	28.05	24.07	37.57	26.94	82.83	103.04	66.29	98.86	134.89	162.64	97.34	81.79	57.18	46.9	48.67	77	13.18	29.9233	60.71	87.9233	121.71
Cs_ont_1g004440	Cs_ont_1g004440	-	0	0	0.61	0.73	0.14	0	0.29	0.6	0.15	1.52	0.62	0.14	1.36	1.67	2.14	1.91	2.82	0	9.79	1.75	3.02	0.15	0	0.92	0.14	0	0.41	0	0.24	0.12	0.65	1.49	1.5	1.46	1.77	2.42	1.07	0.77	1.31	2.56	2.72	2.28	0.203333	0.29	0.346667	0.76	1.72333
Cs_ont_1g004450	Cs_ont_1g004450	-	15.85	8.36	10.46	13.36	19.34	13.62	24.9	28.08	21.01	49.74	36.04	52.66	39.69	47.92	43.75	43.85	34.27	42.59	60.3	45.22	25.61	11.1	12.37	11.82	13.32	14.47	11.35	19.63	24.64	19.64	21.39	38.97	36.91	51.43	73.49	46.72	36.82	42.7	68.82	25.82	32.87	46.25	11.5567	15.44	24.6633	46.1467	43.7867
Cs_ont_1g004560	Cs_ont_1g004560	-	4.74	2.08	4.58	7.31	17.42	4.34	26.39	45.77	26.66	180.56	101.43	52.04	109.08	110.21	112.29	186.86	82.46	206.44	195.07	131.93	124.55	3.57	2.63	23.53	5.96	4.5	2.45	5.86	5.3	4.9	24.04	83.91	50.08	275.2	143.93	183.29	114.79	125.15	149.21	158.26	125.85	194.38	3.8	9.69	32.94	111.343	110.527
Cs_ont_1g004630	Cs_ont_1g004630	-	0.42	0.2	0.13	2.16	1.26	1.55	1.27	0.63	0.99	0.63	0.3	0.23	0.42	1.1	0.79	0.31	0.47	0.22	1.59	0.47	0.6	0.12	0.29	0.19	4.18	2.74	1.36	1.99	3.21	2.14	1.69	1.05	1.14	0.56	0.9	0.8	0.39	0.64	0.39	0.61	0.6	0.15	0.25	1.65667	0.963333	0.386667	0.77
Cs_ont_1g004640	Cs_ont_1g004640	-	0.55	0.49	2.95	1.05	1.65	0.67	0.75	1.85	1.13	4.08	4.01	0.76	4.18	6.24	5.26	6.16	5.65	1.67	26.01	8.12	9.35	0.18	0.42	4.28	0.97	0.86	0.56	0.66	0.92	0.93	1.29	4.35	4.33	9.25	10.25	7.53	4.1	3.8	4.62	11.77	8.68	7.59	1.33	1.12333	1.24333	2.95	5.22667
Cs_ont_1g004700	Cs_ont_1g004700	-	1.41	0.64	0.25	2.56	1.62	1.72	2.46	1.81	2.02	1.69	1.58	1.33	1.84	1.43	2.13	2.06	1.76	0.74	1.61	1.93	4.23	1.39	0.81	0.25	2.49	2.19	1.02	1.77	2.72	2.66	1.93	4.18	1.81	2	1.71	0.8	3.13	1.23	1.21	3.21	2.9	1.54	0.766667	1.96667	2.09667	1.53333	1.8
Cs_ont_1g004760	Cs_ont_1g004760	-	0.36	0	0	2.44	2.15	0.34	1.21	1.75	1.11	1.14	1.43	1.47	0.57	0.58	0.45	0.86	0.71	0.67	0.25	0	2.52	0.12	0	0.13	1.17	0.43	0.23	0.21	1.83	2.27	0.54	3.85	0.52	0.1	0.49	0.21	1.45	0.54	0.11	0.92	1.84	0.67	0.12	1.64333	1.35667	1.34667	0.533333
Cs_ont_1g004830	Cs_ont_1g004830	-	0	0	0.93	1.96	1.2	1.04	6.15	0.4	4.49	0	1.61	0	0.79	2.65	1.27	0.85	0	0	0.48	0.41	0	0	0	0.43	1.37	2.73	2.12	0.72	0.67	0.29	3.75	1.14	4.27	3.59	3.37	2.12	0.33	0.29	0.35	0.65	1.02	0.35	0.31	1.4	3.68	0.536667	1.57
Cs_ont_1g004950	Cs_ont_1g004950	-	0	0	0.4	10.17	152.52	147.58	64.13	81.91	12.19	120.96	22.59	148.91	265.63	40.44	38.99	60.82	105	92.2	47.2	119.69	67.59	0	0.46	0	30.26	4.94	14.34	82.3	51.74	7.53	15.47	39.28	9.4	4.64	26.75	20.45	142	80.49	47.24	60.01	141.04	54.71	0.133333	103.423	52.7433	97.4867	115.02
Cs_ont_1g005030	Cs_ont_1g005030	-	81.3	112.46	157.41	168.92	228.19	219.21	208.14	229.95	242.26	272.65	207.04	198.66	121.61	151.5	152.4	111.48	63.82	113.53	94.16	72.29	85.38	121.11	109.97	177.32	133.66	134.35	172.34	117.83	163.28	124.41	210.43	292.4	153.47	147.42	154.4	143	123.94	99.99	98.09	72.5	109.23	98.4	117.057	205.44	226.783	226.117	141.837
Cs_ont_1g005070	Cs_ont_1g005070	-	5.42	3.47	4.7	5.16	4.74	5.15	4.31	5.9	2.21	4.4	6.17	4.42	5.9	5.04	4.37	9.57	10.13	5.89	15.26	10.91	19.74	3.39	5.8	4.37	4.12	6.34	4.03	3.33	5.12	4.99	3.7	3.34	4.25	1.79	1.77	2.17	7.3	11.6	4.7	15.26	11.44	10.13	4.53	5.01667	4.14	4.99667	5.10333
Cs_ont_1g005270	Cs_ont_1g005270	-	8.49	19.19	11.06	21.19	13.39	17.76	13.21	13.95	21.93	14.61	39.98	27.88	11.02	17	19.6	7.79	10.1	11.7	6.45	16.44	12.41	26	69.36	22.71	10.34	44.96	76.28	13.18	17.03	5.68	22.37	15.18	15.45	21.19	10.98	29.48	8.29	8.8	16.25	7.53	37.47	27.96	12.9133	17.4467	16.3633	27.49	15.8733
Cs_ont_1g005310	Cs_ont_1g005310	-	28.19	23.03	13.84	25.55	25.29	18.54	25.11	16.46	12.9	11.47	6.4	13.62	23.59	30.17	35.08	49.88	41.85	27.91	61.58	54.97	46.4	22.11	13.46	10.28	27.98	24.51	20.64	25.35	22.17	31.53	18.38	12.82	23.7	8.44	20.87	11.75	34.18	43.83	22.82	20.46	17.37	22.17	21.6867	23.1267	18.1567	10.4967	29.6133
Cs_ont_1g005360	Cs_ont_1g005360	-	2.73	0.88	0.75	3.84	7.13	5	2.13	2.36	1.76	4.12	1.86	4.34	16.69	13.02	12.33	10.84	11.97	5.3	7.44	13.34	30.92	1.67	0.3	1	6.65	5.45	4.8	4.81	4.45	4.91	5.82	2.45	2.32	1.33	5.92	2.65	20.34	12.45	4.22	12.76	6.16	4.89	1.45333	5.32333	2.08333	3.44	14.0133
Cs_ont_1g005410	Cs_ont_1g005410	-	1.78	2.17	3.5	1.89	3.05	1.84	2.08	1.78	2.4	2.4	1.92	2.35	3.12	3.68	3.15	5.59	7.13	3.7	8.54	10.1	10.81	1.52	3.54	2.9	2.65	2.1	2.62	3.11	3.14	2.24	2.07	2.79	2.3	1.21	1.82	2.04	4.98	7.76	2.48	8.96	6.51	5.85	2.48333	2.26	2.08667	2.22333	3.31667
Cs_ont_1g005520	Cs_ont_1g005520	-	0.23	0.27	0.4	2.84	1.93	3.17	1.79	2.31	2.49	4.6	1.67	0.79	1.2	1.08	1.48	0.63	0.23	0.22	1.21	0.93	0.72	0.24	0.13	0.75	4.54	3.12	1.45	2.25	4.58	5.7	4.76	3.12	2.21	0.36	0.69	2.29	1.21	1.05	1.53	1.66	2.49	1.09	0.3	2.64667	2.19667	2.35333	1.25333
Cs_ont_1g005600	Cs_ont_1g005600	-	3.52	2.29	3.04	4.16	4.13	3.05	3.28	2.82	3.4	3.72	3.3	3.13	5.04	5.29	5.61	8.98	8.05	5.48	11.08	9.84	12.32	1.52	2.53	4.07	2.06	4.18	3.14	5.39	5.24	2.52	3.82	4.07	3.07	2.42	4.19	2.3	6.52	8.12	4.1	10.32	7	8.61	2.95	3.78	3.16667	3.38333	5.31333
Cs_ont_1g005670	Cs_ont_1g005670	-	12.19	10.9	17.23	31.69	32.31	14.39	73.79	36.85	16.97	50.26	40.38	30.92	172.82	91.26	95.58	122.45	350.55	53.76	35.31	39.88	146.72	13.9	24.27	15.92	32.7	12.21	10.78	12.6	29.29	22.64	64.73	52.66	90.12	39.95	136.7	64.23	179.25	264.29	130.07	119.55	65.74	131.96	13.44	26.13	42.5367	40.52	119.887
Cs_ont_1g005690	Cs_ont_1g005690	-	16.48	13.91	11.75	31.77	33.42	17.93	37.09	28.46	15.98	34.83	27.35	18.22	128.16	81.84	81.61	91.36	206.64	35.9	31.88	28.63	123.98	14.27	20.63	9.15	30.45	17.95	13.41	14.14	27.21	16.18	42.15	44.79	63.1	33.94	113.68	61.77	122.12	174.74	98	97.95	56.03	98.19	14.0467	27.7067	27.1767	26.8	97.2033
Cs_ont_1g005730	Cs_ont_1g005730	-	0.47	0.56	3.66	1.33	11.21	4.87	9.26	10.76	6.03	29.95	8.01	14.59	157.41	59.27	53.35	100.3	320.01	33.79	39.03	37.12	168.98	0.95	5.46	1.48	4.65	3.05	0.91	2.16	2.9	2.71	13.66	19.67	21.91	9.68	58.75	28.29	141.71	159.03	114.6	170.52	110.91	147.8	1.56333	5.80333	8.68333	17.5167	90.01
Cs_ont_1g005830	Cs_ont_1g005830	-	1.12	0.28	0.27	0.85	2.53	0.81	0.84	0.69	0.17	3.2	0.27	1.09	2.62	2.51	4.05	5.08	2.61	1.39	3.6	3.6	9.38	0.51	0.32	0.18	1.22	0.46	0.39	0.44	0.99	1.41	1.05	1.66	0.99	0.21	1.64	1.04	4.18	7.76	1.6	2.79	1.12	1.91	0.556667	1.39667	0.566667	1.52	3.06
Cs_ont_1g006010	Cs_ont_1g006010	-	0	0.25	0.71	0.45	2.69	3.53	5.15	17	9.78	12.66	33.12	23.2	22.22	34.15	34.5	37.66	29.38	41.48	27.01	24.32	11.02	0.45	0.21	0.24	0.43	0.39	2.5	1.38	0.56	0.18	12.76	12.1	8.13	64.13	27.94	35.06	24.55	27.16	66.01	7.88	51.82	104.22	0.32	2.22333	10.6433	22.9933	30.29
Cs_ont_1g006030	Cs_ont_1g006030	-	0	0	0.3	0	0.52	3.93	1.14	5.04	1.45	1.49	14.02	6.9	3.18	12.67	12.44	13.09	16.02	10.82	15.38	7.17	4.03	0	0	0	0	0	1.06	0	0	0	3.53	0.73	0.49	10.29	5.97	13.22	4.13	3.51	18.14	2.38	16.73	25.43	0.1	1.48333	2.54333	7.47	9.43
Cs_ont_1g006070	Cs_ont_1g006070	-	4.47	4.68	2.86	4.71	5.13	3.14	4.4	4.03	3.58	6.12	2.25	5.07	5.7	5.73	5.88	8.43	7.98	5.68	9.21	11.59	9.82	7.12	5.45	4.88	5.39	5.3	3.54	3.34	4.66	8.12	5.15	5.6	5.98	2.71	5.8	5.45	9.4	8.25	5.81	10.32	12.16	9.49	4.00333	4.32667	4.00333	4.48	5.77
Cs_ont_1g006090	Cs_ont_1g006090	-	5.89	3.51	5.04	6.38	6.22	4.68	5.69	5.97	4.95	6.82	3.88	6.21	10.89	10.18	8.35	14.54	17.29	11.3	16.03	17.25	16.75	5.28	4.37	4.19	3.3	4.12	4.3	5.79	4.72	7.54	7.62	8.4	7.52	8.18	9.83	6.95	12.6	12.81	12.33	14.69	16.66	14.63	4.81333	5.76	5.53667	5.63667	9.80667
Cs_ont_1g006100	Cs_ont_1g006100	-	20.89	15.51	9.03	20.24	27.95	19.81	19.06	18.53	17.29	27.7	17.11	25.32	59.02	38.18	36.42	52.32	68.5	51.32	45.44	49.58	54.26	15.7	16.46	13.37	18.74	15.35	11.4	17.22	16.27	23.93	23.33	24.1	22.35	16.7	38.39	29.67	75.55	47.74	43.34	57.52	62.81	56.61	15.1433	22.6667	18.2933	23.3767	44.54
Cs_ont_1g006110	Cs_ont_1g006110	-	0.26	0.42	0.16	0.61	1.25	0.77	0.98	0.86	0.34	0.95	0.41	1.64	1.08	1.17	0.96	0.52	0.59	0.46	0.49	1.7	0.42	0.29	0.86	0.24	0.77	0.71	1.13	0.37	1.37	0.92	0.96	0.46	1.24	0.13	0.87	1.01	1.13	1.48	0.85	0.7	0.34	0.75	0.28	0.876667	0.726667	1	1.07
Cs_ont_1g006140	Cs_ont_1g006140	-	6.93	7.11	6.03	5.21	12.5	5.43	10.74	8.8	6.8	13.23	11.36	8.06	28.14	18.15	19.2	18.47	31.59	17.58	17.48	16.16	23.53	5.03	6.17	7.75	9.6	6.37	5.67	7	10.45	13.12	11.17	11.37	15.63	11.6	16.67	15.99	26.41	25.5	21.05	27.05	24.74	27.55	6.69	7.71333	8.78	10.8833	21.83
Cs_ont_1g006260	Cs_ont_1g006260	-	0.76	0.38	0.44	0.67	1.24	0.35	1.79	1.14	1.35	3.52	5.17	2.54	6.35	3.77	4.35	3.74	5.62	3.5	2.46	2.53	4.69	0.61	0.53	0.5	0.5	0.57	0.19	0.19	0.53	1.62	2.37	4.81	2.51	2.63	3.8	3.75	5.83	1.57	4.4	5.69	5.18	4.47	0.526667	0.753333	1.42667	3.74333	4.82333
Cs_ont_1g006280	Cs_ont_1g006280	-	36.08	27.43	20.7	45.6	56	49.51	57.97	53.86	59.1	71.65	44.5	60.41	68.81	57.89	58.43	62.58	56.87	37.63	86.81	52.01	53.85	29.6	25.62	28.57	50.72	41.94	30.72	48.83	51.29	77.33	68.55	78.04	91.49	47.16	80.59	57.47	58.49	48.56	48.89	56.7	41.65	46.72	28.07	50.37	56.9767	58.8533	61.71
Cs_ont_1g006340	Cs_ont_1g006340	-	37.99	39.03	29.44	31.33	36.15	24.77	27.85	28.2	28.76	53.22	34	43.62	80.47	58.2	57.6	70.33	82.43	58.71	61.66	69.13	103.23	35.72	38.1	27.5	31.59	27.07	17.35	21.24	23.52	33.57	27.02	35.53	34.9	29.13	54.98	48.91	76.77	69.5	50.24	68.9	71.97	74.27	35.4867	30.75	28.27	43.6133	65.4233
Cs_ont_1g006350	Cs_ont_1g006350	-	14.36	13.4	8.81	10.04	13.6	10.12	9.24	11.43	6.24	9.97	3.59	14.97	24.44	23.73	24	37.79	51.55	20.44	57.41	72.45	82.76	11.4	10.41	9.94	14.58	9.85	8.62	11.07	11.07	13.76	10.07	8.05	11.48	5.36	16.07	8.79	28.03	51.17	14.71	38.1	24.49	30.35	12.19	11.2533	8.97	9.51	24.0567
Cs_ont_1g006370	Cs_ont_1g006370	-	39.69	20.37	43.75	47.81	65.45	56.95	50.89	55.67	35.56	71.1	30.62	38.74	64.58	50.03	50.74	35.88	29.49	38.4	49.61	43.04	51.61	24.64	31.8	50.65	54.18	41.47	44.15	45.97	48.38	57.18	45.36	54.88	52.68	33.29	54.68	28.33	48.59	38.16	29.26	61.91	71.06	35.17	34.6033	56.7367	47.3733	46.82	55.1167
Cs_ont_1g006390	Cs_ont_1g006390	-	36.23	24.57	30.71	66.95	67.43	60.89	89.44	103.39	62.21	140.68	79.13	67.97	70.19	54.71	48.99	59.09	68.4	47.2	60.06	56.78	63.29	26.84	24.14	64.44	57.82	43.92	53.22	49.38	73.38	52.62	42.57	67.13	90.09	64.76	72.44	45.1	51.09	57.39	28.95	74.41	88.32	51.4	30.5033	65.09	85.0133	95.9267	57.9633
Cs_ont_1g006470	Cs_ont_1g006470	-	34.74	31.42	23.62	26.99	27.52	21.74	17.94	14.63	16.5	14.34	8.65	16.49	40.91	41.42	37.77	62.22	78.51	45.06	58.75	71.38	83.81	28.37	37.66	26.86	24.15	26.57	20.74	20.63	20.97	25.03	13.7	12.56	21.11	8.97	26.42	21.18	58.03	71.49	33.18	57.89	52.55	59.67	29.9267	25.4167	16.3567	13.16	40.0333
Cs_ont_1g006550	Cs_ont_1g006550	-	0.46	0.37	0.25	7.71	7.62	4.85	3.48	4.04	7.33	3.79	3.94	4.39	1.6	2.7	2.81	1.78	1.37	1.13	1.62	2.6	2.44	1.14	0.77	0.99	7.26	6.14	3.23	3.72	7.05	10.46	4.93	8.37	3.4	0.99	2.31	3.63	1.94	1.35	1.58	4.92	7.02	1.19	0.36	6.72667	4.95	4.04	2.37
Cs_ont_1g006650	Cs_ont_1g006650	-	0	0	0	0	0.21	0	0.78	0.12	0.57	0.23	0.24	0.63	0.63	0.32	0.41	0.68	1.63	0.62	0	0.86	1.35	0	0	0.12	0.22	0	0	0.49	0.47	0.46	0.5	1.35	2.03	4.23	2.55	0.49	3.29	0.89	4.86	1.97	2.3	2.48	0	0.07	0.49	0.366667	0.453333
Cs_ont_1g006670	Cs_ont_1g006670	-	19.61	16.46	14.24	28.9	34.78	26.4	34.14	21.29	20.1	26.13	12.47	27.71	30.83	36.14	34.56	43.06	52.31	23.27	68.12	88.27	62.91	19.63	17.39	17.68	36.09	26.72	21.98	25.24	31.36	49.79	26.2	25.26	32.88	11.3	23.56	14.37	31.34	48.6	26.75	33.24	24.51	26.34	16.77	30.0267	25.1767	22.1033	33.8433
Cs_ont_1g006690	Cs_ont_1g006690	-	16.39	10.57	4.54	21.62	19.32	17.97	29.88	15.36	14.35	18.02	7.73	20.06	12.63	12.35	12.3	12.39	21.48	11.99	23.62	42.88	31.41	13.91	8.15	5.83	34.16	24.5	16.96	20.77	31.86	48.88	20.73	19.88	33.78	8.45	12.84	8.89	19.11	20.79	11.66	10.95	12.08	10.75	10.5	19.6367	19.8633	15.27	12.4267
Cs_ont_1g006710	Cs_ont_1g006710	-	0	0	0	0	0.24	0	0	0.24	0.41	0.94	0.76	0.11	0.44	0.18	0	0.19	0	0	0	0.52	0	0.3	0	0	0.29	0	0.03	0.32	0	0	0	0.17	0.19	0.09	0.1	0.21	0.14	0	0.94	1	0.71	0	0	0.08	0.216667	0.603333	0.206667
Cs_ont_1g006750	Cs_ont_1g006750	-	0	0	0.21	0.2	1.85	2.79	1.4	9.97	18.89	23.03	51.44	7.09	10.31	38.59	32.92	9.16	7.19	5.18	33.95	0.88	7.88	0.4	0.19	0	1.35	0.18	0.56	0.53	0.5	0.16	32.28	36.39	9.86	58.12	14.93	141.43	8.05	14.36	15.7	138.29	49.54	26.61	0.07	1.61333	10.0867	27.1867	27.2733
Cs_ont_1g006900	Cs_ont_1g006900	-	91.63	71.08	81.92	90.02	142.85	90.71	141.28	130.22	119.25	236.74	169.95	182.54	391.2	280.48	288.05	334.39	319.95	284.2	188.45	210.18	311.87	85.13	73.57	71.49	97.15	73.45	59.85	73.57	79.33	126.55	148.08	209.88	184.81	203.63	351.21	276.11	476.5	248.2	383.07	275.09	299.55	405.6	81.5433	107.86	130.25	196.41	319.91
Cs_ont_1g006950	Cs_ont_1g006950	-	56.31	46.65	22.89	107.45	103.03	92.64	97.27	89.65	66.49	69.23	51.69	56.32	52.23	70.71	75.08	24.34	35.39	32.31	35.42	27.86	41.99	68.1	41.1	28.26	100.51	92.08	105.25	70.6	121.45	84.19	97.24	100.78	86.46	86.46	45.59	32.77	41.22	38.05	31.81	42.3	45.04	25.02	41.95	101.04	84.47	59.08	66.0067
Cs_ont_1g006970	Cs_ont_1g006970	-	104.63	98.93	118.76	82.66	119.06	87.11	107.97	118.73	104.91	172.32	162.09	139.91	330.74	251.78	262.24	326.97	392.76	295.89	263.99	229.85	290.69	108.62	128.94	131.54	92.2	75.52	73.25	80.17	70.14	95.62	110.6	115.41	148.62	206.37	287.18	405.15	359.04	265.87	381.51	485.27	450.78	681.55	107.44	96.2767	110.537	158.107	281.587
Cs_ont_1g007200	Cs_ont_1g007200	-	8.88	5.54	5.6	3.4	5.68	4.23	3.72	3.07	3.57	5.38	1.71	4.98	5.73	8.09	7.62	13.53	13.21	8.75	21.67	20.41	21.4	8.77	7.86	8.55	5.59	5.13	4.39	5.33	8.24	6.45	5.94	5.29	4.32	4.48	9.34	8.1	13.7	13.2	9.78	18.23	16.51	19.33	6.67333	4.43667	3.45333	4.02333	7.14667
Cs_ont_1g007210	Cs_ont_1g007210	-	6.31	20.44	10.81	30.21	25.56	5.81	58.67	44.88	52.51	20.09	16.26	4.58	19.62	72.26	75.86	93.84	15.39	12.39	89.98	58.08	13.48	25.85	48.78	40.33	22.37	4.23	3.37	65.97	61.12	208.62	91.78	93.32	295.13	175.63	107.49	25.96	14	58.06	43.67	26.7	13.45	62.52	12.52	20.5267	52.02	13.6433	55.9133
Cs_ont_1g007270	Cs_ont_1g007270	-	3.32	1.84	1.15	6.31	8.32	6.82	10.82	9.79	9.4	16.76	9.08	16.43	15.35	13.1	16.33	13.11	14.06	12.35	14.4	14.06	16.83	3.34	4.35	2.11	8.03	6.42	4.14	7.36	8.16	11.6	9.99	16.76	14.61	12.76	17.73	12.68	16.76	12.93	15.35	13.37	16.8	14.44	2.10333	7.15	10.0033	14.09	14.9267
Cs_ont_1g007430	Cs_ont_1g007430	-	2.71	1.77	2.61	1.87	3.04	2.76	1.45	1.3	1.12	2.52	0.8	1.38	5.93	4.37	3.88	5.14	8.52	3.19	8.61	11.47	13.2	2.36	3.44	2.75	2.43	2.61	2.12	2.11	2.23	2.61	1.75	2.53	1.91	1.33	2.74	2.64	8.54	7.25	4.58	10.17	8.54	8.18	2.36333	2.55667	1.29	1.56667	4.72667
Cs_ont_1g007490	Cs_ont_1g007490	-	0.97	0.65	0.98	0.99	1.38	1.34	3.4	0.6	0.74	2.25	0.16	1.75	1.27	2.05	2.39	1.47	1	1.48	3.5	5.41	1.18	0.39	0.44	0.47	3.69	1.49	0.82	2.12	4.93	3	1.91	1.05	4.21	0.57	2.15	1.23	2.66	4.66	1.15	0.08	0.66	0.57	0.866667	1.23667	1.58	1.38667	1.90333
Cs_ont_1g007610	Cs_ont_1g007610	-	0	0	0	0.5	0.77	0.15	0.82	1.03	0.67	0.52	0.35	0.15	0.77	0.47	0.46	0.17	0.32	0.76	0.17	0.18	0.9	0	0	0	0.79	0.15	0.15	0.29	0	0.4	0.15	0.85	0.28	0	0.4	0.29	0.76	0.15	0.15	0.97	0.74	0.15	0	0.473333	0.84	0.34	0.566667
Cs_ont_1g007680	Cs_ont_1g007680	-	10.44	9.63	8.55	8.03	10.67	7.07	7.98	6.94	5.56	11.02	5.52	10.98	15.67	11.97	12.19	20.81	18.43	13.38	22.99	22.98	29.25	10.42	10.41	8.68	8.6	10.1	8.01	6.6	7.86	9.1	7.26	9.18	9.1	3.61	9.49	9.53	17.95	18.82	8.53	23.34	21.31	18.66	9.54	8.59	6.82667	9.17333	13.2767
Cs_ont_1g007700	Cs_ont_1g007700	-	84.2	39.79	55.91	60.6	97.57	90.05	115.75	105.21	115.54	104.32	91.06	70.61	82.11	65.39	66.15	47.07	44.7	45.35	45.93	35.87	48.87	39.96	18.63	48.93	73.78	53.87	47.78	95.86	101.75	50.28	74.83	123.04	78.03	103.95	78.16	66.76	82.14	41.76	61.59	55.48	54.64	51.46	59.9667	82.74	112.167	88.6633	71.2167
Cs_ont_1g007850	Cs_ont_1g007850	-	32.88	5.54	3.01	48.1	73.02	58.43	51.91	50.03	24.37	18.22	1.27	16.88	10.49	9.51	6.95	1.13	6.87	3.71	4.87	6.24	6.31	11.4	1.69	1.05	94.66	80.39	68.06	51.72	34.25	27.46	12.42	12.41	10.62	1.28	1.67	0.64	6.29	4.65	2.16	1.89	1.01	0.67	13.81	59.85	42.1033	12.1233	8.98333
Cs_ont_1g007890	Cs_ont_1g007890	-	6.84	4.22	10.23	11.45	13.24	12.77	14.51	14.76	13.83	12.46	8.43	11.06	10.38	9.17	10.81	11.46	10.83	6.46	17.18	13.59	18.46	8.01	7.11	7.8	14.03	11.26	8.6	10.06	12.72	7.95	8.31	11.77	7.01	7.31	7.99	6.75	8.62	8.41	10.81	15.44	15.27	12.28	7.09667	12.4867	14.3667	10.65	10.12
Cs_ont_1g007910	Cs_ont_1g007910	-	17.98	16.16	11.76	12.12	16.15	11.95	12.54	12.88	13.77	14.57	10.91	15.83	29.27	26.35	28.75	33.08	44.82	26.08	38.51	43.05	45.2	17.18	15.15	12.89	13.5	11.78	9.69	12.43	17	14.67	13.02	14	15.88	13.52	21.98	15.67	40.13	38.68	24.89	34.06	29.32	34.77	15.3	13.4067	13.0633	13.77	28.1233
Cs_ont_1g007990	Cs_ont_1g007990	-	3.93	1.97	4.68	6.49	6.36	4.92	8.81	5.98	5.49	6.87	3.75	5.43	7.85	5.6	5.46	4.09	3.18	3.56	5.5	4.64	10.27	2.77	3.27	4.86	7.09	6.66	5.35	2.34	6.37	11.7	9.09	8.94	11.25	1.61	2.96	4.79	6.43	4.42	4.65	12.13	17.2	8.05	3.52667	5.92333	6.76	5.35	6.30333
Cs_ont_1g008000	Cs_ont_1g008000	-	291.81	497.49	382.35	969.82	871.43	974.57	647.82	970.42	1045.32	680	888.48	599.92	559.21	947.18	962.1	776.03	427.59	486.58	629	599.5	644.48	859.83	890.31	709.54	635.64	1225.4	1471.47	682.07	691.57	478.44	919.83	639.37	749.05	1148.46	872.72	763.58	676.68	621.91	568.73	624.94	538.37	529.09	390.55	938.607	887.853	722.8	822.83
Cs_ont_1g008300	Cs_ont_1g008300	-	0.39	0.28	0.32	0.87	1.85	0.52	0.6	0.67	0.97	1	1.23	1.45	3.54	4.33	5.8	2.19	2.93	2.76	0.51	1.21	1.49	0	0.57	0.11	0.58	1.14	0.23	0.13	0.93	1.23	1.45	0.73	1	0.38	2.07	2.49	3.67	2.1	4.77	5.54	10.83	2.14	0.33	1.08	0.746667	1.22667	4.55667
Cs_ont_1g008380	Cs_ont_1g008380	-	20.29	17.71	19.68	36.9	39.4	34.89	40.02	47.19	33.64	57.44	102.69	29.78	57.35	59.4	56.36	43.28	58.24	44.46	53.86	48.71	52.43	15	24.27	30.1	24.89	30.93	38.22	21.1	20.66	22.85	37.92	52.85	47.19	102.74	63.43	74.99	48.41	43.27	55.12	58.08	53.15	47.86	19.2267	37.0633	40.2833	63.3033	57.7033
Cs_ont_1g008670	Cs_ont_1g008670	-	2.49	2.49	2.58	2.78	4.25	2.79	2.32	2.84	2.84	4.56	2.07	2.83	5.82	6.32	5.41	6.59	6.86	4.99	9.54	8.95	11.93	2.91	2.92	3.3	3.17	3.32	2.93	3.15	3.22	3.25	3.11	4	2.98	2.52	4.25	3.84	8.07	7.44	4.44	10.27	6.74	6.45	2.52	3.27333	2.66667	3.15333	5.85
Cs_ont_1g008710	Cs_ont_1g008710	-	0.34	0.63	0.36	2.85	17.34	6.16	15.43	59	77.49	152.43	275.53	29.36	92.31	221.04	214.71	76.04	76.58	103.48	60.88	40.38	80.3	0.11	0.64	0.48	2.51	2.29	4.11	1.1	2.56	1.75	148.87	236.23	32.86	314.71	117.63	486.46	82.24	65.17	188.91	82.51	107.28	150.29	0.443333	8.78333	50.64	152.44	176.02
Cs_ont_1g008720	Cs_ont_1g008720	-	0.12	0.68	0.51	2.58	18.54	8.91	19.65	77.49	90.96	91.09	279.91	31.96	68.32	169.49	177.74	33.09	48.66	60.15	48.25	22.81	46.08	0.24	0.34	0.9	4.11	1.4	4.54	2.04	6.63	1.78	183.83	202.02	54.28	381.72	94.75	296.88	48.66	45.72	90.88	28.82	60.08	59.55	0.436667	10.01	62.7	134.32	138.517
Cs_ont_1g008760	Cs_ont_1g008760	-	1.91	1.2	1.51	1.03	2.28	1	1.62	1.42	2.15	4.05	1.58	2.38	6.66	5.65	5.14	3.19	5.75	2.74	3.93	6.01	6.52	1.52	1.35	1.24	0.88	0.77	0.49	0.76	1.17	1.73	3.87	4.6	2.67	3.89	5.52	4.37	7.71	4.51	6.34	6.51	5.04	5.02	1.54	1.43667	1.73	2.67	5.81667
Cs_ont_1g009090	Cs_ont_1g009090	-	61.7	43.51	84.66	92.79	103.77	96.75	105.97	98.68	100.87	119.81	111.54	89.01	155.65	131.74	121.1	189.18	149.82	156.02	177.86	94.07	120.32	48.27	41.32	65.24	70.02	67.19	69.98	72.64	74.26	83.46	82.5	112.43	103.01	114.15	142.47	108.64	167.8	124.14	166.99	65.24	84.61	147.37	63.29	97.77	101.84	106.787	136.163
Cs_ont_1g009100	Cs_ont_1g009100	-	0.32	0.54	0	0	0.74	1.19	0.64	0.17	0.49	1.17	1.02	1.49	0.45	0.92	0.29	1.62	0.62	0.44	3.59	2.45	1.4	0.16	0	0.34	0.46	0.14	0.3	0.56	0.27	0.39	0.85	0.41	0.69	0.27	0.26	0.14	0.59	0.71	0.72	2.14	1.28	0.59	0.286667	0.643333	0.433333	1.22667	0.553333
Cs_ont_1g009170	Cs_ont_1g009170	-	234.64	198.26	64.15	670.88	654.36	956.86	309.82	422.35	462.75	217.36	236.9	303	288.41	192.21	182.55	226.52	233.1	130.02	128.6	210.99	159.91	131.95	103.46	62.77	533.07	720.58	836.78	531.87	483.95	239.13	300.5	166.7	224.67	214.5	177.36	104.62	215.37	150.31	145.99	58.51	67.4	39.04	165.683	760.7	398.307	252.42	221.057
Cs_ont_1g009180	Cs_ont_1g009180	-	22.36	16	15.49	21.58	23.86	19.78	22.4	21.53	22.12	30.66	20.77	28.13	38.2	28.36	27.45	33.56	33.96	30.63	37.25	27.27	34.38	16.59	14.18	14.58	21.03	21.07	17.55	21.94	21.78	20.72	19.25	24.25	24.79	22.49	29.62	24.47	35.32	32.27	28.22	27.1	33.1	35.19	17.95	21.74	22.0167	26.52	31.3367
Cs_ont_1g009790	Cs_ont_1g009790	-	2.84	1.58	2.08	7.5	9.57	8	8.01	7.39	6.35	2.8	5.51	3.86	1.26	1.37	1.54	0.64	2.37	0.51	2.58	1.04	3.8	12.35	4.44	3.17	10.68	10.19	8.87	14.2	17.08	11.86	6.55	9.12	9.59	4.77	0.94	1.95	0.73	1.82	1.07	1.99	2.54	1.94	2.16667	8.35667	7.25	4.05667	1.39
Cs_ont_1g009820	Cs_ont_1g009820	-	20.7	9.15	4.49	57.97	38.17	27.85	23.63	13.91	28.67	14.23	16.08	16.12	9.97	22.77	22.7	1.3	3.87	5.75	2.49	1.97	15.12	10.42	5.97	4.81	42.24	42.89	27.84	20.84	48.51	36.97	27.97	31.28	18.9	4.66	5.98	5.96	10.9	2.23	4.46	13.3	13.43	0.9	11.4467	41.33	22.07	15.4767	18.48
Cs_ont_1g009900	Cs_ont_1g009900	-	0	0	0	0	2.24	1.36	1.52	1.07	0.51	1.11	1.62	1.41	1.85	1.94	1.8	0	0	0.47	1.03	1.66	0	0	0	0	0	0.88	1.39	1.31	1.24	0.46	0.88	1.29	0.44	0	2.82	0.44	0	0.95	2.36	0.84	0.89	0.93	0	1.2	1.03333	1.38	1.86333
Cs_ont_1g009970	Cs_ont_1g009970	-	0.35	0.21	0.2	0	0.17	0	0.19	0.39	0.36	1.93	0	0.17	2.7	1.36	1.31	1.11	2.58	0.52	1.71	0.78	3.53	0.36	0	0	1.02	0.16	0	0.31	0.16	0	0	0.32	0	1.32	2.13	1.28	1.99	2.82	0.66	9.86	2.64	2.65	0.253333	0.056667	0.313333	0.7	1.79
Cs_ont_1g010000	Cs_ont_1g010000	-	64.15	10.94	6.49	102.2	89.65	66.18	196.4	156.47	152.17	76.17	83.99	63.52	63.93	29.28	30.99	28.84	25.72	30.33	26.81	24.02	11.49	13.09	4.67	13.39	124.09	97.08	44.9	157.54	115.33	108	40.78	85.57	82.17	62.59	36.71	21.89	37.23	22.19	26	15.94	14.78	5.82	27.1933	86.01	168.347	74.56	41.4
Cs_ont_1g010040	Cs_ont_1g010040	-	4.51	3.4	2.93	6.4	8.57	6.59	4.82	6.15	5.84	7.04	4.3	5.17	10.64	8.93	7.65	13.58	14.37	10.24	12.52	16.35	17.72	3.78	3.14	4.73	5.17	5.68	6.15	10.19	5.9	5.39	4.89	6.04	6.01	5.31	6.61	5.1	13.88	13.33	7.25	14.24	12.38	11.27	3.61333	7.18667	5.60333	5.50333	9.07333
Cs_ont_1g010060	Cs_ont_1g010060	-	21.69	20.23	16.93	23.78	30.53	22.48	22.82	22.25	20.76	27.91	27.64	24.03	67.12	48.11	53.85	58.54	66.52	56.2	44.18	45.29	62.24	18.64	21.48	19.14	21.39	21.65	22.39	22.48	19.72	24.45	25.32	27.57	30.67	34.15	54.14	40.91	77.9	57.83	64.11	65.96	71.06	81.01	19.6167	25.5967	21.9433	26.5267	56.36
Cs_ont_1g010120	Cs_ont_1g010120	-	0	0	0	0.08	0.15	0.23	0.24	0.34	0.08	0	0.18	0.08	0.15	0.24	0.08	0.08	0.72	0	0.17	0.36	1.62	0.17	0.08	0	0.08	0.14	0	0	0.07	0.2	0.15	0.28	0.14	0	0	0	0.23	0.22	0	0.34	0.15	0.08	0	0.153333	0.22	0.086667	0.156667
Cs_ont_1g010240	Cs_ont_1g010240	-	0.66	0.17	0.32	3.46	1.2	1.43	0.31	2.22	1.32	0.8	1.06	0	0.29	1.03	1.87	1.4	0.59	0	0.31	0	0	1.23	2.6	2.59	1	2.16	3.42	0.4	0	0.12	0.68	0.39	0.26	0.9	9.79	1.08	0	0.27	0.33	0.6	0.82	0	0.383333	2.03	1.28333	0.62	1.06333
Cs_ont_1g010280	Cs_ont_1g010280	-	0.74	0.86	0.87	3.73	2.87	1.97	2.3	3.07	2.28	6.17	2.72	2.17	6.11	4.46	3.46	3.56	4.51	3.26	3.26	1.99	2.32	1.17	1.18	1.74	2.83	2.77	3.33	2.64	2.67	3.99	3.47	5.11	3.61	4.33	5.4	3.71	6.07	3.39	3.68	3.82	4.51	5.2	0.823333	2.85667	2.55	3.68667	4.67667
Cs_ont_1g010380	Cs_ont_1g010380	-	1.59	2.75	8.5	3.18	27.62	28.85	20.59	14.53	19.7	49.85	25.77	241.81	217.98	51.56	50.75	3.18	25.26	53.94	20.09	11.02	11.9	2.43	2.82	11.93	27.37	2.64	3.81	19.74	13.09	6.78	46.06	59.97	42.26	100.29	97.5	76.77	205.8	19.8	275.63	0.92	4.63	81.28	4.28	19.8833	18.2733	105.81	106.763
Cs_ont_1g010390	Cs_ont_1g010390	-	1.11	0.47	19.94	308.91	75.62	118.59	41.25	107.63	186.01	22.53	361.74	2.54	19.79	86.24	95.19	21.51	2.28	17.22	41.69	19.66	4.29	1.31	79.76	176.26	70.44	323.77	629.38	82.49	82.88	20.27	253.18	132.28	296.58	1513.11	123.97	84.71	3.32	21.75	49.7	6.78	0.7	18.17	7.17333	167.707	111.63	128.937	67.0733
Cs_ont_1g010470	Cs_ont_1g010470	-	5.32	1.03	5.75	4.14	4.46	6.31	2.39	2.87	6.13	5.27	7.62	5.3	5.66	8.98	13.5	5	6.25	10.44	7.99	4.39	7.57	7.31	5.86	7.86	3.78	1.72	16.96	3.5	5.53	2.34	7.74	6.33	7.63	9.57	11.33	20.32	4.08	8.9	5.36	5.05	2.92	11.66	4.03333	4.97	3.79667	6.06333	9.38
Cs_ont_1g010760	Cs_ont_1g010760	-	3.51	0.59	33.93	489.3	153.83	217.45	56.37	169.28	269.77	47.23	517.34	4.26	47.52	153.26	147.48	44.7	5.68	31.12	59.79	28.03	6.55	3.33	147.96	350.99	104.97	459.29	908.59	119.73	105.32	47.64	407.26	220.89	371.21	1551.98	173.42	145.01	8.03	29.34	63.69	15.95	7.21	15.76	12.6767	286.86	165.14	189.61	116.087
Cs_ont_1g010810	Cs_ont_1g010810	-	0.38	1.18	1.53	2.22	1.31	3.18	1.49	1.09	2.59	2.78	1.37	3.31	10.44	1.4	1.45	0.67	3.4	1.58	1.36	0.12	1.46	0.62	1	1.3	3.98	1.87	2.08	1.52	4.02	2.46	3.3	2.73	1.68	5.33	1.5	1.62	13.92	0.64	10.03	0.33	0.85	9.5	1.03	2.23667	1.72333	2.48667	4.43
Cs_ont_1g010830	Cs_ont_1g010830	-	33.15	32.82	17.15	44.56	40.35	45.23	53.74	35.09	47.46	27.46	16.47	10.47	26.49	30.16	32.05	19.9	14.59	10.43	15.49	31.45	27.61	38.09	12.09	18.97	83.06	55	53.01	32.15	54.09	42.56	36.73	24.09	22.81	18.74	31.19	23.77	21.11	14.83	14.93	8.94	3.9	7.82	27.7067	43.38	45.43	18.1333	29.5667
Cs_ont_1g010860	Cs_ont_1g010860	-	88.6	31.33	39.34	75.65	84.09	72.53	91.06	165.73	68.16	113.19	74.56	49.4	55.89	48.09	49.43	120.23	12.85	65.4	175.22	37.18	11.81	23.15	28.29	50.91	48.33	59.63	71.45	202.96	66.93	43.2	28.18	49.67	74.67	76.23	57.98	27.11	19.8	72.37	51.7	11.58	18.51	22.5	53.09	77.4233	108.317	79.05	51.1367
Cs_ont_1g010880	Cs_ont_1g010880	-	9.56	9.81	9.2	14.33	14.82	12.48	23.52	20.95	22.91	19.28	24.45	21.21	37.17	25.13	30.19	29.43	56.57	27.05	26.34	34.8	40.89	7.33	7.19	8.42	16.48	12.2	8.63	17.68	20.39	26.15	18.71	22.23	28.33	27.57	28.54	24.75	44.73	30.35	29.71	43.05	38.97	33.09	9.52333	13.8767	22.46	21.6467	30.83
Cs_ont_1g011010	Cs_ont_1g011010	-	0.32	0.14	0.2	0.26	0.49	0.3	1.03	0.13	0.26	0.74	1.38	0.9	0.91	0.5	1.14	0.71	0.63	0.47	0.59	0.14	0.49	0.45	0.12	0.34	0.19	0.51	0.66	0.28	0.38	0.42	0.87	1.5	0.61	1.52	1.79	1.94	1.19	0.75	1.4	0.27	0.58	0.66	0.22	0.35	0.473333	1.00667	0.85
Cs_ont_1g011050	Cs_ont_1g011050	-	61.78	44.98	49.62	75.13	82.69	65.65	73.86	74.88	69.41	101.68	66.74	76.34	128.48	112.02	112.31	139.2	120.16	113.74	142.09	141.38	149.76	51.49	47.37	46.19	68.48	57.91	57.49	55.83	72.2	80.73	72.64	84.2	79.73	64.63	113.87	87.09	138.56	107.03	114.86	138.25	138.87	134.35	52.1267	74.49	72.7167	81.5867	117.603
Cs_ont_1g011130	Cs_ont_1g011130	-	29.07	66.06	312.5	291.85	145.18	138.58	197.86	342.45	239.37	724.81	582.05	366.89	259.76	359.49	353.65	137.51	54.54	382.26	189.62	243.84	97.02	295.56	515.54	1164.46	129.11	372.16	500.68	293.64	260.43	107.19	234.26	260.03	365.42	935.4	405.71	860.5	177.02	177.53	309.62	97.13	117.28	113.95	135.877	191.87	259.893	557.917	324.3
Cs_ont_1g011160	Cs_ont_1g011160	-	7.57	3.96	5.72	4.65	4.45	3.99	4.01	4.07	3.27	14.32	3.2	8.87	10.83	9.66	10.18	18.29	8.72	14	29.31	21.28	22.56	7.72	11.65	13.3	6.13	6.83	4.69	5.91	4.86	4.96	5.26	5.6	10.21	3.88	7.82	7.58	16.68	13.36	8.24	33.95	35.54	17.9	5.75	4.36333	3.78333	8.79667	10.2233
Cs_ont_1g011410	Cs_ont_1g011410	-	0	2.77	0	6.02	12.16	3.47	4.84	5.51	0	2.51	6.18	0	6.35	5.39	5.33	13.65	9.03	9.64	20.94	21.14	44.27	2.32	0	0	10.07	1.96	10.2	7.66	1.75	12.32	3.66	1.89	0	1.98	3.47	2.52	7.38	15.12	7.7	29.46	15.88	12.57	0.923333	7.21667	3.45	2.89667	5.69
Cs_ont_1g011600	Cs_ont_1g011600	-	49.87	33.19	30.7	32.55	32.87	32.16	30.25	21.85	19.57	27.99	22.33	22.76	89.79	59.24	60.84	74.43	120.91	60.39	59.48	88.43	85.12	43.82	43.28	28.75	41.06	37.32	31.36	39.83	36.53	50.15	28.56	26.74	48.64	29.83	58.08	46.56	116.6	77.93	69.47	129.63	114.69	101.78	37.92	32.5267	23.89	24.36	69.9567
Cs_ont_1g011630	Cs_ont_1g011630	-	6.91	5.39	5.59	3.28	6.94	4.35	6.15	4.65	5.2	9.26	9.48	7.97	22.37	15.89	16.19	22.21	38.67	16.03	16.5	19.21	33.96	6.24	4.99	5.91	4.94	2.6	2.03	2.05	4.16	5.18	7.08	8.52	6.84	11.22	13.49	14.07	28.46	19.09	20.33	28.26	26.21	29.4	5.96333	4.85667	5.33333	8.90333	18.15
Cs_ont_1g011640	Cs_ont_1g011640	-	4.04	3.14	4.43	5.78	6.32	5.3	7.09	6.35	6.59	6.89	5.33	5.22	5.76	6.85	6.17	6.96	7.74	4.68	8.37	8.16	8.65	3.82	4.71	3.51	4.73	5.25	4.25	4.18	4.7	3.75	5.07	8.33	6.91	4.45	7.06	6.2	4.2	6.14	4.59	7.92	7.87	6.71	3.87	5.8	6.67667	5.81333	6.26
Cs_ont_1g011970	Cs_ont_1g011970	-	0.2	0.37	0.31	1.13	1.14	0.93	0.92	1.3	1.59	1.78	0.45	0.18	0.11	0.3	0.45	0.11	0.17	0.13	0.15	0.1	0.55	0.83	0.58	0.73	0.98	1.59	1.77	0.78	0.94	0.47	0.87	0.59	0.41	0.43	0.74	0.81	0.09	0.13	0.31	0.31	0.26	0.14	0.293333	1.06667	1.27	0.803333	0.286667
Cs_ont_1g011980	Cs_ont_1g011980	-	0.23	0.26	1.15	2.45	1.44	0.44	1.22	1.22	2.88	2.61	5.15	1.1	1.78	6.29	7.12	2.87	0.92	3.81	3.87	0.65	1.25	2.14	1.68	3	3.79	9.92	7.28	2.5	1.88	0.87	6.89	2.74	3.06	6.27	4.53	34.44	0.87	0.63	3	1.69	1.8	4.04	0.546667	1.44333	1.77333	2.95333	5.06333
Cs_ont_1g012000	Cs_ont_1g012000	-	0.24	0.16	0.59	1.99	1.51	0.49	0.69	1.18	1.46	2.69	1.22	0.38	0.67	3.46	2.69	1.08	0.3	0.99	1.54	0.36	1.64	0.51	0.89	0.93	1.02	3.61	1.57	0.36	0.47	0.43	1.97	1.29	0.72	1.06	1.77	7.48	0.2	0.36	0.78	1.93	0.51	1.35	0.33	1.33	1.11	1.43	2.27333
Cs_ont_1g012040	Cs_ont_1g012040	-	12.32	14.62	13.44	16.39	24.03	17.89	18.96	21.84	20.75	23.13	27.67	19.9	42.98	35.47	37.29	30.12	54.57	30.59	26.65	17.29	33.62	14.47	13.96	17.7	15.18	15.73	18.07	23.76	19.84	15.38	24.61	24.07	26.93	47.83	42.1	38.16	51.62	36.07	56.94	30.63	36.89	41.01	13.46	19.4367	20.5167	23.5667	38.58
Cs_ont_1g012090	Cs_ont_1g012090	-	3.24	2.56	1.47	8.47	6.48	4.84	1.95	5.26	2.81	4.76	3.9	1.93	4.85	8.04	7.84	9.58	3.42	3.11	6.59	1.71	4.19	1.96	3.76	2.45	2.19	8.79	9.46	2.99	2.92	1.88	3.74	3.73	1.97	1.03	5.57	3.73	5.01	4.06	2.36	8.09	6.23	2.29	2.42333	6.59667	3.34	3.53	6.91
Cs_ont_1g012110	Cs_ont_1g012110	-	0.62	0.51	0.29	2.14	1.22	1.51	0.43	1.44	1.28	1.5	0.66	0.43	1.83	2.07	1.64	1.59	0.79	0.74	1.48	0.59	1.36	0.59	0.69	0.09	0.54	1.9	1.49	1.1	0.36	0.08	0.81	1.37	0.34	0.31	0.74	0.68	0.61	0.77	1.04	1.96	1.35	0.45	0.473333	1.62333	1.05	0.863333	1.84667
Cs_ont_1g012270	Cs_ont_1g012270	-	8.5	2.81	7.96	7.65	8.35	6.7	13.1	10.62	9.55	11.32	4.87	7.47	7.5	5.02	4.24	6.38	5.97	3.9	11.54	11.04	9.77	3.88	2.53	6.24	8.47	5.91	4.72	13.84	9.06	13.18	5.79	11.17	10.13	6.94	6.11	4.23	6.6	5.25	4.66	6.89	4.95	5.08	6.42333	7.56667	11.09	7.88667	5.58667
Cs_ont_1g012280	Cs_ont_1g012280	-	13.01	11.09	10.39	12.03	14.94	12.65	17.8	15.28	11.62	20.94	16.82	19.81	34.69	24.33	25.29	21.75	29.06	26.91	17.91	16.7	19.25	11.02	10.3	11.12	13.82	11.54	10.45	10.67	13.14	14.38	13.88	21.48	19.69	23.26	27.1	23.79	32.12	26.07	35.75	16.15	21.39	25.82	11.4967	13.2067	14.9	19.19	28.1033
Cs_ont_1g012580	Cs_ont_1g012580	-	36.88	27.19	35.41	56.45	62.37	49.7	54.36	46.7	45.31	73.19	34.02	56.9	46.13	54.71	55.65	66.49	34.44	60.16	79.36	60.05	48.84	32.99	28.93	47.53	49.36	49.95	60.44	46.4	61.94	50.81	64.07	71.47	50.13	33.49	64.65	47.61	56.38	58.2	46.95	48.58	63.68	66.55	33.16	56.1733	48.79	54.7033	52.1633
Cs_ont_1g012620	Cs_ont_1g012620	-	23.8	14.34	6.25	15.83	15.63	15.24	19.81	15.06	13.2	31.08	7.96	57.13	17.65	13.93	14.76	40.66	14.45	97.7	52.95	40.29	43.99	16.87	19.13	10.26	24.38	21.97	15.68	38.1	33.81	19.99	11.33	17.35	16.01	4.84	12.73	11.41	30.72	49.51	14.77	60.21	90.65	17.88	14.7967	15.5667	16.0233	32.0567	15.4467
Cs_ont_1g012680	Cs_ont_1g012680	-	2.31	2.68	2.5	5.64	2.64	1.36	7.31	0.22	5.81	6.61	6.13	4.4	4.55	3.03	3.09	2.17	3.24	1.14	2.88	2	1.99	1.82	0.06	3.78	0.84	1.67	1.66	3.28	2.36	1.87	2.12	4.96	4.78	5.59	5.32	5.32	3.36	2.52	2.72	3.52	2.68	5.04	2.49667	3.21333	4.44667	5.71333	3.55667
Cs_ont_1g012730	Cs_ont_1g012730	-	41.51	44.75	40.67	36.66	48.07	33.65	60.95	46.17	46.59	65.32	44.67	51.89	45.88	68.92	73.25	65.17	58.47	40.89	112.74	118.98	89.78	34.23	24.03	38.16	39.31	30.09	28.76	43.81	49.64	87.64	63.8	73.5	77.49	61.98	61.65	36.35	52.01	69.11	55.31	43.87	36.13	40.06	42.31	39.46	51.2367	53.96	62.6833
Cs_ont_1g012740	Cs_ont_1g012740	-	22.64	18.89	32	30.27	39.19	23.42	42.25	43.2	29.82	85.63	23.1	38.05	27.8	26.11	21.37	18.05	16.95	32.74	32.2	34.01	22.87	21.75	22.15	71	34.71	23.31	21.02	34.28	31	33.33	25.79	30.27	30.67	27.64	26.98	40.63	21.09	23.53	18.59	17.93	20.07	13.1	24.51	30.96	38.4233	48.9267	25.0933
Cs_ont_1g012780	Cs_ont_1g012780	-	77.95	42.64	118.9	74.03	124.87	86.26	136.29	127.44	91.78	249.16	56.89	145.55	119.69	78.07	79.89	83.58	76.28	129.13	138.25	112.16	122.63	53.09	46.13	136.58	112.75	66.44	61.58	85.01	95.05	110.71	61.72	99.6	80.21	58.67	88.96	73.07	69.15	87.18	62.07	85.91	86.31	70.98	79.83	95.0533	118.503	150.533	92.55
Cs_ont_1g012790	Cs_ont_1g012790	-	63.26	70.36	70.91	62.31	78.4	54.26	114.76	83.88	69.49	121.12	102.33	91.57	82.76	98.44	118.96	79.07	71.86	55.8	131.6	109.65	101.9	66.49	44.13	73.23	70.42	50.67	47.35	74.92	90.09	115.85	80.95	95.52	138.89	94.69	111.52	74.63	77.43	101.19	83.51	60.91	67.87	64.88	68.1767	64.99	89.3767	105.007	100.053
Cs_ont_1g012820	Cs_ont_1g012820	-	33.5	12.53	21.86	29.98	65.07	34.86	75.15	91.72	28.09	134.99	18.9	163.87	62.14	25.49	40.91	1.54	31.14	36.62	8.54	38.81	30.09	12.66	3.39	3.99	70.91	26.33	25.57	19.84	41.44	9.8	19.97	23.61	17.21	5.94	61.25	15.66	62.64	33.26	29.86	39.43	14.67	13.03	22.63	43.3033	64.9867	105.92	42.8467
Cs_ont_1g012860	Cs_ont_1g012860	-	11.49	6.6	21.24	14.67	31.81	15.26	21.39	35.63	19.37	94.1	14.48	24.88	15.71	11.84	12.48	11.43	6.01	20.44	12.88	14.78	16.31	20.3	18.94	68.64	18.2	16.46	19.46	17.16	12.29	11.62	8.48	19.25	9.21	7.41	23.22	40.91	11.79	13.73	6.22	10.33	11.43	9.16	13.11	20.58	25.4633	44.4867	13.3433
Cs_ont_1g012870	Cs_ont_1g012870	-	6.2	4.74	5.97	9.34	12.58	4.85	12.29	18.68	6.56	46.43	12.06	16.53	19.99	9.21	9.95	5.05	1.7	19.2	0.98	11.46	8.57	7.6	2.53	10.08	4.37	7.1	4.71	4.55	6.24	7.62	4.62	9.07	3.73	0.54	14.54	9.87	7.06	5.28	1.16	7.34	5.45	2.56	5.63667	8.92333	12.51	25.0067	13.05
Cs_ont_1g012940	Cs_ont_1g012940	-	0	0	0	3.94	1.37	0.15	0.65	0.68	0.33	0.34	1.22	0.15	0	0.31	0.15	0	0	0	0	0	0	0	0	0	1.42	1.73	0.3	1.44	3.28	1.99	2.19	3.79	1.13	0.14	0	0.43	0	0	0	0.14	1.02	0	0	1.82	0.553333	0.57	0.153333
Cs_ont_1g012960	Cs_ont_1g012960	-	37.41	21.05	27.85	24.75	39.37	23.23	37.75	31.85	30.16	80.49	48.62	54.81	94.85	69.56	72.38	89.03	92.5	75.76	65.98	71.4	87.72	19.17	18.19	24.04	31.45	19.32	17.66	22.5	35.67	32.24	46.51	68.89	51.94	87.4	104.13	85.73	126.26	69.57	97.14	88.65	94.11	123.19	28.77	29.1167	33.2533	61.3067	78.93
Cs_ont_1g013000	Cs_ont_1g013000	-	10.21	5.78	6.94	11.67	10.16	7.07	6.27	10.97	6.65	16.77	9.11	14.44	8.92	5.62	6.58	10.18	6.1	11.32	12.99	10.1	14.36	6.03	6.98	3.98	8.21	8.62	11.06	7.38	8.3	7.5	10.61	7.79	5.18	7.63	4.31	6.65	12.56	7.19	6.06	15.59	34.34	13.02	7.64333	9.63333	7.96333	13.44	7.04
Cs_ont_1g013030	Cs_ont_1g013030	-	23	22.38	9.63	21	42.02	28.42	39.11	40.38	28.07	77.24	15.61	53.06	39.55	23.99	22.73	89.46	34.76	31.75	108.72	65.13	53.92	15.66	10.61	8.46	38.54	17.82	18.78	18.44	25	19.19	12.63	23.92	15.66	12.74	29.25	17.18	32	38.58	21.09	70.91	83.86	56.37	18.3367	30.48	35.8533	48.6367	28.7567
Cs_ont_1g013040	Cs_ont_1g013040	-	58.35	60.03	26.11	93.05	194.09	150.7	180.46	232.1	150.2	448.05	93.75	326.53	166.91	93.46	88.65	31.09	38.57	97.84	25.81	91.1	84.48	71.83	14.38	25.98	162.48	66.17	92.01	57.9	92.26	81.46	57.32	119.37	63.63	78.18	123.38	76.94	112.69	46.97	58.63	33.25	24.76	22.91	48.1633	145.947	187.587	289.443	116.34
Cs_ont_1g013080	Cs_ont_1g013080	-	0.96	0.97	0.08	0.6	1.38	0.48	0.24	0.38	0.35	1.01	0	0.14	1.06	0.89	0.75	4.38	2.81	1.78	8.26	3.7	4.67	1.38	1.04	0.2	1.09	0.68	0.7	0.56	0.68	1.17	0	0	0.38	0.28	0.8	1.29	2.18	1.9	0.75	5.75	3.94	3.79	0.67	0.82	0.323333	0.383333	0.9
Cs_ont_1g013100	Cs_ont_1g013100	-	6.49	2.79	1.05	2.12	0.36	0.64	0.8	0.25	0.36	0.29	0	0.45	3.19	3.41	2.38	18.13	4.99	10.94	20.83	19	17.57	3.25	3.2	1.04	0.28	1.42	1.41	2.64	0.74	3.14	0.69	0.71	0.62	0.31	0.91	1.13	8.3	13.24	2.66	24.28	23.62	13.95	3.44333	1.04	0.47	0.246667	2.99333
Cs_ont_1g013110	Cs_ont_1g013110	-	0.36	0.1	0.48	0.32	0.47	0.73	0.41	0.42	0.55	1.18	0.39	0.21	0.64	1.22	1.35	0.64	0.48	0.62	2.31	1.24	1.14	0.32	0.3	1.15	0.48	0.6	0.38	0.16	0.11	0.15	0.33	0.55	0.31	0.46	0.85	2.04	0.67	0.69	0.66	1.56	0.69	0.84	0.313333	0.506667	0.46	0.593333	1.07
Cs_ont_1g013200	Cs_ont_1g013200	-	3.46	3.85	17.37	34.15	62.1	35.86	46.18	49.16	53.4	50.84	52.74	11.3	31.62	75.33	77.8	96.92	22.51	32.24	111.69	88.85	89.88	8.75	15.04	80.79	37.77	35.59	44.57	20.36	42.4	19.5	60.16	75.15	99.93	187.77	137.67	69.84	53.12	73.19	54.4	88.75	50.5	76.23	8.22667	44.0367	49.58	38.2933	61.5833
Cs_ont_1g013210	Cs_ont_1g013210	-	22.3	9.95	14.75	28.21	55.09	35.79	47.46	65.36	37.25	145.69	26.48	76.38	58.5	44.25	43.07	14.83	8.03	47.44	14.44	49.09	28.87	26.23	11.36	28.17	46.04	32.08	34.8	27.95	34.34	30.98	18.84	46.21	15.51	7.4	47.37	33.44	27.47	20.56	16.78	18.89	13.96	9.23	15.6667	39.6967	50.0233	82.85	48.6067
Cs_ont_1g013280	Cs_ont_1g013280	-	3.96	1.83	3.13	6.37	8.72	4.46	8.57	12.02	5.74	22.86	3.76	13.21	9.65	2.84	5.31	1.29	1.46	6.65	1.95	4.82	3.4	4.82	1.41	5.98	7.23	7.21	4.87	4.33	5.01	6.12	3.22	5.82	2.34	0.58	7.98	4.97	3.57	1.85	1.38	2.42	1.86	1.31	2.97333	6.51667	8.77667	13.2767	5.93333
Cs_ont_1g013330	Cs_ont_1g013330	-	8.79	8.57	10.28	16.38	22.41	16.37	14.53	27.34	17.1	68.85	27.24	28.56	30.16	17.86	19.89	7.39	4	20.55	3.8	11.11	11.31	16.72	10.06	19.8	20.68	17.2	20.16	14.73	15.78	9.46	6.08	22.44	7.3	2.33	34.99	18.87	8.21	9.67	4.66	7.61	5.25	4.95	9.21333	18.3867	19.6567	41.55	22.6367
Cs_ont_1g013350	Cs_ont_1g013350	-	12.52	10.87	5.82	10.39	9.51	8.81	7.26	5.66	5.71	7.63	3.66	7.95	12.31	10.08	8.61	16.98	20.79	9.95	15.18	28.34	26.72	12.93	11.89	8.67	9.75	9.62	9.95	9.23	10.28	14.59	7.38	8.96	9.34	2.39	6.75	6.25	16.99	14.18	7.08	20.93	21.39	14.12	9.73667	9.57	6.21	6.41333	10.3333
Cs_ont_1g013360	Cs_ont_1g013360	-	37.38	23.48	13.16	51.33	42.59	47.47	36.07	25.26	27.32	11.95	7.62	10.82	7.48	13.49	14.21	4.3	11.68	3.71	5.92	10.34	9.49	27.63	24.43	16.47	60.71	58.12	60.38	55.55	53.36	43.05	21.98	15.9	22.17	11.17	9.13	5.13	10.3	9.06	4.64	5.88	4.72	2.46	24.6733	47.13	29.55	10.13	11.7267
Cs_ont_1g013380	Cs_ont_1g013380	-	2.45	1.47	13.35	55.03	26.16	22.64	18.7	32.34	53.33	54.84	92.32	16.42	38.02	66.04	61.14	28.53	27.91	31.49	55.27	31.07	32.41	3.55	13.07	81.97	26.56	28.05	41.97	13.13	14.83	5.73	53.27	49.21	42.65	249.07	60.48	105.08	17.69	15.68	65.7	91.34	26.73	48.06	5.75667	34.61	34.79	54.5267	55.0667
Cs_ont_1g013610	Cs_ont_1g013610	-	0	1.39	2.68	2.34	5.29	2.8	5.98	5.3	4.4	9.6	9.09	4.8	9.88	5.72	4.35	1.72	5.65	3.01	4.72	3.57	3.43	0.95	2.31	3.65	5.5	2.71	2.09	1.99	2.54	5.41	6.39	6.86	3.79	2.3	3.94	3.39	1.82	4.1	3.28	4.31	1.93	0	1.35667	3.47667	5.22667	7.83	6.65
Cs_ont_1g013670	Cs_ont_1g013670	-	13.82	7.84	14.73	22.96	30.46	26.97	27.48	26.1	26.58	29.29	20.15	19.13	30.38	22.92	19.23	18.9	18.6	17.94	21.35	18.29	19.78	7.85	7.74	18.69	25.27	18.96	21.26	27.19	24.52	23.88	18.91	22.99	20.55	22.53	23.38	17.85	26.19	15.24	14.87	19.84	16.13	16.03	12.13	26.7967	26.72	22.8567	24.1767
Cs_ont_1g013730	Cs_ont_1g013730	-	4.17	3.18	11.93	18.53	51.43	61.82	66.47	82.23	76.6	59.71	136.63	48.24	82.34	55.31	56.23	20	40.67	36	17.35	11.72	24.4	3.26	5.38	8.51	22.47	10.49	18.41	15.23	17.53	12.81	54.36	85.6	43.68	105.27	67.07	74.39	54.22	19.37	75.67	29.85	32.85	41.69	6.42667	43.9267	75.1	81.5267	64.6267
Cs_ont_1g013760	Cs_ont_1g013760	-	1.01	0.95	0.44	0.77	5.53	14.46	7.29	15.2	10.48	13.4	27.39	10.27	2.7	1.78	2.23	0.59	0.37	2.94	0.17	0.09	0.18	0.82	0.09	1.17	1.05	0.15	0.52	0.36	0.35	0.51	0.76	4.85	0.29	0.99	1.17	0.41	0.7	0.17	1.45	0.22	4.67	0.62	0.8	6.92	10.99	17.02	2.23667
Cs_ont_1g013810	Cs_ont_1g013810	-	0.3	0.34	0	0.1	0.76	0.29	0.3	0	0.82	0.63	0.54	0.38	1.14	0.68	1.6	0.82	2.06	1.77	0.93	1.33	2.88	0.31	0.86	0.64	0.59	0.36	0.38	0.09	0.17	0.17	0.18	0.87	0.26	0.17	0.74	2.32	2.05	1.17	0.82	2.72	3.72	2.9	0.213333	0.383333	0.373333	0.516667	1.14
Cs_ont_1g013820	Cs_ont_1g013820	-	27.43	22.68	18.96	32.2	54.45	29.37	38.44	30.86	30.44	62.43	28.59	55.61	79.77	88.2	85.97	114.07	68.24	77.5	72.9	77.74	111.95	26.73	21.9	22.53	35.73	36.41	28.84	25.41	39.29	52.91	48.94	63.92	41.37	22.66	85.13	60.89	140.89	98.25	66.14	108.49	109.33	115.02	23.0233	38.6733	33.2467	48.8767	84.6467
Cs_ont_1g013880	Cs_ont_1g013880	-	32.18	32.6	11.46	27.72	23.78	16.2	89.95	50.8	29.17	48.41	17.95	77.67	17.47	35.5	36.25	36.77	19.97	41.93	87.73	111.97	39.05	34.02	11.96	12.15	36.77	25.12	12.9	89.39	64.69	214.11	68.56	66.69	130.52	39.51	30.57	15.23	30.64	63.96	27.61	5.91	11.6	12.47	25.4133	22.5667	56.64	48.01	29.74
Cs_ont_1g013910	Cs_ont_1g013910	-	7.47	0	4.01	11.91	16.99	10.01	23.57	23.23	23.57	4.06	16.57	3.55	5.92	11.25	13.13	0	35.76	0	3.68	12.06	3.79	0	9.7	3.52	21.4	5.9	3.14	35.34	13.26	16.58	21.8	17.44	38.9	18.74	18.6	2.91	13.75	20.05	32.24	0	9.25	3.27	3.82667	12.97	23.4567	8.06	10.1
Cs_ont_1g013950	Cs_ont_1g013950	-	40.1	60.31	30.85	77.2	75.62	82.92	205.77	104.15	188.22	65.71	152.5	70.54	39.85	34.78	37.45	3.6	14.51	20.33	7.71	17.47	17.29	61.88	74.94	21.05	115.78	135.93	71.36	95.28	113.03	151.15	111.44	116.93	137.82	127.23	46.58	43.65	28.09	9.35	39.86	5.73	7.64	10.91	43.7533	78.58	166.047	96.25	37.36
Cs_ont_1g013960	Cs_ont_1g013960	-	0.27	0	0	0.18	0.75	1.26	0	0.61	1.82	1.98	14.21	0.96	7.37	5.1	1.46	3.51	1.1	4.25	8.34	4.24	6.59	0.27	0	0.74	0	0.48	0.76	0.48	0.46	0	0.67	1.51	1.21	1.68	1.24	2.31	0.5	1.04	1.06	6.72	13.55	8.65	0.09	0.73	0.81	5.71667	4.64333
Cs_ont_1g013970	Cs_ont_1g013970	-	0	0.16	0	0.77	2.19	1	0.65	2.19	3.31	13.2	35.14	7.98	60.09	41.73	45.55	55.46	26.38	33.57	56.73	29.54	83.41	0.22	0.54	0.68	0.99	0.76	0.94	0.38	0.9	0.24	5.57	7.14	7.65	23.16	16.93	46.86	31.93	9.03	22.72	70.1	155.59	89.51	0.053333	1.32	2.05	18.7733	49.1233
Cs_ont_1g013980	Cs_ont_1g013980	-	0.39	0.11	0.1	4.18	2.77	1.58	1.37	2.13	1.7	2.16	2.63	1.56	0.93	1.71	1.46	2.49	1.05	1.54	1.61	2.05	1.62	0.1	0.19	0.21	2.95	2.87	0.92	1.74	2.73	4.26	2.39	3.81	2.13	0.83	2.09	2.26	3	3.42	1.34	7.04	12.53	1	0.2	2.84333	1.73333	2.11667	1.36667
Cs_ont_1g014060	Cs_ont_1g014060	-	36.03	31.08	20.35	34.73	39.81	30.22	44.52	21.15	18.5	27.19	25.65	40.27	87.34	54.67	55.59	80.2	103.69	63.31	62.88	112.97	129.87	39.95	19.62	22.63	34.06	20.95	15.92	15.33	24	52.83	28.55	23.59	35.82	12.48	33.92	23.59	88.42	85.98	37.75	63.28	47.99	51.52	29.1533	34.92	28.0567	31.0367	65.8667
Cs_ont_1g014080	Cs_ont_1g014080	-	0	0	0	1.62	0	2.79	6.18	0.38	0	0.42	5.27	0	3.07	1.25	0	0.12	3.18	0.45	0	0	0.98	0	0	0	0	0	3.7	1.95	0	0	0.23	1.42	4.21	5.21	0	0	1.81	0	5.13	1.09	0.83	4.41	0	1.47	2.18667	1.89667	1.44
Cs_ont_1g014300	Cs_ont_1g014300	-	3.68	2.34	4.9	3.93	4.72	3.86	4.22	4.52	4.17	5.47	3.11	4.24	6.92	6.69	6.15	6.13	8.17	4.16	7.97	8.52	11.49	2.99	2.65	3.99	4.29	4	3.2	5.62	5.42	4.17	4.06	5.21	4.9	3.31	5.43	4.82	8.2	7.13	5.7	10.45	6.58	7.12	3.64	4.17	4.30333	4.27333	6.58667
Cs_ont_1g014330	Cs_ont_1g014330	-	23.65	7.49	6.47	10.3	20.34	14.4	43.36	29.7	20.23	36.78	19.09	21.76	33.08	23.49	23.28	122.16	21.44	90.1	178.75	69.77	25.86	3.1	3.34	2.77	15.05	8.25	4.48	33.4	49.61	39.3	11.89	21.58	73.64	45.96	47.67	13.5	34.82	111.87	62.52	21.65	33.55	36.25	12.5367	15.0133	31.0967	25.8767	26.6167
Cs_ont_1g014380	Cs_ont_1g014380	-	2.71	3.08	2.98	4.93	5.67	5.01	6.21	4.41	4.35	4.94	6	3.79	4.41	5.28	5.07	7.1	7.53	3.93	12.99	10.54	9.52	2.61	3.91	5.08	2.85	3.97	3.45	4.05	5.51	4.86	4.54	5.09	5.54	6.66	5.34	4.31	4.3	9.28	4.72	9.57	9.54	5.47	2.92333	5.20333	4.99	4.91	4.92
Cs_ont_1g014400	Cs_ont_1g014400	-	0.5	0.19	0.53	0.85	1.27	0.87	1.09	1.65	1.11	0.7	0.81	0.71	1.67	1.13	0.39	3.48	1.23	1.32	4.99	3.88	3.32	0.08	0	0.27	1.3	0.52	0.55	1.26	1.13	0.89	0.76	0.43	0.94	1.84	1.03	0.37	2.41	2.25	0.84	0.99	0.75	1.32	0.406667	0.996667	1.28333	0.74	1.06333
Cs_ont_1g014610	Cs_ont_1g014610	-	17.23	16.93	8.65	12.79	13.06	8.62	11.32	8.43	7.1	11.59	6.43	11.77	24.99	25.39	28.78	29.26	38.11	27.89	43.35	50.04	52.49	13.42	15.92	10.82	13.55	9.55	6.64	9.19	13.4	19.4	11.18	8.5	13.61	6.2	17.83	11.61	33.28	34.53	20.28	28.49	24.59	29.84	14.27	11.49	8.95	9.93	26.3867
Cs_ont_1g014670	Cs_ont_1g014670	-	0.12	0.13	0.51	7.03	23.27	33.54	20.97	35.5	8.53	74.2	15.04	71	38.57	11.31	11.13	11.18	6.19	109.7	4.18	5.93	4.21	0.85	0.45	1.14	7.89	4.03	7.96	8.69	6.85	4.6	8.18	22.93	3.01	3.54	7.72	17.71	28.08	12.18	11.96	3.43	7.75	4.33	0.253333	21.28	21.6667	53.4133	20.3367
Cs_ont_1g014680	Cs_ont_1g014680	-	7.21	6.94	5.2	4.99	11.09	4.87	7.09	7.1	7.44	14.46	8.28	9.95	29.05	23.86	24.17	24.77	37.12	21.75	21.93	27.41	35.97	9.75	10.27	7.07	6.35	5.6	4.23	6.55	7.85	11.68	10.53	11.78	14.49	10.37	22.27	17.1	38.67	26.2	22.77	40.37	29.7	28.07	6.45	6.98333	7.21	10.8967	25.6933
Cs_ont_1g014700	Cs_ont_1g014700	-	41.13	30.74	29.82	35.67	42.68	26.67	45.08	37.66	34.72	36.98	47.42	40.67	102.38	77.56	77.91	121.96	122.8	82.52	88.83	110.53	100.62	36.61	35.96	28.1	35.17	29.16	29.16	32.29	34.9	44.17	34.31	41.24	50.17	42.47	73.62	55.08	108.6	97.72	87.42	103.02	111.12	122.32	33.8967	35.0067	39.1533	41.69	85.95
Cs_ont_1g014710	Cs_ont_1g014710	-	10.76	9.45	6.48	7.17	11.39	7.47	8.02	8.33	8.84	15.69	6.28	11.63	33.34	22.61	22.85	25.11	35.85	22.11	23.65	27.61	37.39	9.64	7.53	7.64	9.97	6.61	5.26	5.88	9.5	10.51	11.51	12.22	12.67	9.17	22.86	19.23	47.59	27.99	20.99	42.51	34.13	35.36	8.89667	8.67667	8.39667	11.2	26.2667
Cs_ont_1g014740	Cs_ont_1g014740	-	8.31	10.33	42.4	23.6	47.99	40.19	40.43	30.31	24.69	27.37	20.17	25.26	67.62	65.41	57	80.62	99.81	33.99	91.32	102.37	92.88	8.51	13.33	25.19	35.4	21.9	26.9	16.95	23.37	28.55	31.96	24.78	25.96	11.65	39.41	28.15	63.67	94.26	50.16	58.12	39.5	50.73	20.3467	37.26	31.81	24.2667	63.3433
Cs_ont_1g014800	Cs_ont_1g014800	-	3.88	1.72	1.8	5.82	5.54	3.98	6.3	4.24	3.29	3.92	5.84	5.4	1.76	2.28	2.83	0.86	1.66	1.42	4.53	0.93	0.19	3.93	3.7	0.54	4.76	4.96	5.4	12.46	8.55	6.23	5.93	5.41	6.33	16.64	3.87	1.35	1.41	2.27	1.69	0.86	2.59	0.63	2.46667	5.11333	4.61	5.05333	2.29
Cs_ont_1g014810	Cs_ont_1g014810	-	0	0	0.06	0.61	1.53	0.96	2.63	3.08	3.58	7	2.24	1.73	1.3	1.27	1.34	0.36	0.47	0.88	1.66	0.53	2.23	0.24	0.11	0	0.99	0.8	0.67	0.53	1.26	0.69	2.26	5.12	1.19	0.4	0.64	1.22	0.94	0.82	0.16	7.92	2.85	0.44	0.02	1.03333	3.09667	3.65667	1.30333
Cs_ont_1g014840	Cs_ont_1g014840	-	0.15	0	0.23	0.07	0.07	0.08	0.15	0.69	0	0.6	0.86	0.67	0.62	0.16	0.16	0	0.07	0	0.31	0	0	0.22	0	0	0.21	0.12	0.07	0.14	0	0.12	0.45	0.95	0.14	0.54	0.24	0.32	0.23	0.07	0.23	0	0.08	0.27	0.126667	0.073333	0.28	0.71	0.313333
Cs_ont_1g014850	Cs_ont_1g014850	-	7.21	3.72	7.47	13.82	14.07	11.58	10.1	11.73	6.76	7.7	7.04	5.52	8.67	9.13	9.42	10.69	5.24	2.38	10.47	10.07	11.61	4.38	5.15	7.26	13.59	13.57	14.86	10.64	11.57	6.95	10.63	12.9	10.72	7.01	7.73	4.27	9.31	7.17	5.26	7.88	4.13	5.4	6.13333	13.1567	9.53	6.75333	9.07333
Cs_ont_1g014910	Cs_ont_1g014910	-	18.86	47.94	210.83	229.85	300.13	271.92	286.61	321	446.28	377.25	579.78	350.9	534.41	364.15	357.18	429.53	405.31	323.92	278.53	333.55	444.72	60.41	151.24	362.68	177.61	187.57	376.59	140.03	163.87	135.45	375.04	350.96	209.51	266.31	381.67	512.77	520.46	327.46	395.43	402.61	358.6	488.88	92.5433	267.3	351.297	435.977	418.58
Cs_ont_1g014940	Cs_ont_1g014940	-	2.98	2.59	2.84	2.13	2.95	1.21	1.62	1.6	1.61	2.89	1.06	1.56	4.35	4.76	4.51	11.21	6.92	3.73	15.57	17.05	14.47	2.18	2.12	1.94	1.18	2.27	1.47	4.79	1.87	1.87	1.84	1.22	2.74	1.2	2.84	1.62	5.08	9.47	2.88	9.43	5.39	6.25	2.80333	2.09667	1.61	1.83667	4.54
Cs_ont_1g014950	Cs_ont_1g014950	-	0.11	0.06	0	0.78	0.12	0.41	0.63	0.04	0.46	0.3	0.35	0.47	0.16	0.17	0.17	0.23	0.06	0.11	0.35	0.38	0.32	0.23	0.05	0.06	0.45	0.92	0.29	0.65	0.65	0.71	0.76	0.46	0.1	0.15	0.26	0.05	0	0.32	0.16	0.24	0.32	0.32	0.056667	0.436667	0.376667	0.373333	0.166667
Cs_ont_1g014990	Cs_ont_1g014990	-	2.19	1.74	1.19	5.06	3.44	2.22	3.16	3.76	3.53	3.58	4.25	4.13	7.99	6.55	6.27	2.84	4.31	2.54	1.15	1.96	2.09	2.47	1.86	1.68	2.8	4.28	4.22	3.82	3.77	1.94	3.71	5.86	5	5.28	6.66	5.58	4.67	2.31	6.62	1.6	6.3	3.22	1.70667	3.57333	3.48333	3.98667	6.93667
Cs_ont_1g015070	Cs_ont_1g015070	-	120.43	89.74	130.89	275.02	312.95	200.26	239.96	247.7	246.64	550.12	234.01	216.83	235.06	457.03	453.34	403.05	189.87	170.36	475.18	242.16	376.15	161.06	162.58	341.98	222.88	212.29	249.51	180.05	265.45	265.79	382.46	609.83	348.74	301.6	598.69	395.49	315.51	265.1	324.89	429.01	310.44	447.23	113.687	262.743	244.767	333.653	381.81
Cs_ont_1g015260	Cs_ont_1g015260	-	3.55	4.69	12.03	44.86	205.32	253.96	105.38	164.53	110.59	100.39	99.24	123.41	90.1	44.87	41.57	18.5	72.22	34.91	14.22	27.07	57.14	5.26	8.05	8.06	57.25	51.33	71.82	28.74	42.2	46.34	51.35	68.09	36.43	13.22	31.23	37.58	51.5	37.18	42.86	24.87	42.02	17.82	6.75667	168.047	126.833	107.68	58.8467
Cs_ont_1g015270	Cs_ont_1g015270	-	3.89	2.87	3.04	3.65	4.36	6.23	5.43	4.85	6.59	2.84	2.59	2.82	0.57	2.75	3.35	0.92	1.91	0.7	0.77	2.32	3.47	3.19	6.13	0.64	9.61	7.73	5.49	4.79	4.05	4.91	8.64	2.21	4.31	3.81	7.86	3.33	1.94	2.41	5.05	1.02	0.95	0.56	3.26667	4.74667	5.62333	2.75	2.22333
Cs_ont_1g015280	Cs_ont_1g015280	-	34.69	21.2	42.78	44.48	65.08	54.96	62.29	61.18	57.66	86.18	66.41	71.42	108.31	76.93	72.5	76.03	90.19	74.16	68.68	74.74	97.55	25.31	24.68	43.32	44.07	41.46	34.47	43.79	47.24	53.83	49.43	71.3	58.36	60.53	89.09	77.26	132.3	68.52	83.5	116.96	121.7	105.75	32.89	54.84	60.3767	74.67	85.9133
Cs_ont_1g015340	Cs_ont_1g015340	-	30.34	6.33	11.5	37.17	89.79	105.85	86.48	114.02	67.21	94.02	48.28	34.84	117.41	45.1	44.41	129.04	61.48	37.36	102.16	47.69	45.48	7.18	7.31	15.43	62.6	21.94	42.35	141.86	96.61	41.78	37.68	97.58	69.83	94.24	71.74	30.46	102.95	65.31	81.16	62.28	45.96	58.05	16.0567	77.6033	89.2367	59.0467	68.9733
Cs_ont_1g015390	Cs_ont_1g015390	-	0.85	0.73	0.52	1.12	1.14	0.49	0.21	0.25	0.26	1.17	0.16	0.45	0.74	1.73	1.39	1.37	0.74	0.73	4.06	2.51	3.02	0.85	0.53	0.7	1.1	1.13	0.74	0.61	0.51	0.44	0.82	0.53	0.72	0.65	1.18	0.95	1.13	1.31	1.51	0.72	0.36	1.27	0.7	0.916667	0.24	0.593333	1.28667
Cs_ont_1g015820	Cs_ont_1g015820	-	5.06	5.42	2.64	4.71	9.33	4.02	5.24	5.76	7.37	10.41	12.82	7.91	21.32	20.88	19.82	16.85	25.27	25.95	16.83	14.57	16.71	5.03	4.46	2.07	5.42	5.49	3.65	6.37	8.61	8.5	8.3	11.37	15.53	24.32	24.01	17.34	30.19	17.41	34.84	15.89	20.18	26.8	4.37333	6.02	6.12333	10.38	20.6733
Cs_ont_1g015940	Cs_ont_1g015940	-	2.87	1.76	0.61	2.54	2.59	1.3	1.53	1.02	1.01	2.01	1.29	4.24	4.9	2.75	2.34	2.6	8.32	4.61	6.13	12.34	14.4	2.05	1.45	0.5	2.19	2.84	1.92	1.26	2.98	2.07	1.37	1.26	1.97	0.8	2.19	1.12	8.05	3.62	4.04	4.27	3.06	3.23	1.74667	2.14333	1.18667	2.51333	3.33
Cs_ont_1g016050	Cs_ont_1g016050	-	0	0.08	0	0.45	0.14	0.35	0.81	0.76	0.82	0.54	0	0.07	0.07	0	0	0	0.07	0	0	0.08	0.08	0.15	0.35	0.16	1.29	0.85	0.62	0.39	0.93	0.73	0.47	0	0.32	0	0.06	0.07	0	0.2	0.07	0.06	0.66	0	0.026667	0.313333	0.796667	0.203333	0.023333
Cs_ont_1g016140	Cs_ont_1g016140	-	1.57	1.2	1.2	1.76	2.42	1.5	1.8	1.8	2.12	2.78	2.62	2.6	4.46	3.53	4.18	2.97	6.78	3.08	3.59	3.86	7.98	1.52	2.76	1.22	2.33	1.74	1.09	1.01	1.15	2.07	2.43	3.18	2.8	1.87	2.8	4.05	5.49	3.16	2.78	10.19	8.16	6.66	1.32333	1.89333	1.90667	2.66667	4.05667
Cs_ont_1g016200	Cs_ont_1g016200	-	20.73	16.63	10.73	15.82	16.76	15.02	12.61	10.61	9.63	10.9	5.94	12.83	23.6	21.5	21.42	38.92	39.23	21.5	37.98	39.97	35.35	18.85	13.95	13.24	19.98	18.73	17.92	17.34	20.32	24.21	13.49	12.96	18.22	8.91	20.54	11.86	34.21	34.81	21.55	38.94	37.54	33.81	16.03	15.8667	10.95	9.89	22.1733
Cs_ont_1g016210	Cs_ont_1g016210	-	7.6	1.98	2.59	17.62	15.75	5.43	9.84	0	5.52	4.31	0.38	3.24	10.13	15.09	18.46	22.51	8.46	17.68	28.05	25.64	14.99	3.04	0	3.01	16.59	7.22	0	8.68	23.31	19.08	6.53	8.56	10.67	1.06	4.87	8.85	21.46	20.98	9.99	26.12	24.98	24.71	4.05667	12.9333	5.12	2.64333	14.56
Cs_ont_1g016250	Cs_ont_1g016250	-	0.67	0.51	0.48	2.71	0.62	0.63	1.8	1.17	0.92	1.89	2.42	1.26	3.59	1.93	0.83	0	0.88	1.25	2.3	0.25	1.97	0.23	0	0.48	0.43	2.58	0.42	0.99	2.07	0.73	1.2	2.51	0.78	3.8	2.37	1.39	0.82	2.2	4.47	2.83	3.42	1.04	0.553333	1.32	1.29667	1.85667	2.11667
Cs_ont_1g016260	Cs_ont_1g016260	-	1.83	2.23	0	7.18	6.51	4.54	7.4	6.34	5.35	1.94	4.12	1.73	1.21	1.78	0.66	0.43	0.97	0.39	0	0	0.31	3.87	1.88	2.11	7.42	8.18	7.18	8.29	9.67	8.47	5.48	8.08	4.55	4.92	1.51	0.88	1.83	1.14	1.16	0.24	0.51	0	1.35333	6.07667	6.36333	2.59667	1.21667
Cs_ont_1g016350	Cs_ont_1g016350	-	28.36	19.25	19.63	34.14	36.08	26.44	28.07	22.62	23.6	40.52	17.3	29.64	47.65	48.21	46.35	90.34	47.74	46.13	90.79	77.32	72.09	20.33	13.6	14.39	33.14	31.08	23.44	33.72	38.11	43.26	29.52	38.23	40.04	20.46	54.02	30.43	64.25	61.07	46.58	59.87	48.61	57.27	22.4133	32.22	24.7633	29.1533	47.4033
Cs_ont_1g016370	Cs_ont_1g016370	-	0.23	0.26	0.64	1.78	1.77	1.8	1.59	2.36	2.18	1.95	2.53	1.33	1.16	1.34	1.39	0.42	1.09	0.87	0.95	0.65	1.36	0.29	0.46	0.44	2.51	1.1	1.46	0.88	1.83	1.93	1.92	1.93	0.53	1.17	1.61	0.47	1.69	0.46	0.83	1.54	1.76	1.04	0.376667	1.78333	2.04333	1.93667	1.29667
Cs_ont_1g016520	Cs_ont_1g016520	-	1.33	2.13	2.44	7.94	5.76	3.25	2.13	2.61	2.29	4.26	2.21	3.31	8.04	12.17	11.34	6.13	7.75	3.03	5.32	7.93	12.24	2.35	1.97	1.36	4.83	8.52	6.93	2.36	2.94	2.84	4.05	4.35	3.64	3.21	10.78	5.2	8.11	4.56	4.04	11.42	12.54	5.24	1.96667	5.65	2.34333	3.26	10.5167
Cs_ont_1g016540	Cs_ont_1g016540	-	0.67	1.22	4.28	5.04	4.12	3.31	4.01	6.62	3.72	6.42	18.38	4.53	7.86	10.15	9.49	2.78	1.66	1.89	5.15	2.09	4.9	3.56	8.65	13.47	1.32	4.18	6.94	6.3	5.88	2.39	6.9	11.88	13.4	17.21	9.44	6.49	3.95	2.18	3.98	7.98	5.65	4.45	2.05667	4.15667	4.78333	9.77667	9.16667
Cs_ont_1g016570	Cs_ont_1g016570	-	7.15	6.48	17.65	18.24	19.93	16.74	16.51	21.17	12.97	20.65	20.8	19.24	13.21	17.9	17.63	7.08	5.04	5.75	9.92	8.2	9.75	13.93	18.12	31.75	14.29	20.96	32.08	21.16	24.26	9.88	15.14	19.47	22.39	18.22	14.61	14.4	6.35	6.06	9.29	18.91	15.44	9.73	10.4267	18.3033	16.8833	20.23	16.2467
Cs_ont_1g016580	Cs_ont_1g016580	-	1.58	2.32	3.75	7.17	12.25	7	4.95	11.45	11.75	25.81	28.54	3.35	12.24	29.88	29.69	8.16	4.03	7.5	30.07	2.65	8.66	2.02	2.07	6.5	5.56	7.27	11.96	1.68	2.91	1.73	16.74	22.72	14.21	41.3	27.33	51.87	7.53	2.69	13.05	19.55	3.94	10.6	2.55	8.80667	9.38333	19.2333	23.9367
Cs_ont_1g016610	Cs_ont_1g016610	-	9.79	6.73	1.5	11.01	8.86	9.9	9.53	12.64	7.35	12.76	13.63	15	15.42	11.5	10.74	17.77	7.38	20.08	22.41	8.72	11.6	7.45	4.67	2.24	12.25	15.89	7.9	22.1	16.7	14.92	7.41	8.34	13.59	9.08	10.04	11.36	15.39	10.66	14.68	10.38	9.96	5.55	6.00667	9.92333	9.84	13.7967	12.5533
Cs_ont_1g016620	Cs_ont_1g016620	-	1.19	0.67	0	8.48	10.39	11.58	10.79	15.62	10.35	8.12	3.21	9.53	2.53	5.63	7.39	3.43	7.19	5.02	2.17	1.64	7.32	2.94	0	0	11.3	10.29	7.86	5.27	9.41	16.34	13.67	15.73	9.57	0	6.59	9.51	8.34	9.12	2.18	9.25	20.05	3.06	0.62	10.15	12.2533	6.95333	5.18333
Cs_ont_1g016630	Cs_ont_1g016630	-	15.83	17.92	47.18	14.17	36	24.69	15.35	32.7	28.04	59.62	49.96	43.28	69.78	71.72	79.97	88.61	90.49	41.25	32.61	53.83	74.1	14.76	20.57	40.29	12.22	15.08	20.31	11.21	15.5	16.26	66.54	90.24	39.34	59.11	104.18	82.18	94.29	75.5	114.54	35.14	65.28	81.75	26.9767	24.9533	25.3633	50.9533	73.8233
Cs_ont_1g016640	Cs_ont_1g016640	-	7.61	3.53	1.94	7.02	10.42	8.37	9.37	7.53	6.37	12.37	4.49	20.45	32.03	15.12	16.63	17.78	23.57	21.91	9.13	16.63	25.24	10.2	9.19	3.41	12.28	10.52	7.66	8.15	8.69	15.61	12.7	13.43	11.83	4.5	15.17	13.3	39.01	17.3	18.46	18.25	29.84	16.07	4.36	8.60333	7.75667	12.4367	21.26
Cs_ont_1g016670	Cs_ont_1g016670	-	0.09	0	0.14	0.36	0.58	0.46	0.4	0.5	0.31	0.78	0.42	0.53	0.88	1.02	0.95	0.36	1.03	0.69	0.72	0.39	1.21	0.18	0.29	0.05	0.3	0.43	0.33	0.35	0.33	0.47	0.4	0.61	0.42	0.67	0.4	0.94	0.86	0.79	0.8	1.11	1.23	0.49	0.076667	0.466667	0.403333	0.576667	0.95
Cs_ont_1g016710	Cs_ont_1g016710	-	18.72	19.35	14.94	24.66	43.11	31.89	36.75	21.71	29	23.76	17.8	23.83	40.43	22.75	24.85	30.88	34.49	31.87	21.33	34.6	47.31	15.31	12.93	13.67	33.19	20.46	19.77	16.12	25.41	22.68	25.11	21.36	19.51	12.33	20.79	18.9	47.02	29.11	17.51	29.18	31	13.63	17.67	33.22	29.1533	21.7967	29.3433
Cs_ont_1g016770	Cs_ont_1g016770	-	2.87	1.34	0.18	4.29	3.49	0.96	14.65	3.01	2.77	3.57	4.2	3.34	3.84	2.94	3.77	0.52	2.16	1.26	1.92	4.49	4.29	3.25	1.93	0.36	10.02	4.21	0.32	6.61	15.55	35.33	11.58	6.88	20.05	6.61	3.05	2.1	3.44	3.03	2.16	0.72	0.92	0.63	1.46333	2.91333	6.81	3.70333	3.51667
Cs_ont_1g016800	Cs_ont_1g016800	-	0.26	0.4	0.19	1.17	1.92	1.34	0.35	0.37	0.45	0.09	0.38	0.33	0	0.68	0.49	0.54	0.26	0	0.82	0.1	0.49	0.8	0.17	0.66	0.69	0.71	0.58	0.47	0.37	0.65	0.08	0.23	0.31	0.07	0.29	0.08	0.16	0.16	0.32	0.3	0.72	0.33	0.283333	1.47667	0.39	0.266667	0.39
Cs_ont_1g016860	Cs_ont_1g016860	-	1.03	1.51	3.18	2.47	2.55	1.97	1.81	2.03	2.68	2.71	2.27	1.79	4.46	2.71	2.8	5.12	6.35	4.34	6.9	5.46	6.72	1.26	0.98	2.2	1.71	3.03	2.23	3.44	3.67	2.21	2.33	3.17	2.6	3.05	2.33	1.65	4.7	5.18	2.92	7.52	5.02	4.99	1.90667	2.33	2.17333	2.25667	3.32333
Cs_ont_1g016930	Cs_ont_1g016930	-	19.17	17.95	17.79	24.73	26.3	21.95	32.12	27.08	23.96	35.41	27.39	44.58	23.71	19.93	18.12	20.83	16.79	27.02	35.41	22.01	26.75	25.11	19.03	21.33	25.91	26.63	23	24.29	27.99	22.38	17.6	30.56	23.43	24.45	22.17	17.57	21.47	24.62	23.39	25.55	32.8	26.61	18.3033	24.3267	27.72	35.7933	20.5867
Cs_ont_1g017200	Cs_ont_1g017200	-	9.44	7.87	3.87	12.08	11.63	8.34	12.37	8.08	7.74	11.13	5.39	10.21	19.62	20.71	21.18	22.23	25.18	17.29	22.91	27.08	25.52	8.1	4.82	2.51	9.87	11.04	7.93	9.3	11.55	15.96	9.9	10.19	12.44	6.76	15.96	10.27	29.74	24.4	15.56	21.71	17.96	17.67	7.06	10.6833	9.39667	8.91	20.5033
Cs_ont_1g017300	Cs_ont_1g017300	-	14.04	8.16	3.85	3.79	11.26	6.57	15.71	14.35	7.9	33.01	18.35	17.31	50.66	20.15	20.29	18.69	33.65	35.47	17.27	14.58	50.46	6.54	2.94	1.82	4.38	4.09	2.21	6.08	7.87	2.79	4.95	27.99	7.24	1.88	29.9	27.94	48.01	25.16	42.39	26.28	61.02	18.62	8.68333	7.20667	12.6533	22.89	30.3667
Cs_ont_1g017420	Cs_ont_1g017420	-	43.58	9.34	17.55	64.02	89.45	54.31	14.92	9.82	11.17	4	2.98	10.27	1.75	5.46	7.95	0.47	1.01	0.21	0.24	1.27	1.4	5.48	2.19	4.54	64.64	53.37	33.45	49.22	55.93	38.21	24.42	32.9	13.32	2.15	1.51	0.82	1.39	3.4	0.31	1.75	0.93	0.21	23.49	69.26	11.97	5.75	5.05333
Cs_ont_1g017450	Cs_ont_1g017450	-	3.94	5.18	2.24	1.71	2.86	3.05	4.19	3.25	3.45	3.33	1.09	2.5	10.02	6.04	5.31	6.46	15.71	6.33	5.85	9.61	10.74	4.07	4.51	2.11	3.79	3.23	2.87	4.16	3.5	4.02	3.64	2.31	2.56	1.97	1.78	3.27	11.22	10.06	3.6	10.76	7.91	5.94	3.78667	2.54	3.63	2.30667	7.12333
Cs_ont_1g017480	Cs_ont_1g017480	-	28.92	18.02	23.31	33.23	44	45.54	29.21	22.87	23.47	12.15	9.35	12.79	28.6	36.77	38.88	62.99	34.97	18.31	60.21	83.1	48.61	23.24	27.11	32.83	53.04	45.17	44.87	55.26	63.65	30.52	22.84	17.42	23.79	11.87	29.09	12.31	32.73	54.02	13.79	27.79	14.06	30.93	23.4167	40.9233	25.1833	11.43	34.75
Cs_ont_1g017510	Cs_ont_1g017510	-	141.5	236.37	150.58	390.72	531.82	597.75	331.19	516.93	570.99	519.41	468.44	396.96	304.43	429.14	435.9	454.17	136.43	298.74	315.75	149.87	181.96	205.04	232.15	278.27	253.22	314.99	415.28	259.37	363.56	179.52	398.58	358.91	311.95	514.99	545.41	429.9	205.18	272.19	296.43	162.18	219.66	198.89	176.15	506.763	473.037	461.603	389.823
Cs_ont_1g017520	Cs_ont_1g017520	-	8.56	4.73	7.02	8.98	10.92	9.45	11.27	12.14	10.81	12.65	13.65	11.02	13.23	11.38	11.78	11.65	11.77	6.9	11.8	12.66	10.96	5.32	4.82	9.47	7.39	6.97	7.45	8.15	13.08	10.68	10.01	16	15.44	23.3	15.24	10.1	10.81	12.06	14.2	11.81	14.81	12.62	6.77	9.78333	11.4067	12.44	12.13
Cs_ont_1g017560	Cs_ont_1g017560	-	0.38	0.17	0.81	1.56	1.09	1.82	1.46	1.98	2.81	1.21	2.14	0.93	1.31	1.19	1.22	0.39	0.6	1.13	0.55	0.68	0.84	0.62	0.95	1.55	1.79	2.52	3.6	3.4	1.23	0.57	2.14	2.32	1.99	1.3	1.44	2.93	0.5	0.27	1.33	0.39	1.03	1.35	0.453333	1.49	2.08333	1.42667	1.24
Cs_ont_1g017620	Cs_ont_1g017620	-	0.69	1.09	0.4	3.01	2.75	3.06	2.63	3.12	2.99	0.79	1.53	0.93	0.51	0.8	0.82	0.7	0.43	0.46	0.5	0.68	0.66	1.05	0.49	0.62	2.25	2.69	3.46	3.38	2.25	1.46	1.06	2.16	0.58	2.06	0.62	0.59	0.45	0.58	0.36	0.49	1.04	0.45	0.726667	2.94	2.91333	1.08333	0.71
Cs_ont_1g017690	Cs_ont_1g017690	-	6.69	0	2.54	1.51	0	0	1.13	10.63	10.68	0.69	0	5.03	15.01	12.71	15.3	9.93	0	9.54	18.83	1.83	0	0	2.49	0	6.14	0	0.71	0	0	5.55	0	4.29	2.85	12.15	13.67	3.38	7.36	13.22	11.56	9.46	31.35	25.79	3.07667	0.503333	7.48	1.90667	14.34
Cs_ont_1g017780	Cs_ont_1g017780	-	6.52	8.96	39.86	81.21	134.36	110.6	63.86	85.31	135.3	131.99	220.61	55.02	163.02	231.45	221.51	147.28	140.62	112.31	126.31	128.57	183.42	19.92	65.49	182.62	68.32	73.36	177.77	39.37	57.38	32.93	185.45	143.48	116.33	271.94	190.37	363.07	178.3	98.18	157.29	143.65	94.26	151.61	18.4467	108.723	94.8233	135.873	205.327
Cs_ont_1g017800	Cs_ont_1g017800	-	21.43	20.05	10.65	32.03	26.57	17.81	34.17	29.89	23.03	14.1	20.9	17.1	9.11	7.39	8.2	0.7	2.23	1.6	0.51	0.44	1.34	19.44	14.79	8.29	22.17	29.34	28.39	18.37	19.3	19.39	21.2	25.57	14.86	7.71	4.54	3.61	3.46	2.04	2.53	4.69	5.89	0.61	17.3767	25.47	29.03	17.3667	8.23333
Cs_ont_1g017810	Cs_ont_1g017810	-	182.77	126.31	41.44	440.79	335.14	265.93	714.26	352.84	350.18	135.33	246.88	123.31	37.33	61.5	59.34	2.38	6.08	3.44	0.98	0.89	1.61	129.41	95.87	30.93	349.28	356.07	336.81	203.03	244.05	336.53	307.61	362.74	289.03	78.65	24.26	12.31	10.6	3.94	11.35	5.15	8.84	2.15	116.84	347.287	472.427	168.507	52.7233
Cs_ont_1g017820	Cs_ont_1g017820	-	39.96	33.46	35.66	70.19	70.28	53.11	161.6	112.1	92.13	36.48	66.11	60.06	63.42	66.31	67.82	23.49	50.57	24.85	10.02	26.16	26.85	48.72	40.05	36.68	81.7	59.29	71.66	44.16	113.81	78.92	104.57	85.32	112.1	101.87	51.71	25.59	51.16	43.36	38.74	36.74	39.34	30.31	36.36	64.5267	121.943	54.2167	65.85
Cs_ont_1g017830	Cs_ont_1g017830	-	0.32	0.73	1.03	8.01	20.89	9.18	32.98	64.15	45.98	214.95	291.27	31.97	159.2	144.31	141.33	65.23	53.63	51.35	110.72	12.74	57	0.97	1.52	1.7	8.32	5.1	9.58	3.11	12.05	8.8	36.53	110.37	36.85	58.47	65.61	171.43	73.74	39.82	59.4	219.31	81.7	102.09	0.693333	12.6933	47.7033	179.397	148.28
Cs_ont_1g017840	Cs_ont_1g017840	-	0.93	0.35	0.33	4.02	8.81	5.15	18.4	26.05	10.46	60.09	38.43	17.75	21.75	18.86	13.6	7.98	11.2	6.95	9.86	7.86	13.58	3.11	0.29	0.33	5.06	2.46	2.02	2.46	3.1	9	5.79	19.44	22.9	18.1	20.61	21.85	7.63	3.3	7.55	43.74	13.61	12.35	0.536667	5.99333	18.3033	38.7567	18.07
Cs_ont_1g017920	Cs_ont_1g017920	-	0.56	1.04	1.85	1.38	4.92	4.81	4.54	6.07	6.09	5.59	11.21	6.44	6.74	5.29	5.16	3.21	3.54	4.97	5.23	2.99	4.47	1.15	0.96	2.72	1.83	1.38	2.28	3.76	4.27	0.81	5.54	4.21	3.87	14.65	7.4	9.52	5.75	2.78	8.92	1.91	2.83	9.01	1.15	3.70333	5.56667	7.74667	5.73
Cs_ont_1g017930	Cs_ont_1g017930	-	0	0	0	0.05	0	0	0.05	0	0	0.2	0	0.04	0.05	0.19	0.31	0.15	0.33	0.13	2.86	0.21	0.79	0	0	0	0	0	0	0	0	0	0	0	0.17	0	0.04	0.26	0.13	0.13	0.04	3.81	0.22	1.43	0	0.016667	0.016667	0.08	0.183333
Cs_ont_1g017970	Cs_ont_1g017970	-	0	1.65	0.24	0.96	2.11	1.85	1.27	3.58	5.6	4.68	2.48	3.47	1.1	4.31	4.97	0.34	0.94	2.19	0.97	2.67	2.47	5.62	1.15	2.89	0.72	1.76	1.83	0.55	1	1.32	4.56	1.19	1.23	0.26	0.78	5.51	0.29	0.86	1.39	1	1.88	4.67	0.63	1.64	3.48333	3.54333	3.46
Cs_ont_1g017980	Cs_ont_1g017980	-	0.69	0.16	0.22	2.11	2.88	2.3	2.98	1.29	1.97	0.73	0.52	1.94	1.25	2.55	2.14	0.77	3.04	0.45	1.78	5.19	3.13	0.7	0.33	0.07	3.64	3.14	2.77	4.14	2.75	3.19	2.81	1.5	3.12	1.11	0.79	1.11	1.44	2.94	1.39	0.29	0.19	0.47	0.356667	2.43	2.08	1.06333	1.98
Cs_ont_1g018040	Cs_ont_1g018040	-	9.34	6.82	9.17	7.6	9.25	3.82	7.45	7.03	5.68	7.1	4.97	8.43	26.33	15.93	16.94	22.25	42.35	19.46	19.49	23.96	31.86	10.91	11.56	6.3	6.46	7.15	5.15	6.94	6.01	10.92	7.83	7.5	11.16	7.54	14.48	10.67	31.06	31.83	18.62	25.36	26.71	26.3	8.44333	6.89	6.72	6.83333	19.7333
Cs_ont_1g018070	Cs_ont_1g018070	-	0.7	1.86	1	2.13	2.84	0.88	5.22	3.45	3.61	3.23	5.08	0.66	1.55	2.48	1.74	2.9	0	1.32	4.85	1.3	0.26	0.95	1.34	5.75	1.37	0.63	0.66	8.75	3.16	1.72	0.63	4.67	6.97	16.58	7.68	1.25	0.43	2.94	5.13	0.99	0.85	0.88	1.18667	1.95	4.09333	2.99	1.92333
Cs_ont_1g018080	Cs_ont_1g018080	-	56.31	139.36	57.21	131.86	93.98	71.92	80.06	137.64	160.6	214.65	305.44	67.45	132.16	216.3	215.56	108.99	85.97	158.48	110.39	217.43	130.95	168.85	213.13	163.91	79.84	238.42	200.31	101.62	148.33	58.11	119.62	128.54	203.83	461.8	195.1	238.69	99.05	153.34	137.14	56.85	66.82	76.65	84.2933	99.2533	126.1	195.847	188.007
Cs_ont_1g018160	Cs_ont_1g018160	-	26.57	19.84	17.32	19.61	29.95	19.86	22.85	20.25	18.03	31.65	19.48	25.56	60.33	39.38	40.39	50.56	59.15	41.98	49.44	51.72	59.3	20.05	19.88	19.08	22.66	21.59	17.72	17.67	20.57	26.32	20.76	25.89	29.97	16.77	38.47	32.28	72.7	50.62	35.89	74.44	67.18	61.59	21.2433	23.14	20.3767	25.5633	46.7
Cs_ont_1g018200	Cs_ont_1g018200	-	43.84	37.06	73.82	112.2	149.46	128.63	167.95	189.53	188.12	400.2	459.72	243.24	464.75	308.99	308.7	252.94	291.52	282.98	209.13	150.21	182.43	52.02	62.07	121.77	87.78	67.11	98.89	46.73	78.04	83.01	192.28	350.58	148.04	257.61	352.17	367.32	395.02	198.01	373.71	351.01	350.68	324.52	51.5733	130.097	181.867	367.72	360.813
Cs_ont_1g018350	Cs_ont_1g018350	-	4.23	2.63	2.42	4.78	4.79	3.76	7.49	4.4	3.73	5.39	2.99	8.86	4.73	1.92	3.36	2.53	0.79	4.27	4	4.04	7.03	3.19	5.65	2.42	6.42	3.52	2.69	6.12	11.03	7.78	4.11	3.74	5.6	8.8	1.56	1.11	5.72	2.23	3.07	17.68	20.41	9.27	3.09333	4.44333	5.20667	5.74667	3.33667
Cs_ont_1g018380	Cs_ont_1g018380	-	223.5	160.52	246.09	172.73	226.94	167.88	138.89	157.99	146.64	176.17	147.64	148.76	402.81	306.86	299.05	468.83	470.7	366.1	346.59	352.21	481.72	196.78	250.64	262.3	163.81	133.8	108.91	148.73	112.41	176.49	147.51	162.79	173.31	120.51	257.45	231.2	445.15	375.45	327.92	614.7	567.22	549.2	210.037	189.183	147.84	157.523	336.24
Cs_ont_1g018390	Cs_ont_1g018390	-	10.1	5.9	7.11	8.24	13.63	9.15	7.29	7.52	7.2	11.8	4.87	10.23	16.28	20.11	20.73	22.5	22.55	14.1	17.81	24.57	28.37	10.93	12.59	9.57	9.82	8.97	6.78	9.11	12.56	11.83	12.13	13.38	12.22	9.12	19.39	17.16	27.72	22.59	15.93	32.48	27.18	29.19	7.70333	10.34	7.33667	8.96667	19.04
Cs_ont_1g018410	Cs_ont_1g018410	-	4.27	3.78	1.98	2.63	6.26	5.24	15.73	5.25	13.32	0.59	3.01	0.7	0.88	1.07	0.86	0.19	0.18	0.17	0.57	0.41	1.85	2.82	3.01	3.36	5.77	4.79	5.76	6.27	8.3	2.28	1	3.06	1.46	0	0.46	0.33	0.34	0	0.34	13.68	14.08	1.04	3.34333	4.71	11.4333	1.43333	0.936667
Cs_ont_1g018450	Cs_ont_1g018450	-	37.97	25.4	38.84	70.71	57.46	57.55	83.98	59.28	69.03	17.14	19.01	24.91	6.9	12.67	13.44	8.8	6.93	4.93	15.29	17.8	11.85	24.77	18.15	36.3	80.59	65.5	59	63.94	89.1	127.92	64.03	60.17	56.6	28.05	6.57	3.13	9.9	10.13	3.7	11.88	4.84	7.16	34.07	61.9067	70.7633	20.3533	11.0033
Cs_ont_1g018510	Cs_ont_1g018510	-	0.47	0.34	0.18	0.65	0.53	0.37	0.52	0.29	0.28	0.5	0.3	0.42	1.66	2.07	2.39	0.68	1.88	0.48	0.6	0.46	1.07	0.17	0.16	0.06	0.87	0.69	0.37	1.47	1.04	0.39	0.99	0.51	1.01	0.78	3.1	4.48	1.41	0.68	2.42	0.92	0.6	0.39	0.33	0.516667	0.363333	0.406667	2.04
Cs_ont_1g018520	Cs_ont_1g018520	-	0.86	0.3	0	3.12	2.21	0.94	1	0.62	1.42	0.35	1.07	0.56	0.25	0.32	0.25	0.07	0	0.12	0.14	0.15	0.29	0.68	0.19	0.07	0.84	1.42	0.5	1.06	1.46	1.42	0.96	2.01	0.81	0.06	0.33	0.41	0.19	0.36	0.06	0.17	0.9	0.19	0.386667	2.09	1.01333	0.66	0.273333
Cs_ont_1g018530	Cs_ont_1g018530	-	7.84	4.31	7.18	10.34	13.37	9.91	14.19	12.33	11.74	22.66	12.99	19.38	27.62	19.84	21.79	21.1	19.64	20.79	19.57	19.38	19.57	5.87	5.32	6.59	10.97	10.04	8.68	10.21	13.27	14.5	12.52	19.39	16.3	9.64	21.51	18.36	28.35	21.95	21.6	16	19.29	21.45	6.44333	11.2067	12.7533	18.3433	23.0833
Cs_ont_1g018550	Cs_ont_1g018550	-	0.37	1.09	0.79	5.24	3.65	8.73	4.44	2.22	2.25	1.13	1.72	4	1.56	2.05	2.35	2.69	1.27	2.45	5.93	3.82	5.28	0.81	0.79	1.7	3.59	4.99	10.26	10.03	11.7	3.04	3.85	2.26	3.33	2.11	1.11	1.35	2.25	3.36	1.64	0.82	0.82	1.39	0.75	5.87333	2.97	2.28333	1.98667
Cs_ont_1g018720	Cs_ont_1g018720	-	0	0.14	0.4	0.88	1.75	1.17	0.87	0.77	0.76	0.26	0.13	1.51	0.12	0.96	1.04	0.63	0.24	1.04	1.02	0.96	0.55	0	0.12	0.53	1.93	0.99	2.33	1.65	2.83	0.41	2.24	0.11	0.65	0.74	0.81	0.88	0.34	1.22	0.68	0.21	0.56	0.35	0.18	1.26667	0.8	0.633333	0.706667
Cs_ont_1g018850	Cs_ont_1g018850	-	0.12	0.07	0.06	0.62	0.58	0.29	0.12	0.38	0.56	0.51	0.46	0.06	0.52	0.65	0.51	0.68	0.47	0.11	0.38	0.07	0.54	0.31	0.17	0.39	0.83	0.43	0.23	0.49	0.51	1.1	0.66	0.74	0.58	0.62	0.6	1.03	0.51	0.87	0.55	1.13	1.04	0.17	0.083333	0.496667	0.353333	0.343333	0.56
Cs_ont_1g019190	Cs_ont_1g019190	-	79.93	133.06	123.82	286.14	251.11	199.62	185.08	216.53	244.12	330.17	223.94	154.32	270.99	284.8	283.14	58.37	84.46	131.28	82.95	149.8	183.01	218.57	285.37	258.42	185.17	434.99	410.8	85.98	134.81	151.09	264	356.61	264.2	54.44	193.11	140.25	223.41	84.73	68.15	75.44	91.9	50.23	112.27	245.623	215.243	236.143	279.643
Cs_ont_1g019260	Cs_ont_1g019260	-	1.03	0.46	0.11	1.89	1.85	2.35	0.93	0.97	2.42	1.52	0.33	0.58	1.27	0.8	1.06	0.53	1.62	0.38	1.91	1.37	1.37	0.42	0.1	0.33	3.52	2.57	2.04	2.2	2.18	1.95	1.58	0.72	1.08	0.96	0.51	0.28	0.38	0.28	0.19	1.31	0.37	0.38	0.533333	2.03	1.44	0.81	1.04333
Cs_ont_1g019270	Cs_ont_1g019270	-	10.34	7.68	16.65	14.4	20.48	16.38	18.49	16.91	18.67	20.46	16.67	15.62	22.36	22	21.34	17	22.42	17.96	18.15	17.37	22.37	14.09	13.42	23.14	14.17	14.5	17.05	19.05	18.39	15.6	17.24	20.26	19.79	14.47	18.86	18.5	24.4	20	21.44	29.09	27.85	20.8	11.5567	17.0867	18.0233	17.5833	21.9
Cs_ont_1g019280	Cs_ont_1g019280	-	17.28	20.71	14.78	24.26	22.09	25.53	22.83	29.82	35.18	32.02	28.46	21.84	20.95	24.24	22.97	17.46	14.77	26.75	22.17	13.44	18.32	27.66	27.64	26.8	22.1	32.66	38.86	26.72	22.1	21.81	29.8	30.58	24.61	30.16	23.19	42.02	18.02	17.58	24.3	26.47	44.52	19.51	17.59	23.96	29.2767	27.44	22.72
Cs_ont_1g019290	Cs_ont_1g019290	-	53.65	91.88	200.96	143.24	217.66	206.37	178.07	202.92	261.08	374.49	317.41	188.15	157.13	242.68	240.77	179.16	105.55	294.16	167.38	63.03	108.43	140.84	214.7	401.81	105.78	110.95	196.82	113.86	148.65	136.96	312.71	332.44	224.58	277.1	263.43	394.39	193.9	144.82	250.72	225.16	388.67	197.39	115.497	189.09	214.023	293.35	213.527
Cs_ont_1g019300	Cs_ont_1g019300	-	1.1	0.25	7.07	3.56	4.11	4.34	6.45	6.94	7.23	11.88	14.07	8.93	11.87	6.15	5.1	3.17	3.24	6.18	1.14	2.93	2.67	0.45	1.47	4.22	4.27	2.55	1.86	1.17	3.34	3.78	6.14	9.92	11.92	19.3	11.54	8.41	8.74	1.77	7.62	3.36	11.33	5.34	2.80667	4.00333	6.87333	11.6267	7.70667
Cs_ont_1g019320	Cs_ont_1g019320	-	0.61	0.79	0.56	1.16	2.32	2.08	1.58	3.54	2.68	1.29	2.07	2.13	0.66	1.27	1.72	0.36	0.17	0.89	0.18	0.48	0.58	2.31	0.58	0.56	1.79	1.4	3.54	5.44	2.88	0.5	0.71	1.67	0.76	2.3	1.08	2.1	0.57	0.47	0.88	0.67	0.24	0.16	0.653333	1.85333	2.6	1.83	1.21667
Cs_ont_1g019370	Cs_ont_1g019370	-	11.84	12.97	18.81	9.88	16.14	11.73	11.29	18.46	19.25	27.03	33.27	17.3	17.74	29.26	26.68	19.67	18.6	21.42	13.94	16.05	18.88	13.51	20.96	30.55	9.37	9.45	13.2	9.82	9.77	7.75	20.36	21.6	18.45	39.51	30.4	34.93	24.5	18.85	28.29	14.13	15.42	26.46	14.54	12.5833	16.3333	25.8667	24.56
Cs_ont_1g019420	Cs_ont_1g019420	-	0.07	0	0	1.18	0.68	0.55	0.36	0.37	0.81	0.76	0.16	0.2	0.69	0.63	0.27	0.44	0	0.2	0.37	0.24	0.16	0.07	0	0.23	1.41	0.71	0.48	0.66	1.47	1.19	1.5	1.33	0.88	0.37	0.3	0.26	0.4	0.45	0.26	1.16	1.89	0.34	0.023333	0.803333	0.513333	0.373333	0.53
Cs_ont_1g019600	Cs_ont_1g019600	-	5.76	3.62	7.75	8.57	17.93	6.73	13.79	10.23	7.25	27	9.46	17.99	34.34	38.21	38.41	39.43	21.11	25.09	26.45	26.87	26.86	6.62	8.55	10.66	8.35	9.44	8.9	7.03	9.64	13.31	15.81	26.72	21.91	12.16	53.62	50.25	47.35	41.14	31.58	42.23	41.41	48.56	5.71	11.0767	10.4233	18.15	36.9867
Cs_ont_1g019660	Cs_ont_1g019660	-	8.62	8.11	8.57	6.94	9.72	5.9	9.24	7.27	6.49	9.93	5.98	7.12	22.76	18.11	18.24	20.38	29.8	15.55	16.24	21.94	23.97	6.62	8.17	7.8	5.9	5.53	4.38	6.96	7.06	8.95	6.86	7.47	12.19	7.76	15.95	12.32	30.18	21.04	19.24	22.13	17.88	21.36	8.43333	7.52	7.66667	7.67667	19.7033
Cs_ont_1g019760	Cs_ont_1g019760	-	2.13	4.22	2.34	11.67	3.2	2.42	4.73	7.13	3.5	17.59	12.67	2.99	8.81	8.47	8.04	10.58	2.73	8.99	15.03	10.79	4.13	2.5	15	10.66	3.89	10.8	10.07	4.36	7.9	3.13	4.78	11.45	7.21	8.84	4.6	6.25	6.54	6.32	5.21	13.53	16.89	7.47	2.89667	5.76333	5.12	11.0833	8.44
Cs_ont_1g019890	Cs_ont_1g019890	-	0	0	0	0.51	0.32	0	0	0.18	0.16	0	0	0	0.08	0.05	0	0.06	0.15	0.19	0.1	0	0.3	0.19	0.58	0	0.46	0.26	0.19	0	0.16	0	0	0.06	0.16	0.08	0.19	0.18	0.15	0.3	0	1.62	1.55	0.38	0	0.276667	0.113333	0	0.043333
Cs_ont_1g019920	Cs_ont_1g019920	-	3.14	4.84	3.77	2.78	5.04	1.82	2.27	2.39	2	5.78	2.2	5.28	17.25	13.48	14.4	14.12	24.06	12.24	16.12	20.63	36.85	4.28	6.74	3.96	2.41	1.9	1.93	1.93	2.92	4.32	3.2	3.84	3.97	2.74	9.13	10.01	23.72	15.4	11.94	22.86	16.65	19.72	3.91667	3.21333	2.22	4.42	15.0433
Cs_ont_1g020030	Cs_ont_1g020030	-	9.02	16.08	97.52	87.55	131.46	115.18	173.1	235.87	309.11	496.99	503.67	119.8	281.2	322.27	322.93	150.26	74.39	92.25	509.67	98.77	125.2	29.28	34.09	352.05	84.19	43.3	79.83	20.93	42.4	57.18	183.99	430.85	222.4	372.83	483.14	556.98	105.75	72.51	179.33	188.64	71.27	138.65	40.8733	111.397	239.36	373.487	308.8
Cs_ont_1g020040	Cs_ont_1g020040	-	3.14	4.84	3.77	2.78	5.04	1.82	2.27	2.39	2	5.78	2.2	5.28	17.25	13.48	14.4	14.12	24.06	12.24	16.12	20.63	36.85	4.28	6.74	3.96	2.41	1.9	1.93	1.93	2.92	4.32	3.2	3.84	3.97	2.74	9.13	10.01	23.72	15.4	11.94	22.86	16.65	19.72	3.91667	3.21333	2.22	4.42	15.0433
Cs_ont_1g020090	Cs_ont_1g020090	-	0	0	0	2.5	1.3	0	1.23	0.76	0.96	0	0	0	0	0	2.18	0	0	0	0	0	0	3.91	0	5.21	1.89	1.54	5.69	3.33	1.4	1	0	0	0	0.64	0	0	0	1.01	0	0	0	0	0	1.26667	0.983333	0	0.726667
Cs_ont_1g020150	Cs_ont_1g020150	-	0	0.16	0.42	0.08	1.17	1.43	0.07	0.85	0.83	0.45	2.87	0.83	0.28	3.6	2.17	0.82	0.14	0.9	1.11	0	0.46	1.5	0.15	0.83	0.08	0.14	0.86	0	0.13	0	0.51	0.98	0.98	1.5	4.24	5.33	0.38	0.62	0.82	0.42	0.32	0.65	0.193333	0.893333	0.583333	1.38333	2.01667
Cs_ont_1g020160	Cs_ont_1g020160	-	0	0.85	1.58	1.62	3.45	4.46	1.19	5.96	3	10.73	6.28	2.89	1.37	5.58	4.88	2.15	1.11	3.04	7.5	0.92	2.09	0.76	1.23	3.48	0.72	1.47	2.53	0.43	0.57	0.5	4.04	3.42	1.38	2.76	3.59	12.44	0.9	1.5	3.6	2.12	1.64	4.52	0.81	3.17667	3.38333	6.63333	3.94333
Cs_ont_1g020180	Cs_ont_1g020180	-	7.52	4.38	4.06	4.02	7.28	5.8	5.66	7.59	4.84	8.99	6	11.18	12.13	9.16	11.33	12.09	13.16	11.11	15.19	14.14	16.9	5.5	4.13	3.51	6.34	5.98	4.31	4.62	5.6	7.93	7.14	7.32	6.4	5.39	5.56	6.24	12.22	11.36	6.66	15.64	17.45	11.77	5.32	5.7	6.03	8.72333	10.8733
Cs_ont_1g020210	Cs_ont_1g020210	-	9.32	9.93	4.53	11.9	17.06	13.16	26.46	13.87	13.08	23.77	13.45	30.38	23.29	22.94	22.94	41.62	39.6	43.9	37.09	62.07	40.71	10.44	6.35	3.49	18.35	13.9	10.09	13.02	16.1	28.37	21.13	19.51	31.66	20.6	26.23	13.05	35.59	50.51	34.06	31.23	23.76	26.3	7.92667	14.04	17.8033	22.5333	23.0567
Cs_ont_1g020270	Cs_ont_1g020270	-	24.97	19.16	8.27	30.29	25.3	16.62	22.81	16.29	14.67	12.86	9.97	11.87	34.52	24.3	21.84	39.91	45.82	32.37	43.04	47.66	51.97	16.34	11.53	8.86	27.77	35.25	22.81	23.92	24.08	27.47	18.96	15.73	22.31	7.77	15.27	10.72	41.15	33.26	19.93	42.2	35.08	32.45	17.4667	24.07	17.9233	11.5667	26.8867
Cs_ont_1g020280	Cs_ont_1g020280	-	10.38	7.4	1.55	39.64	32.49	40.74	24.14	23.32	28.62	21.44	10.12	23.41	52.79	30.32	28.99	59.8	69.36	47.38	40.56	67.34	88.86	13.66	6.9	3.1	36.57	48.36	41.25	56.32	52.47	22.53	20.3	22.44	13.43	4.45	19.24	14.15	72.79	52.48	25.63	93.41	93.48	63.97	6.44333	37.6233	25.36	18.3233	37.3667
Cs_ont_1g020310	Cs_ont_1g020310	-	15.85	11.8	16.74	21.15	30.42	19.42	27.52	20.88	19.39	33.23	20.34	24.36	50.4	42.33	40.7	58.74	61.58	47.67	68.24	67.6	80.57	12.36	12.24	12.62	24.41	22.84	19.51	21.95	23.53	27.01	17.56	26.77	27.05	13.63	31.58	32.28	55.13	48.37	36.9	82.09	80.64	70.6	14.7967	23.6633	22.5967	25.9767	44.4767
Cs_ont_1g020520	Cs_ont_1g020520	-	4.93	4.18	2.83	6.06	4.46	8.13	8.04	6.73	19.34	15.26	13.62	6.9	6.73	4.85	3.51	1.87	4.18	0.87	1.71	2.32	8.3	3.51	15.43	5.29	7.41	11.94	5.65	5.82	10.27	4.82	10.46	7.37	5.92	3.37	2.18	4.92	2.01	1.01	3.59	14.6	18.84	1.87	3.98	6.21667	11.37	11.9267	5.03
Cs_ont_1g020610	Cs_ont_1g020610	-	6.78	5.73	9.27	5.84	6.43	3.77	6.19	5.23	4.59	8.64	5.55	5.08	15.2	13.36	12.78	13.18	20.17	11.8	14.43	17.79	19.93	6.3	6.12	7.58	5.66	4.02	3.24	6.11	6.84	6.68	6.67	6.7	9.4	7.37	14.42	13.01	21.85	18.57	17.12	28.14	25.08	24.35	7.26	5.34667	5.33667	6.42333	13.78
Cs_ont_1g020620	Cs_ont_1g020620	-	6.26	3.51	3.49	4.01	6.18	5	6.02	10.77	10.66	13.07	18.88	8.29	8.9	10.01	9.36	3.36	6.47	9.72	6.17	6.55	7.3	4.47	4.13	1.99	4.6	4.2	6.24	3.43	2.59	3.27	8.1	14.21	3.18	4.04	6.18	18.09	4.89	3.42	8.42	3.47	5.37	9.7	4.42	5.06333	9.15	13.4133	9.42333
Cs_ont_1g020640	Cs_ont_1g020640	-	184.5	190.69	368.71	374.82	468.92	498.71	451.69	508.34	520.25	641.53	581.57	513.6	564.11	427.45	471.32	355.44	329.61	429.97	352	259.68	474.7	171.3	208.1	326	317.85	276.83	296.07	245.5	243.17	280.49	400.41	561.7	316.77	332.84	467.64	537.23	514	260.77	420.71	369.82	462.7	459.73	247.967	447.483	493.427	578.9	487.627
Cs_ont_1g020650	Cs_ont_1g020650	-	16.62	38.13	18.17	41.37	31.38	85.7	32.56	35.7	63.52	32.15	36.14	102.67	11.15	8.24	10.9	4.93	5.79	7.97	8.47	14.64	6.98	24.22	43.86	29.86	86.01	48.46	65.02	51.84	54.46	45.77	40.33	22.9	20.3	25.1	16.32	15.9	8.5	7.63	9.65	2.9	4.03	2.32	24.3067	52.8167	43.9267	56.9867	10.0967
Cs_ont_1g020660	Cs_ont_1g020660	-	77.1	65.17	126.11	76.48	98.67	78.5	98.61	71.47	88.63	97.09	97.36	126.04	154.05	137.77	141.09	258.7	224.32	342.12	230.68	192.39	208.65	72.71	88.24	132.2	90.85	74.9	69.02	64.02	78.12	90.18	98.53	93.58	96.7	54.18	161.41	226.82	201.7	237.28	241.86	282.82	296.67	236.37	89.46	84.55	86.2367	106.83	144.303
Cs_ont_1g020750	Cs_ont_1g020750	-	0.13	0.14	0	0.64	0.84	0.36	0.64	1.71	1.55	0.53	0.82	0.59	0	0.12	0.35	0.13	0	0.24	0.78	0.56	0.42	0.13	0	0	0.86	0.9	0.48	0.68	0.64	1.25	0.46	0.77	0.33	0.11	0.52	0.23	0.23	0	0.46	0.54	0.23	0.24	0.09	0.613333	1.3	0.646667	0.156667
Cs_ont_1g020870	Cs_ont_1g020870	-	11.72	8.44	10.17	25.83	39.58	36.5	43.23	24.88	25.18	21.76	10.02	21.45	43.03	33.73	33.47	30.49	44.25	32.47	32.06	43.97	54.77	7.94	6.12	5.92	46.77	31.82	36.18	16.76	26.25	38.27	25.07	19.16	17.37	6.09	21.57	15.73	42	38.89	19.66	28.06	18.28	17.15	10.11	33.97	31.0967	17.7433	36.7433
Cs_ont_1g020910	Cs_ont_1g020910	-	2.39	2.59	5.74	3.07	4.98	4.57	5.75	8.3	7.04	16.55	23.68	8.25	11.41	16.73	15.18	7.24	6.92	6.96	13.68	4.49	9.03	6.06	5.71	9.38	3.78	3.03	3.01	2.75	3.44	3.28	8.59	16.69	11.58	27.71	14.65	26.54	8.97	6.67	11.82	15.48	10.42	13.46	3.57333	4.20667	7.03	16.16	14.44
Cs_ont_1g020920	Cs_ont_1g020920	-	48.28	32.8	27.65	47.4	99.72	40.52	52.85	39.94	34.46	57.9	39.31	92.31	142.96	232.53	229.5	430.55	338.92	130.76	588.37	796.53	1584.65	34.45	23.99	15.45	54.1	49.77	30.14	23.29	36.37	53.79	53.71	45.64	33.69	26.07	65.78	57.06	279.15	304.32	114.82	657.45	210.38	354.01	36.2433	62.5467	42.4167	63.1733	201.663
Cs_ont_1g020940	Cs_ont_1g020940	-	8.93	7.3	16.04	22.97	34.64	30.01	45.26	43.74	50.3	58.54	76.13	29.17	41.42	49.21	49.99	31.67	33.33	24.71	37.51	25.67	39.14	9.83	9.32	17.07	15.13	13.2	23.17	6.75	14.6	14.87	45.71	79.28	27.58	36	46.26	51.11	40.68	26.52	37.88	46.69	41.37	45.64	10.7567	29.2067	46.4333	54.6133	46.8733
Cs_ont_1g020980	Cs_ont_1g020980	-	0.19	0.74	1.09	41.06	12.45	15.07	36.37	27.93	33.92	19.64	69.99	11.04	10.55	34.95	29.5	3.8	6.21	2.34	7.02	5.16	6.39	1.8	1.69	0.4	26.28	30.09	29.42	13.62	29.77	28.66	69.61	83.97	89.14	155.94	46.56	22.59	5.81	3.52	17.21	34.49	10.28	5.22	0.673333	22.86	32.74	33.5567	25
Cs_ont_1g021140	Cs_ont_1g021140	-	60.42	50.32	78.31	69.48	112.35	87.1	94.98	94.02	90.67	137.58	90.24	130.15	166.46	141.36	132.4	166.73	149.02	167.57	137.37	156.3	154.19	56.27	66.13	70.48	85.48	71.91	72.87	62.74	78.92	88.65	82.57	107.16	104.68	66.18	129.93	114.49	175.2	146.35	125.43	152.25	156.67	163.78	63.0167	89.6433	93.2233	119.323	146.74
Cs_ont_1g021160	Cs_ont_1g021160	-	57.68	57.1	91.77	61.2	104.99	115.82	96.73	125.04	123.67	161.1	121.28	148.12	135.35	104.88	109.78	89.83	81.54	104.77	69.63	60.47	78.48	50.81	44.86	71.69	60.73	48.66	74.99	73.4	73.77	64.35	98.75	154.31	96.49	102.44	126.46	99.29	118.26	74.25	127.12	65.74	116.32	109.99	68.85	94.0033	115.147	143.5	116.67
Cs_ont_1g021170	Cs_ont_1g021170	-	2.92	1.72	0.75	8.46	3.76	2.89	1.88	1.58	3.59	0.49	1.26	0.88	0.33	0.57	0.55	0.12	0.46	0	0	0.13	1.03	3.21	1.56	0.5	2.51	6.25	3.3	2.19	4.55	5	1.59	2.84	0.41	0.4	0.48	0.31	0.22	0.31	0.11	0.89	1.37	0.11	1.79667	5.03667	2.35	0.876667	0.483333
Cs_ont_1g021190	Cs_ont_1g021190	-	24.31	21.01	29.65	23.63	31.73	19.58	31.65	29.38	22.08	49.11	42.82	30.89	67.51	47.7	50.31	67.88	64.86	44.29	65.83	46.89	54.51	19.4	18.75	32.74	24.95	17.78	16.96	42.01	34.17	25.03	32.42	40.77	53.62	80.54	72.43	56.18	76.06	59.26	68.75	79.04	76.32	81.34	24.99	24.98	27.7033	40.94	55.1733
Cs_ont_1g021280	Cs_ont_1g021280	-	8.58	3.71	2.44	10.55	9.28	9.67	5.61	4.86	5.05	3.47	2.47	2.84	4.79	4.09	4.63	7.55	4.31	5.35	5.39	9.32	13.56	4.56	5.24	1.86	10.72	14.29	11.82	7.26	8.99	8.53	4.06	3.57	1.99	2.49	2.71	1.63	6.39	5.75	3.43	3.42	2.56	3.16	4.91	9.83333	5.17333	2.92667	4.50333
Cs_ont_1g021320	Cs_ont_1g021320	-	1.54	1.12	1.11	3.35	6.17	4.51	4.96	4.06	5.57	9.57	4.11	7.21	9.3	10.11	8.96	8.16	4.74	7.69	6.66	5.12	4.8	1.65	1.87	2.04	3.22	2.27	3.13	1.54	3.69	6	7.96	11.02	9.16	4.34	11.52	7.84	7.5	5.88	5.08	6.04	5.01	6.85	1.25667	4.67667	4.86333	6.96333	9.45667
Cs_ont_1g021340	Cs_ont_1g021340	-	2.43	3.19	1.23	6.27	4.84	7.05	4.13	3.08	5.65	3.52	3.33	0.97	1.83	2.36	2.28	3.15	1.89	1.19	3.97	3.41	2.55	1.82	2.45	1.23	6	5.37	10.15	4.8	7.49	5.17	4.75	2.89	2.35	3.6	4.21	2.86	4.29	3.11	3.63	1.85	3.71	3.47	2.28333	6.05333	4.28667	2.60667	2.15667
Cs_ont_1g021350	Cs_ont_1g021350	-	58.56	49.14	35.64	48.37	55.26	40.62	37.19	28.97	32.94	45.91	23.27	40.44	80.1	80.31	81.15	101.72	107.88	85.5	139.73	141.75	139.89	50.46	42.7	33.16	51.51	45.49	36.89	45.59	55.68	61.09	42.07	37.78	53.69	38.04	69.77	43.44	110.11	108.02	70.63	100.22	96.8	87.81	47.78	48.0833	33.0333	36.54	80.52
Cs_ont_1g021460	Cs_ont_1g021460	-	12.45	7.63	41.13	95.63	45.06	82.12	108.22	55.26	211.49	13	106.63	4.98	4.01	12.99	12.73	3.1	6.23	4.03	24.66	4.04	9.93	22.27	85.01	203.17	48.38	70.56	159.06	8.89	18.85	10.99	82.68	63.69	16.56	26.59	7.33	26.96	6.1	4.06	9.87	61.4	40.66	11.9	20.4033	74.27	124.99	41.5367	9.91
Cs_ont_1g021480	Cs_ont_1g021480	-	0.32	0	0	0.32	0.48	0	0.06	0.39	0.06	0.07	0.14	0	0.6	0.8	1.13	0.19	0.43	0.23	0.07	0.35	0.14	0.39	0.06	0.14	0.06	0.28	0.06	0.06	0.48	0.52	0.4	0.38	0.17	0.16	0.21	0.23	0.29	0.68	0.81	0.48	0.97	0.06	0.106667	0.266667	0.17	0.07	0.843333
Cs_ont_1g021500	Cs_ont_1g021500	-	25.44	19.12	22.41	27.27	31.88	27.1	25.45	24.54	20.59	27.82	14.35	24.73	40.12	36.62	37.2	60.44	54.9	40.03	48.36	49.03	59.77	28.61	25.85	26.29	24.84	29.89	27.5	22.3	27.61	30.26	23.64	25.2	25.31	13.71	27.38	24.29	57.72	49.42	31.77	57.4	48.43	53.05	22.3233	28.75	23.5267	22.3	37.98
Cs_ont_1g021510	Cs_ont_1g021510	-	0.77	1.22	1.4	1.73	1.24	1.62	2.32	1.44	1.57	1.87	3.16	3.91	3.01	2.17	2.75	2.27	4.61	2.43	3.1	4.01	1.71	0.7	5.37	1.15	4.21	3.85	4.58	3.16	4.18	1.72	2.65	1.4	3.89	7.32	3.67	2.61	4.38	3.05	6.41	2.94	3.83	4.6	1.13	1.53	1.77667	2.98	2.64333
Cs_ont_1g021520	Cs_ont_1g021520	-	129.71	100.5	114.05	98.3	134.6	115.59	110.91	111.8	100.71	137.51	113.32	122.4	245.61	172.61	174.59	255.96	276.3	256.08	211.3	234	257.75	103.57	137.94	108.96	111.18	88.2	83.83	105.3	95.65	123.58	104.57	121.18	137.92	128.16	203.73	180.77	304.61	228.08	280.52	307.42	305.4	300.57	114.753	116.163	107.807	124.41	197.603
Cs_ont_1g021550	Cs_ont_1g021550	-	8.68	12.98	4.71	20.61	18.53	13.51	19.54	8.16	13.75	5.47	4.38	6.19	3.21	7.45	5.41	5.73	4.87	4.47	3.6	5.55	10.65	23.93	26.9	9.72	31.64	22.7	12.79	19.2	25.99	45.7	15.82	9.32	15.44	1.06	2.62	2.82	9.08	8.77	2.6	9.89	8.14	5.6	8.79	17.55	13.8167	5.34667	5.35667
Cs_ont_1g021560	Cs_ont_1g021560	-	0.71	1.38	2.45	3.18	6.07	5.36	4	7.68	6.51	9.56	11.27	2.88	4.18	9.65	10.12	6.27	3	3.64	14.01	2.99	3.67	1.92	2.78	7.15	2.34	2.1	3.13	1.55	1.47	0.68	11.16	8.47	3.29	16.58	10.37	16.53	3.24	3.03	8.83	10.01	5.12	13.04	1.51333	4.87	6.06333	7.90333	7.98333
Cs_ont_1g021590	Cs_ont_1g021590	-	38.46	23.12	10.71	44.98	46.34	38.17	43.21	31.89	33.07	49.87	23.81	42.96	51.72	45.8	47.78	36.37	45.61	33.25	45.69	45.88	50.31	30.18	16.59	11.33	44.45	47.23	49.11	40.55	51.75	50.96	35.29	45.77	36.11	20.71	39.91	32.46	49.83	34.09	34.8	54.11	52.2	39.57	24.0967	43.1633	36.0567	38.88	48.4333
Cs_ont_1g021660	Cs_ont_1g021660	-	18.56	17.07	18.99	20.44	21.18	18.02	21.1	17.16	17.87	19.45	16.94	25.58	30.2	31.03	30.39	31.4	46.28	24.92	44.01	56.88	43.12	23.81	21.41	25.49	20.59	20.84	19.39	26.03	30	28.07	25.44	22.44	34.16	34.27	37.98	27.1	36.41	46.5	40.37	31.77	40.38	48.89	18.2067	19.88	18.71	20.6567	30.54
Cs_ont_1g021680	Cs_ont_1g021680	-	0	0	0.61	8.07	4.96	4.39	7.56	8.65	10.77	3.16	12.83	2.75	0	0.24	1.56	0	0	0.33	0	0	0.54	0	0.33	0	4.46	0.75	2.64	3.99	6.43	2.53	6.69	7.74	7.03	7.87	0.82	0.04	0	0	0.42	0	0.82	0	0.203333	5.80667	8.99333	6.24667	0.6
Cs_ont_1g021760	Cs_ont_1g021760	-	16.17	6.06	5.74	13.84	10.66	9.02	25.57	22.61	18.45	8.2	7.96	7.47	5.58	7.41	8.88	11.27	7.79	3.8	34.62	15.01	12.69	6.03	1.76	3.6	11.75	13.03	15.96	101.18	48.9	27.22	11.56	13.17	57.65	22.88	3.63	1.79	7.54	17.3	4.55	10.63	4.93	3.22	9.32333	11.1733	22.21	7.87667	7.29
Cs_ont_1g021870	Cs_ont_1g021870	-	88.65	762.46	719	304.43	1163.18	1254.85	808.2	1476.01	1566.68	1951.87	2772.87	1732.85	913.78	1157.41	1177.11	446.81	682.24	1278.72	237.09	306.66	337.38	444.33	586.51	598.82	202.37	209.96	485.24	95.93	179.84	108.45	832.98	934.83	262.36	517.84	947.48	1611.98	545.8	615.13	1205.71	338.46	1119.17	1627.73	523.37	907.487	1283.63	2152.53	1082.77
Cs_ont_1g021950	Cs_ont_1g021950	-	303.35	270.77	251.22	424.73	554.31	418.92	404.52	382.21	358.76	426.97	333.2	251.12	692	817.51	824.21	1162.41	765.4	786.14	1451.18	1512.63	913.05	199.8	200.18	177.13	400.87	366.03	365.95	369.44	406.57	565.1	398.95	455.39	515.25	346.97	639.35	499.17	711.25	945.37	730.22	803.22	812.98	936.23	275.113	465.987	381.83	337.097	777.907
Cs_ont_1g021980	Cs_ont_1g021980	-	1.32	0.77	1.9	1.12	1.19	0.58	0.95	0.51	0.69	0.92	0.77	1.07	3.36	2.95	3.13	6.37	4.37	3.43	6.44	7.49	4.69	1.39	1.01	1.3	1.48	2.26	0.96	1.25	1.8	1.69	1.37	1.58	1.91	1.44	3.83	3.58	4.48	4.22	6.1	5.14	7.9	15.45	1.33	0.963333	0.716667	0.92	3.14667
Cs_ont_1g022150	Cs_ont_1g022150	-	50.11	27.41	50.34	57.01	83.69	74.59	59.44	63.88	56.78	73.61	43.31	61.72	99.13	94.15	93.06	115.94	106.72	107.98	136.33	99.94	122.1	38.2	31.18	49.13	66.84	53.45	54.67	45.83	51.8	55.69	59.12	61.81	51.43	38.76	92.24	83.79	127.67	114.89	85.41	119.72	112.31	115.21	42.62	71.7633	60.0333	59.5467	95.4467
Cs_ont_1g022200	Cs_ont_1g022200	-	0.25	0.71	0.81	1	0.69	0.81	0.98	0.57	1.3	1.51	0.73	2.03	0.48	0.62	0.72	0.77	0.58	0.59	1.01	1.73	1.83	1.21	0.61	1	0.66	0.79	1.04	1.17	2.08	1.3	2.27	1.21	1.18	0.39	0.49	1.17	1.03	0.72	0.54	1.8	2.41	1.66	0.59	0.833333	0.95	1.42333	0.606667
Cs_ont_1g022210	Cs_ont_1g022210	-	26.78	22.24	15	23.15	24.71	21.07	22.51	35.81	22.25	73.33	18.92	28.41	56.43	36.52	33.74	50.09	30.23	40.98	73.62	75.99	80.97	24.37	15.35	17.73	25.08	21.45	20.35	20.29	25.56	26.82	16.61	24.71	15.31	10.98	24.64	28.3	41.07	31.21	25.06	40.94	44.15	44.63	21.34	22.9767	26.8567	40.22	42.23
Cs_ont_1g022300	Cs_ont_1g022300	-	6.4	3.59	5.35	22.9	14.89	9.03	14.15	10.85	13.98	25.01	17.25	9.78	17.12	31.02	31.59	19.65	7.23	8.87	35.37	27.73	24.18	6.15	11	32.82	14.67	12.35	14.87	10.16	17.88	29.24	28.55	26.42	63.29	99.8	45.79	15.6	18.54	14.27	21.03	16.45	11.37	12.5	5.11333	15.6067	12.9933	17.3467	26.5767
Cs_ont_1g022310	Cs_ont_1g022310	-	14.73	10.51	16.39	12.68	16.74	11.37	20.96	17.21	15.99	29.4	20.74	23.76	36.26	23.43	22.89	25.49	21.54	24.45	24.77	22.32	21.7	13.08	8.56	11.64	13.36	11.4	9.59	8.2	11.19	13.32	16.01	23.57	17.92	22.18	28.49	21.98	32.84	18.15	25.21	18.74	20.91	24.01	13.8767	13.5967	18.0533	24.6333	27.5267
Cs_ont_1g022320	Cs_ont_1g022320	-	1.18	2	1.65	6.18	4.98	5.63	3.41	3.61	6.64	5.29	3.26	3.19	0.91	1.58	1.11	2.33	0.58	0.68	1.91	1.8	2.45	1.35	2.11	1.74	7.14	5.53	5.29	5.4	8.33	4.02	4.08	2.5	2.83	1.63	2.19	1.65	1.72	2.12	1.62	0.63	0.93	1.52	1.61	5.59667	4.55333	3.91333	1.2
Cs_ont_1g022360	Cs_ont_1g022360	-	7.19	5.17	5.29	4.55	5.6	4.32	5.65	3.21	3.6	4.55	3.03	3.87	7.59	9.6	9.57	15.74	10.75	8.36	18.82	15.89	14.15	6.82	6.93	6.86	6.2	5.79	5.43	5.67	8.79	6.88	5.17	4.4	6.62	2.62	10.23	6.5	15.43	12.95	8.7	24.53	26.64	19.31	5.88333	4.82333	4.15333	3.81667	8.92
Cs_ont_1g022370	Cs_ont_1g022370	-	4.31	2.6	3.46	3.71	4.48	5.36	8.01	4.87	6.64	7.54	6.96	5.57	4.37	6.02	6.3	2.31	2.37	2.9	3.6	2.04	2.69	2.99	2.7	2.22	3.4	3.89	3.53	3.9	4.84	4.38	5.86	8.42	7.25	7.46	6.29	4.6	4.07	2.33	5.72	1.96	2.66	2.72	3.45667	4.51667	6.50667	6.69	5.56333
Cs_ont_1g022390	Cs_ont_1g022390	-	715.11	1411.56	2355.04	1619.7	3487.83	4765.85	2116.96	3934.89	5354.93	5017.62	6477.31	2758.95	3226.1	2387.58	2388.89	917.89	1351.65	1327.84	1269.44	512.25	1883.69	2799.26	1575.34	5412.13	2058.98	1325.57	2833.99	1086.2	1001.69	670.34	2593	3746.78	770.92	1642.46	1578.73	4349.87	1911.6	744.08	1521.26	2381.52	2021.32	1350.49	1493.9	3291.13	3802.26	4751.29	2667.52
Cs_ont_1g022420	Cs_ont_1g022420	-	31.08	37.47	37.12	60.3	73.24	59.24	24.78	54.53	56.03	39.76	34.21	14.44	38.9	89.35	87.5	89.75	12.87	21.4	67.54	32.78	57.57	48.25	70.12	90.03	26.3	45.26	63.97	26.67	27.6	15.19	34.6	58.32	45	47.04	76.6	32.91	26.98	34.69	22.84	61.74	29.36	34.62	35.2233	64.26	45.1133	29.47	71.9167
Cs_ont_1g022680	Cs_ont_1g022680	-	0.99	0.6	0.97	0.54	1.37	1.01	0.53	1.5	0.54	0.8	0.9	0.5	1.3	1.4	1.35	2.47	1.71	1.69	3.53	3.36	5.21	0.77	0.87	1.22	0.59	0.47	0.79	0.47	0.64	1.07	1.1	1.32	0.79	0.39	0.87	0.34	1.7	1.78	0.35	4.39	2.54	2.48	0.853333	0.973333	0.856667	0.733333	1.35
Cs_ont_1g022690	Cs_ont_1g022690	-	1.36	2.24	0.89	2.77	1.19	0.79	13.35	3.05	1.71	4.52	5.41	2.95	3.87	2.33	2.83	4.26	2.56	2.04	7.44	3.24	3	0.85	1.4	2.68	0.82	0.56	0.3	2.23	3.27	0.6	1.32	3.99	20.12	5.14	1.97	1.4	5.15	6.1	2.2	18.26	38.05	5.55	1.49667	1.58333	6.03667	4.29333	3.01
Cs_ont_1g022730	Cs_ont_1g022730	-	21.47	23.04	18.27	14.18	23.19	13.74	17.49	17.07	18.33	37.32	25.73	35.4	44.95	40.6	38.39	62.19	48.33	64.25	56.09	43.07	62.98	19.49	15.05	13.8	14.61	10.56	7.69	8.47	12.91	16.64	20.54	28.72	25.93	21.69	39.42	34.12	58.23	48.96	47.05	51.83	59.64	61.88	20.9267	17.0367	17.63	32.8167	41.3133
Cs_ont_1g022760	Cs_ont_1g022760	-	7.1	8.63	10.97	4.47	9.06	6.02	6.51	6.85	5.83	6.09	7.73	5.73	11.9	7.76	8.82	17.89	14.96	10.63	27.85	24.47	26.37	5.74	9.2	8.31	5.01	6.71	5.76	7.55	6.79	4.37	4.72	7.42	5.27	5.77	5.48	4.49	11.31	18.8	10.33	19.18	16.08	14.48	8.9	6.51667	6.39667	6.51667	9.49333
Cs_ont_1g022780	Cs_ont_1g022780	-	11.57	10.31	7.44	9.56	11.96	9.82	6.61	6.4	7.73	6.45	3.55	9.04	11.08	10.76	10.66	11.75	20.31	9.04	26.27	45.98	30.74	11.74	10.94	9.76	14.06	12.07	9.34	10.62	12.04	17.08	8.54	8.09	7.91	3.66	6.2	5.53	12.21	21.07	6.8	13.27	12.67	8.56	9.77333	10.4467	6.91333	6.34667	10.8333
Cs_ont_1g022820	Cs_ont_1g022820	-	0.07	0.25	0.55	0.08	0.56	0.49	0.37	0.54	0.53	0.62	1.99	2.29	0.63	0.43	0.42	0	0.14	1.23	0.15	0.41	0.08	0.15	0	0.24	0.22	0.33	0.21	0	0	0	0.8	0.64	0	0	0.06	0.53	0.21	0.07	0.07	0.56	3.41	0.07	0.29	0.376667	0.48	1.63333	0.493333
Cs_ont_1g022880	Cs_ont_1g022880	-	0.33	0.3	1.49	4.35	7.36	9.23	4.14	6.39	5.41	11.6	9.91	25.02	10	8.4	7.21	1.47	10.24	6.67	1.99	7.53	14.37	0.9	0.58	0.89	4.48	5.36	6.9	1.4	3.61	1.71	4.9	6.71	2.23	2.8	5.37	7.79	7.6	4.14	3.65	4.89	6.9	1.57	0.706667	6.98	5.31333	15.51	8.53667
Cs_ont_1g022890	Cs_ont_1g022890	-	4.96	33.15	44.52	36.81	44.68	74.8	9.24	44.7	56.68	52.21	101.92	75.42	34.73	48.42	48.82	7.98	17.1	67.65	4.79	15.95	33.66	49.84	57.25	84.32	15.3	30.23	91.99	7.81	13	6.68	49.93	30.73	12.63	67.1	26.88	79.94	18.98	11.89	40.84	11.95	31.69	34.2	27.5433	52.0967	36.8733	76.5167	43.99
Cs_ont_1g022930	Cs_ont_1g022930	-	128.35	76.28	102.63	138.79	187.14	153.92	156	155.23	146.57	206.1	141.2	136.87	222	174.63	168.39	192.6	164.26	163.11	154.98	173.86	170.51	69.81	53.99	77.51	162.76	130.63	116.02	164.49	182.18	132.99	183.76	224.52	173.29	246.85	277.74	178.94	309.39	154.63	244.43	148.85	185.01	237.98	102.42	159.95	152.6	161.39	188.34
Cs_ont_1g023000	Cs_ont_1g023000	-	36.35	30.78	17.32	40.38	38.52	21.19	35.06	20.66	19.23	32.36	10.31	23.93	48.28	45.91	47.25	74.12	51.04	31.9	76.03	79.31	73.64	33.7	23.27	16.51	38	39.26	33.74	38.08	41.25	56.91	35.53	32.8	44.84	22.11	39.16	24.03	62.5	64.29	31.74	58.6	45.16	43	28.15	33.3633	24.9833	22.2	47.1467
Cs_ont_1g023020	Cs_ont_1g023020	-	0.11	0.13	0.37	0.93	0.54	0.11	0.69	1.79	1.17	0.24	3.96	0.22	0.33	2.34	1.29	0	0.11	0.11	1.89	0.25	0.25	0	0.33	0.61	0.22	0.82	1.3	0.61	0.29	0	2.39	0.8	0.4	2.05	0.47	1.74	0.11	0.21	0.73	1.07	0.1	0.11	0.203333	0.526667	1.21667	1.47333	1.32
Cs_ont_1g023040	Cs_ont_1g023040	-	2.52	2.47	3.2	3.67	5	4.19	4.01	5.39	5.03	4	4.38	3.13	5.52	4.08	4.81	7.78	9.39	6.79	9.35	9.28	14.37	2.44	2.29	3.49	5.27	3.15	3.64	5.7	4.63	4.78	4.23	5.61	4.64	4.75	4.11	3.33	10.55	10.41	4.45	12.21	8.25	10.06	2.73	4.28667	4.81	3.83667	4.80333
Cs_ont_1g023080	Cs_ont_1g023080	-	10.51	10.58	6.62	8.15	9.31	7.84	9.01	6.52	6.71	21.84	8.21	10.93	21.74	11.96	11.66	19.36	15.47	19.96	31.22	14.02	21.44	10.29	7.09	5.29	8.04	8.11	7.38	9.18	8.83	8.71	6.25	11.24	7.6	4.99	12.22	12.7	17.3	11.83	13.18	49.88	45.8	19.31	9.23667	8.43333	7.41333	13.66	15.12
Cs_ont_1g023160	Cs_ont_1g023160	-	0.1	0	0.24	0.01	0	0.3	0.01	0	0	0.53	0	0.29	1.79	0.78	1.55	1.96	3.19	1.69	3.54	3.48	4.16	0.08	0	0.49	0.1	0	0.4	0.09	0	0	0	0.93	0	0.42	0.39	1.02	1.29	2.81	0.73	3.39	1.66	2.97	0.113333	0.103333	0.003333	0.273333	1.37333
Cs_ont_1g023280	Cs_ont_1g023280	-	12.39	8.31	10.02	24.42	24.39	27.9	17.09	25.82	20.23	24.37	16.58	18.83	66.23	21.9	20.68	29.16	22.98	15.63	41.52	32.83	23.45	6	8	14.61	18.12	14.69	26.28	38.96	20.87	8.08	11.96	21.03	23.19	37.5	22.02	10.52	48.66	15	26.2	35.6	24.71	15.79	10.24	25.57	21.0467	19.9267	36.27
Cs_ont_1g023290	Cs_ont_1g023290	-	1.97	0.75	1.76	3.62	5.43	4.56	3.32	5.55	6.08	3.13	8.9	1.86	4.63	5.32	3.31	1.36	1.61	3.09	2.03	2.18	2.53	0.66	0.94	1.74	9.18	4.36	4.31	4.36	6.87	1.86	1.47	2.55	0.86	2.79	1.87	2.91	3.3	2.63	1.79	3.6	4.73	2.45	1.49333	4.53667	4.98333	4.63	4.42
Cs_ont_1g023350	Cs_ont_1g023350	-	0.72	0.7	1.9	1.99	3.35	5.09	4.4	3.7	3.04	2.45	6.86	4.85	1.06	1.77	1.83	1.03	0.97	2.53	1	0.37	1.23	0.51	1.36	2.3	1.26	2.24	4.01	1.94	2.58	1.29	3.37	4.28	1.57	1.13	0.82	2.33	1.29	0.92	1.58	4.97	6.43	3.14	1.10667	3.47667	3.71333	4.72	1.55333
Cs_ont_1g023360	Cs_ont_1g023360	-	0.83	9.92	13.55	51.95	63.42	116.81	21.03	99.4	112.93	39.46	58.2	30.47	11.05	32.6	33.21	26.9	13.61	18.71	18.24	4.86	30.59	9.17	18.78	18.63	27.48	47.16	123.09	5.56	8.82	4.91	103.15	41.22	6.08	8.59	21.99	83.55	10.34	13.32	22.09	40.92	60.04	63.84	8.1	77.3933	77.7867	42.71	25.62
Cs_ont_1g023390	Cs_ont_1g023390	-	1.16	0.14	0.26	3.51	3.15	2.75	2.59	1.66	1.82	0.71	0.73	1.04	0.23	0.42	0.75	0.06	0.3	0.17	0.06	0.07	0.07	5.68	1.82	0.98	5.58	6.03	4.46	1.86	4.11	4.01	1.22	1.81	1.55	0.36	0.35	0.11	0.06	0.11	0	0	0	0	0.52	3.13667	2.02333	0.826667	0.466667
Cs_ont_1g023440	Cs_ont_1g023440	-	27.94	20.47	21.34	27.53	37.25	25.58	31.15	25.8	26.54	42.96	19.98	36.37	64.94	43.37	47.17	59.8	61.39	47.4	56.06	65.76	70.43	17.67	16.97	14.21	35.08	28.31	23.55	26.69	36.56	38.35	33.43	38.6	42.39	24.13	47.68	41.25	62.15	59.2	43.39	58.88	50.52	50.5	23.25	30.12	27.83	33.1033	51.8267
Cs_ont_1g023450	Cs_ont_1g023450	-	0.19	1.17	0.32	0.11	0.42	0.06	0.21	0.12	0.17	0.52	0	0.11	0.89	1.05	1.12	2.67	2.1	0.6	7.98	2.76	15.27	0.25	0.47	0.12	0.48	0.25	0.08	0	0.29	0.33	0.2	0.11	0.22	0.17	0.78	0.89	1.17	3.49	0.49	19.79	3.4	8.53	0.56	0.196667	0.166667	0.21	1.02
Cs_ont_1g023460	Cs_ont_1g023460	-	68.14	45.11	55.62	60.42	74.93	63.45	89.37	73.32	60	64.9	49.7	81.63	93.87	77.09	78.59	165.9	135.1	87.7	173.22	190.14	131.19	48.89	36.4	37.03	75.36	61.35	50.39	60.78	61.73	63.57	69.75	58.68	79.56	60.47	89.05	69.24	81.53	130.48	109.55	108.87	92.13	106.16	56.29	66.2667	74.23	65.41	83.1833
Cs_ont_1g023470	Cs_ont_1g023470	-	15.57	12.21	5.52	17.67	18.5	14.53	23.65	16.46	10.85	16.53	5.92	20.96	24.08	28.35	27.77	28.64	30.95	21.26	32.76	45.08	37.13	14.6	10.2	6.12	17.97	20.28	15.4	19.28	26.77	56.63	19.96	22.85	37.2	13.87	21.28	10.94	32.09	31.62	18.53	17.45	13.72	13.77	11.1	16.9	16.9867	14.47	26.7333
Cs_ont_1g023530	Cs_ont_1g023530	-	6.69	5.76	3.84	10.95	15.37	16.72	14.42	14.23	16.35	12.93	11.16	11.25	14.51	10.31	12.7	12.31	12.29	10.11	12.06	12.63	14.35	5.72	4.43	5.16	13.4	10.37	13.81	10.45	14.21	9.6	12.67	15.04	15.14	14.82	12.34	8.2	12.97	11.34	13.5	15.6	14.61	15.4	5.43	14.3467	15	11.78	12.5067
Cs_ont_1g023540	Cs_ont_1g023540	-	20.08	20.14	15.36	38.21	38.56	28.56	51.36	23.45	37.31	24.85	20.77	25.19	21.76	31.13	32.58	26.09	26.24	15.98	14.81	35.77	40.59	24.47	21.28	6.82	51.22	66.97	35	29.94	60.1	75.33	47.35	44.08	62.59	17.18	22.36	12.74	35.7	19.01	20.49	9.68	10.28	17.16	18.5267	35.11	37.3733	23.6033	28.49
Cs_ont_1g023580	Cs_ont_1g023580	-	0.12	0	0.39	2.21	2.46	1.6	4.7	3.02	2.91	2.29	0.52	2.95	1.26	0.58	1.13	0.83	2.13	0.45	2.49	2.8	2.67	3.06	1.15	0.26	3.88	3.16	2.04	3.91	3.95	6.71	4.31	3.87	4.23	1.85	0.59	0.86	1.68	1.08	1.1	0.75	1.31	0.45	0.17	2.09	3.54333	1.92	0.99
Cs_ont_1g023590	Cs_ont_1g023590	-	24.3	18.7	51.95	22.99	31.25	20.47	36.79	20.3	29.4	37.69	40.08	44.38	49.64	39.01	39.11	73.71	55.55	81.3	55.66	51.98	67.91	25.02	22.08	63.39	23.74	16.21	24.15	14.03	26.88	26.67	32.49	44.01	43.84	38.46	50.94	33.85	81.64	65.51	52.25	78.83	83.98	85.76	31.65	24.9033	28.83	40.7167	42.5867
Cs_ont_1g023600	Cs_ont_1g023600	-	8.89	9	29.93	44.52	39.85	36.67	52.03	45.13	58.3	68.51	63.43	96.91	48.85	40.69	41.84	35.67	29.22	46.56	36.14	28.17	40.37	12.45	22.15	27.49	30.18	32.22	36.32	54.27	74.98	46.25	51.88	67.39	50.48	89.95	59.53	41.14	34.04	23.02	40.41	42.25	64.38	38.11	15.94	40.3467	51.82	76.2833	43.7933
Cs_ont_1g023700	Cs_ont_1g023700	-	0.17	0.04	0.23	0.44	1.18	0.94	1.33	1.08	0.75	0.91	1	0.6	0.29	0.98	0.57	0.34	0.33	0.5	1.17	0.04	0.6	0.14	0.16	0.29	0.28	0.28	0.62	0.65	0.53	0.3	0.76	1.29	0.67	1.34	0.8	0.91	0.35	0.36	0.82	0.49	0.32	0.51	0.146667	0.853333	1.05333	0.836667	0.613333
Cs_ont_1g024010	Cs_ont_1g024010	-	0.29	0.33	0.31	1.46	2.41	0.27	0.29	0	1.19	3.07	1.89	2.19	10.38	2.22	2.4	12	9.39	12.79	4.49	4.18	4.15	0	0	0.31	0.28	1.8	1.9	2.06	1.22	0.24	0.78	2.01	1.01	0.49	4.73	3.6	6.65	5.43	5	3.43	4.18	4.59	0.31	1.38	0.493333	2.38333	5
Cs_ont_1g024070	Cs_ont_1g024070	-	0	0.13	0.06	0.12	0.28	0.33	0.06	0.12	0.3	1.11	0.25	0.66	0.84	0.4	0.33	1.01	0.34	1.73	2.35	1.68	0.32	0.06	0	0.06	0.34	0	0	0.21	0.2	0.29	0.05	0.15	0.05	0.4	0.48	0.36	0.76	0.68	0.96	2.28	1.9	1.09	0.063333	0.243333	0.16	0.673333	0.523333
Cs_ont_1g024110	Cs_ont_1g024110	-	29.2	26.63	27.24	41.94	47.29	41.7	40.25	38.8	42.1	63.53	43.61	41.7	54.06	49.22	49.4	39.27	45.08	41	44.92	27.5	37.19	31.5	25.13	37.81	36.26	36.97	36.55	28.88	36.41	38.81	48.05	57.66	49.24	40.3	66.58	64.35	50.95	38.69	53.46	46.69	41.44	48.19	27.69	43.6433	40.3833	49.6133	50.8933
Cs_ont_1g024130	Cs_ont_1g024130	-	14.62	8.78	4.57	11.75	13.03	11.14	9.14	10.77	6.66	7.71	3.57	9.49	15.81	16.82	18.51	22.23	21.7	19.23	21.9	31.08	26.94	11.58	10.13	5.52	13.21	14.23	12.79	12.9	11.65	18.47	8.88	7.46	14.08	5.18	12.74	9.44	25.34	28.09	15.46	24.73	22.8	23.34	9.32333	11.9733	8.85667	6.92333	17.0467
Cs_ont_1g024160	Cs_ont_1g024160	-	0	0	0	0.36	0.17	0.39	0.64	0.18	0.18	0.43	0.13	0	0.06	0.45	0.16	0.35	0.06	0.05	4.8	0.26	0.26	0	0	0	0	0	0.27	0.67	1.48	0.05	0.21	0.96	3.85	0.59	2.06	0.26	0.11	0.21	1.49	1.48	1.1	0.33	0	0.306667	0.333333	0.186667	0.223333
Cs_ont_1g024190	Cs_ont_1g024190	-	23.97	18.96	18.65	34.69	44.29	36.12	43.67	42.08	44.33	39	68.92	37.05	76.85	71.82	70.82	87.81	113.8	61.31	69.68	57.82	81.45	20.84	23.83	20.43	25.1	22.82	25.86	23.13	26.53	30.15	37.62	43	52.63	60.82	75.03	57.43	102.2	80.62	97.6	85.2	76.35	91.67	20.5267	38.3667	43.36	48.3233	73.1633
Cs_ont_1g024290	Cs_ont_1g024290	-	0	0.32	0	0	0.26	0.26	0.58	1.2	0.58	0.9	5.55	0.27	0	3	1.05	0.59	0	0	0	0	0	0	0	0.6	0	0	0	0.25	0	0	0.25	0.74	2.48	10.65	0	2.52	0	0.76	0.77	0.48	2.31	0.26	0.106667	0.173333	0.786667	2.24	1.35
Cs_ont_1g024310	Cs_ont_1g024310	-	0.34	0.39	0	0	0	0	1.03	0.36	0.7	2.52	8.46	1.92	2.55	3.23	1.86	0.35	1.33	6.38	5.95	0	1.49	0.34	0.64	2.88	0.33	0.6	1.27	0	0	0	2.42	0.59	0	1.44	0	35.12	2.17	1.21	2.77	29.48	30.23	7.9	0.243333	0	0.696667	4.3	2.54667
Cs_ont_1g024370	Cs_ont_1g024370	-	0.18	0.32	0.09	0.81	0.54	0.45	1.52	0.86	0.97	1.59	2.35	0.62	0.81	0.37	0.44	0.39	1.11	1.23	2.24	0.84	0.52	0.27	0.18	0	0.97	0.33	0.6	1.29	1.1	1.07	2.1	1.89	1.55	1.28	0.85	1.01	0.97	0.76	1.12	1.03	1.2	0.88	0.196667	0.6	1.11667	1.52	0.54
Cs_ont_1g024420	Cs_ont_1g024420	-	0	0	0	0.21	1.55	0.39	0.21	0.22	0.42	1.78	1.34	0.39	0.78	0.8	0.77	0.43	0	0.58	0	0.23	0.23	0.21	0	0.22	0.2	0.74	0.78	0.37	0.17	0.68	0	1.07	0.18	0.35	0.51	0.92	1.34	0.18	0.25	0.88	1.49	0.39	0	0.716667	0.283333	1.17	0.783333
Cs_ont_1g024450	Cs_ont_1g024450	-	0.86	0.36	0.52	0.77	1.07	0.87	1.03	0.84	1.26	1.58	1.8	1.21	2.66	1.2	1.26	0.82	1.79	0.8	1.16	1.37	2.91	0.66	0.62	0.46	1.05	0.77	0.3	0.29	0.64	1.33	1.9	1.49	0.75	0.68	0.75	1.1	1.45	0.97	1.43	1.92	1.36	0.85	0.58	0.903333	1.04333	1.53	1.70667
Cs_ont_1g024490	Cs_ont_1g024490	-	11.14	6.8	2.02	22.15	24.67	15.43	20.2	20.05	23.3	31.7	22.26	20.07	28.11	25.04	22.7	37.8	21.1	31.02	19.06	26.42	26.8	6.04	4.73	3.47	16.44	13.34	7.64	7.95	22.36	20.73	19.17	24.94	12.79	11.85	32.87	29.95	43.67	25.97	35.99	14.45	35.5	69.24	6.65333	20.75	21.1833	24.6767	25.2833
Cs_ont_1g024560	Cs_ont_1g024560	-	16.14	6.7	1.53	56.55	24.21	12.35	21.83	13.43	18.95	11.98	13.81	9.34	3.31	9.54	11.4	1.67	0.8	1.81	0.42	0.23	6.45	6.24	3.32	0.44	19.97	20.72	12.15	9.94	27.13	32.64	17.6	28.69	13.65	1.83	6.14	3.19	3.52	3.58	1.5	0.87	2.04	0	8.12333	31.0367	18.07	11.71	8.08333
Cs_ont_1g024590	Cs_ont_1g024590	-	2.06	1.74	2.08	4.83	3.82	4.01	2.41	2.04	3	2.3	1.68	1.71	2.45	2.24	2.27	1.68	3.15	2	1.45	2.75	8.08	2.48	2.63	1.63	4.45	6.27	2.91	4.72	5.3	7.3	4.38	4.55	2.61	1.87	0.93	1.27	3.69	1.59	0.81	3.52	6.92	1.57	1.96	4.22	2.48333	1.89667	2.32
Cs_ont_1g024610	Cs_ont_1g024610	-	120.14	92.06	121.53	108.71	135.41	116.47	124.29	147.64	121.68	191.82	199.97	143.79	222.59	159.82	156.25	190.57	210.76	215.76	207.32	128.45	193.18	84.85	79.31	102.51	116.22	96.42	85.23	128.65	102.04	103.62	96.19	150.64	132.52	146.37	163.76	188.21	164.23	175.99	183.37	185.32	221.1	167.96	111.243	120.197	131.203	178.527	179.553
Cs_ont_1g024660	Cs_ont_1g024660	-	16.21	12.24	14.56	13.09	13.45	9.72	9.57	8.25	6.86	12.11	7.23	10.31	20.83	21.96	22.75	36.05	30.92	19.99	30.99	33.29	42.34	14.69	16.91	16.84	11.64	11.39	10.52	9.67	12.21	12.93	9.12	12.4	12.91	7.63	20.49	16.73	32.48	34.24	19.72	57.76	61.96	53.52	14.3367	12.0867	8.22667	9.88333	21.8467
Cs_ont_1g024750	Cs_ont_1g024750	-	10.71	7.39	7.14	11.01	15.69	8.21	9.53	10.59	11.43	24.96	14.84	11.98	32.48	35.14	31.17	67.53	48.2	26.19	87.31	41.87	33.64	6.54	5.17	9.02	5.25	11.38	8.44	13.38	13.58	14.92	13.38	18.97	25.95	24.6	43.17	34.18	40.96	35.34	59.9	43.94	51.02	46.89	8.41333	11.6367	10.5167	17.26	32.93
Cs_ont_1g024770	Cs_ont_1g024770	-	43.49	33.11	31.86	34.51	63.69	39.54	54.56	65.38	44.26	191.82	202.18	31.45	148.88	186.2	187.75	199.8	81.07	112.18	685.28	137.95	174.56	45.92	37.8	54.31	34.7	49.48	38.18	30.83	48.75	41.18	47.9	112.02	83.54	60.54	128.38	246.67	84.48	76.07	96.04	638.09	136.39	224.05	36.1533	45.9133	54.7333	141.817	174.277
Cs_ont_1g024810	Cs_ont_1g024810	-	23.1	24.26	19.6	14.55	15.81	13.62	11.46	19.25	11.05	65.95	39.29	21.04	35.61	37.31	39.84	18.37	20.79	15.89	40.04	18.91	24.27	23.85	22.46	32.04	15.48	15.73	15.41	19.01	15.27	12.82	15.21	31.1	24.06	43.12	45.55	70.27	19.2	21.35	24.56	42.14	40.62	27.74	22.32	14.66	13.92	42.0933	37.5867
Cs_ont_1g024820	Cs_ont_1g024820	-	1.21	1	1.5	1.88	3.64	4.3	4.67	4.84	4.8	5.6	6.23	4.7	6.32	5.17	4.69	2.33	3.42	3.05	4.55	2.84	4.82	1.6	1.42	1.33	2.28	2.25	1.3	1.88	1.88	2.15	3.88	7.61	2.96	4.01	4.1	5.48	4.93	2.46	4.21	5.03	3.25	3	1.23667	3.27333	4.77	5.51	5.39333
Cs_ont_1g024830	Cs_ont_1g024830	-	4.12	3.04	1.82	4.25	6.56	3.57	8.09	6.18	5.53	12.66	10.46	15.17	24.36	17.92	17.89	17.63	19.59	11.16	11.37	19.08	20.13	3.12	3.24	2.12	4.21	5.26	2.94	3.13	6.33	7.15	8.6	10.53	9.93	11.06	23.25	15.21	22.23	13.81	25.11	10.33	16.13	15.92	2.99333	4.79333	6.6	12.7633	20.0567
Cs_ont_1g025020	Cs_ont_1g025020	-	0	0.16	0.16	0.15	0	0.14	0.59	0.15	0.15	2.61	0.47	0.55	2.48	1.55	0.81	0.74	0.43	1.08	4.35	1.13	0.96	0.15	0	0.47	0.42	0.13	0.27	0.13	0	0	0.39	0.88	0.51	0.74	0.83	0.78	0.94	0.26	0.13	3.7	3.55	0.95	0.106667	0.096667	0.296667	1.21	1.61333
Cs_ont_1g025060	Cs_ont_1g025060	-	33.22	21.11	43.89	38.71	51.97	33.53	40.48	34.1	31.7	59.22	23.82	40.27	57.24	70.5	69.43	70.35	45.17	40.02	68.06	59.54	76.24	30.76	28.36	42.98	38.83	44.54	41.83	38.57	53.53	43.85	57.47	69.97	50.99	31.69	84.49	68.95	88.12	56.62	52.5	82.1	67.71	88.64	32.74	41.4033	35.4267	41.1033	65.7233
Cs_ont_1g025210	Cs_ont_1g025210	-	31.81	28.81	23.78	37.79	58.8	56.2	44.85	45.27	46.64	61.77	39.02	52.88	59.25	56.61	54.45	52.3	52.97	53.11	48.4	39.3	47.03	34.57	29.23	28.82	40.54	40.13	47.34	33.9	42.89	39.98	47.52	52.98	47.86	42.31	70.16	54.05	64.71	51.3	55.56	38.08	46.1	51.47	28.1333	50.93	45.5867	51.2233	56.77
Cs_ont_1g025240	Cs_ont_1g025240	-	6.36	4.77	4.96	6.57	6.35	5.33	7.21	9.04	7.33	17.41	7.01	6.98	17.79	14.51	14.97	14.35	11.35	9.03	16.35	14.04	15.92	5.09	2.79	3.77	7.89	6.61	6.21	3.74	5.69	5.96	6.5	9.13	6.2	4.14	15.17	11.51	15.86	11.92	10.35	10.32	15.3	13.96	5.36333	6.08333	7.86	10.4667	15.7567
Cs_ont_1g025320	Cs_ont_1g025320	-	27.27	19.59	21.76	4.79	8.61	4.55	1.51	1.75	1.81	2.24	1.05	1.83	16.09	21.32	20.94	67.21	50.21	14.33	57.85	77.32	87.42	10.96	9.87	5.2	5.27	6.34	4.75	4.26	3.9	4.96	2.64	1.54	1.54	0.25	4.61	2.23	23.62	55.73	8.49	84.25	62.08	48.91	22.8733	5.98333	1.69	1.70667	19.45
Cs_ont_1g025420	Cs_ont_1g025420	-	0.1	0	0	0.31	1.68	1.12	0.59	0.64	0.81	0.54	1.28	0.48	0.58	0.7	0.67	0.1	0.1	0.09	0.1	0.23	0.34	0.1	0.39	0.11	0.4	0.37	1.16	0.36	0.95	0.42	0.36	0.44	0.45	0.43	0.34	0.35	0.18	0.18	1.35	0.17	0.19	0.19	0.033333	1.03667	0.68	0.766667	0.65
Cs_ont_1g025440	Cs_ont_1g025440	-	0.6	0.67	0.2	1.42	1.52	1.94	2.23	0.96	1.86	2.93	7.63	3.14	3.76	2.37	2.49	2.41	2.89	1.96	1.62	1.84	2.29	0.75	0.44	0.11	4.43	2.19	1.97	1.43	1.92	0.96	1.73	3.03	0.61	2.09	2.81	2.3	5.2	1.31	3.9	1.82	3.54	1.22	0.49	1.62667	1.68333	4.56667	2.87333
Cs_ont_1g025560	Cs_ont_1g025560	-	1.78	0	6.79	1.05	1.43	1.88	41.21	9.19	4.81	54.23	84.17	141.1	17.56	8.58	9.71	12.45	77.38	314.98	97.06	60.55	4.99	1.28	0.42	4.01	0.92	0	0.52	0.26	15.28	23.77	6.26	3.59	14.12	17.45	41.17	11.19	35.71	33.29	60.88	72.52	296.3	19.64	2.85667	1.45333	18.4033	93.1667	11.95
Cs_ont_1g025590	Cs_ont_1g025590	-	17.38	8.09	30.41	11.2	15.04	10.55	65.82	45.61	18.45	94.64	75.66	240.29	75.82	44.12	44.39	102.28	135.38	895.76	338.12	175.89	76.5	5.54	7.86	17.88	8.46	6.48	2.26	9.93	33.04	67.93	17.83	31.91	34.24	24.11	90.56	25.76	136.86	85.42	135.04	249.61	605.9	76.23	18.6267	12.2633	43.2933	136.863	54.7767
Cs_ont_1g025610	Cs_ont_1g025610	-	11.6	13.51	15.82	20.53	27.19	8.02	151.91	66.67	45.87	97.65	47.9	394.75	48.02	59.45	59.26	34.74	45.41	780.11	204.91	198.34	73.01	11.33	10.21	5.66	30.16	12.87	2.33	8.36	88.06	404.48	80.42	45.76	83.94	14.97	75.57	18.8	164.24	62.67	63.79	140.54	723.57	28.66	13.6433	18.58	88.15	180.1	55.5767
Cs_ont_1g025680	Cs_ont_1g025680	-	0.49	0.53	1.41	2.89	6.22	7.37	8.45	6.5	7.1	7.8	5.83	7.99	5.09	4.58	4.69	2.1	3.03	2.81	5.54	2.09	2.36	0.88	0.3	2.03	3.69	2.31	2.75	5.15	5.03	4.15	4.91	7.46	6.42	6.85	5.46	3.92	3.65	2.37	3.68	2.48	3.73	1.16	0.81	5.49333	7.35	7.20667	4.78667
Cs_ont_1g025710	Cs_ont_1g025710	-	2.69	2.57	2.28	2.5	3.64	1.34	3.1	2.05	2.09	5.29	2.42	4.52	8.44	7.55	7.6	7.46	11.37	5.45	6.72	9.87	11.61	3.5	3.1	2.31	2.2	1.78	0.99	1.6	2.37	3.16	3.22	3.59	4.16	2.02	6.53	4.18	10.17	8.22	6.48	11.54	9.52	8.55	2.51333	2.49333	2.41333	4.07667	7.86333
Cs_ont_1g025720	Cs_ont_1g025720	-	1.5	1.28	1.81	2.1	2.29	0.88	4.55	1.97	1.54	9.53	3.05	1.06	4.45	4.35	2.44	4.44	2.95	2.28	6.99	12.08	3.74	1.33	1.07	4.81	0.55	1.67	0.71	4.01	9.67	3.85	2.03	2.93	3.44	3.84	5.7	1.67	1.91	1.85	4.28	2.07	9.67	1.23	1.53	1.75667	2.68667	4.54667	3.74667
Cs_ont_1g025730	Cs_ont_1g025730	-	5.87	4.47	4.42	3.21	4.22	3.17	5.95	4.73	3.07	9.06	3.53	7.97	9.83	9.82	8.83	13.06	12.69	14.68	14.83	16.27	13.36	5.71	4.02	6.28	4.35	3.84	3.52	3.8	5.11	8.98	3.46	4.99	8.36	5.89	10.18	4.74	12.96	15.3	13.45	8.72	13.65	10.67	4.92	3.53333	4.58333	6.85333	9.49333
Cs_ont_1g025810	Cs_ont_1g025810	-	47.22	36.81	21.68	34.43	35.62	26.32	33.68	24.28	18.67	11.44	6.26	14.13	17.72	37.92	37.66	71.55	38.78	29.03	104.84	117.12	60.11	41.27	24	19.18	48.14	41.81	30.57	42.45	46.29	65.25	23.64	17.05	38.65	12.71	20.6	9.23	26.96	85.07	24.05	33.22	27.82	25.67	35.2367	32.1233	25.5433	10.61	31.1
Cs_ont_1g025910	Cs_ont_1g025910	-	0.48	0.18	0	13.12	4.55	2.75	7.98	4.56	7.94	0.85	4.02	1.22	0.31	1.25	1.35	0.5	0.16	0	0	0.54	1.25	0.66	0.46	0	9.74	8.92	2.13	2.3	7.78	14.97	13.99	9.8	6.34	1.92	0.53	0.14	0.45	0.14	0.29	1.1	0.44	0.15	0.22	6.80667	6.82667	2.03	0.97
Cs_ont_1g026020	Cs_ont_1g026020	-	1.45	0.39	1.77	0.85	1.12	0.66	0.21	0.79	0.78	1.24	0.6	0.39	2.77	1.35	2.86	3.17	3.19	2.37	4.43	3.06	5.36	0.77	1.32	2.07	0.95	0.8	1.3	0.8	1.23	0.57	0.75	0.78	0.9	1.06	2.11	1.17	3.61	3.48	1.84	4.41	2.13	4	1.20333	0.876667	0.593333	0.743333	2.32667
Cs_ont_1g026040	Cs_ont_1g026040	-	0.6	0.5	0.24	1.68	1.42	1.42	0.38	1.16	1.07	0.39	1.05	0.21	0.43	0.36	0.84	0.3	0.29	0.42	0.54	0.41	1.4	1.14	0.85	0.32	0.8	1.07	3.38	1.13	0.44	0.18	0.61	0.71	0.2	0.19	0.31	0.07	0.7	0.4	0.55	0.51	0.13	0.98	0.446667	1.50667	0.87	0.55	0.543333
Cs_ont_1g026060	Cs_ont_1g026060	-	0.22	0.17	0	0.83	0.21	0.14	0.07	0	0.38	1.02	2.08	0.21	0.57	1.01	0.84	1.13	0.22	1.79	1.99	2.55	5.26	0.83	1.49	0.95	1.02	1.46	1.19	0.13	0.13	0.06	0.94	0.19	0.19	0	0.24	0.4	0.48	1.27	0.41	1.2	1.14	4.3	0.13	0.393333	0.15	1.10333	0.806667
Cs_ont_1g026080	Cs_ont_1g026080	-	1.15	0.52	0.66	1.07	0.9	1.36	3.3	0.49	1.13	0.83	0.84	2.34	1.4	0.42	0.98	3.63	1.9	4.92	9.94	22.52	1.67	0.5	3.8	9.51	5.09	2.11	1.54	1.39	1.07	1.97	2.94	1.04	4.36	0.39	0.77	2.38	1.56	51.51	3.24	6.68	6.71	3.8	0.776667	1.11	1.64	1.33667	0.933333
Cs_ont_1g026190	Cs_ont_1g026190	-	20.31	16.16	17.54	13.84	16.41	8.3	12.09	13.99	10.98	46.27	17.26	24.66	47.92	36.84	38.18	50.78	39.58	45.81	73.58	38.18	39.64	15.81	14.25	19	11.75	12.84	12.09	8.6	8.77	12.8	10.89	21.46	24.36	17.34	51.91	55.99	42.52	38.02	42.84	59.34	42.64	65.28	18.0033	12.85	12.3533	29.3967	40.98
Cs_ont_1g026230	Cs_ont_1g026230	-	39.15	35.14	31.09	54.42	69.75	41.29	53.97	106.27	136.68	142.08	145.87	37.89	96	131.22	129.79	38.57	46.94	38.96	21.84	77.27	126.26	62.2	39.36	75.94	30.54	50.19	78.84	36.26	45.96	43.53	101.01	113.28	106.33	124.7	109.49	73.69	64.26	49.46	46.01	18.26	17.46	54.44	35.1267	55.1533	98.9733	108.613	119.003
Cs_ont_1g026310	Cs_ont_1g026310	-	0	0	0	0.24	0.27	0.55	0.17	0.12	0.35	0.49	0.12	0.6	0.17	0.56	0.11	1	0.79	0.7	0.95	1.34	2.62	0.06	0.06	0.12	0.62	0.31	0.44	0.15	0.05	0.19	0.52	0.4	0	0	0.19	0.26	1.62	0.78	0.16	2.46	1.83	0.92	0	0.353333	0.213333	0.403333	0.28
Cs_ont_1g026390	Cs_ont_1g026390	-	30.46	25.4	26.75	34.56	53.13	35.48	42.34	37.94	37.1	61.48	54.74	57.38	137.59	99.35	101.35	146.92	135.55	125.24	116.41	108.9	145.32	26.81	26.4	22.28	31.97	25.18	24	20.88	26.8	37.55	41.33	53.84	37.72	37.61	108.9	88.5	187.92	114.27	132.06	125.14	141.9	189.39	27.5367	41.0567	39.1267	57.8667	112.763
Cs_ont_1g026400	Cs_ont_1g026400	-	0	0.23	0	0	0	0	0.1	0.21	0.1	0	0.11	0	0.1	0.2	0.09	0	0.99	0.47	0.42	4.26	6.83	0.21	0	0	0.1	0	0	0	0.09	0.33	0	0	0.18	0	0	0	0.47	0.09	0	0.94	0.27	0	0.076667	0	0.136667	0.036667	0.13
Cs_ont_1g026490	Cs_ont_1g026490	-	9.41	28.72	9.46	19.32	29.23	11.54	28.75	48	34.82	75.42	80.05	40.09	62.79	85.16	81.5	71.26	72.02	88.6	41.54	63.51	62.63	12.99	20.89	11.87	12.96	28.59	24.76	22.06	20.83	16.06	47.15	57.76	53.82	105.02	67.59	86.12	59.76	78.05	79.81	47.95	90.25	85.27	15.8633	20.03	37.19	65.1867	76.4833
Cs_ont_1g026500	Cs_ont_1g026500	-	0.91	1.88	2.05	3.96	7.35	4.92	2.25	5.36	4.6	8.18	12.73	9.72	5.86	23.14	23.05	2.73	5.57	13.72	1.91	1.69	3.27	10.51	7.61	8.12	1.78	3.25	8.05	3.24	1.79	2.34	12.42	9.94	8.35	14.77	34.74	66.97	4.27	7.31	20.45	1.6	3.24	4.1	1.61333	5.41	4.07	10.21	17.35
Cs_ont_1g026520	Cs_ont_1g026520	-	9.92	2.22	0.57	64.06	65.17	45.65	61.31	47.09	41.34	20.68	19.83	21.19	2.15	11.35	10.8	1	6.47	3.38	1.41	2.27	6.47	60.85	21.27	11.44	72.39	69.87	55.35	73.48	83.76	77.35	33.14	51.24	39.69	21.77	4.42	6.77	2.9	5.8	2.57	5.8	0.55	0.42	4.23667	58.2933	49.9133	20.5667	8.1
Cs_ont_1g026580	Cs_ont_1g026580	-	142.17	94.92	116.14	104.72	130.01	104.72	78.29	77.25	84.85	86.23	44.45	74.04	185.23	208.27	211.08	373.64	278.94	132.08	514.88	562.95	590.14	104.39	112.93	102.23	117.42	99.71	101.04	101.36	109.78	102.13	82.95	76.56	84.79	45.3	112.7	66.8	245.37	263.7	114.95	444.51	248.15	325.46	117.743	113.15	80.13	68.24	201.527
Cs_ont_1g026600	Cs_ont_1g026600	-	0	0	0.21	0	0.74	0.75	0	0.62	0.2	2.09	0.21	8.03	0.94	0.96	0.92	2.04	0.58	7.03	3.68	9.22	4.16	0	0	0	0.19	0	0	0	0	0	0.18	0.34	0	0	0.16	0.18	2.01	1.24	0.18	3.19	2.68	3.7	0.07	0.496667	0.273333	3.44333	0.94
Cs_ont_1g026690	Cs_ont_1g026690	-	0	0	0	0.58	1.02	0	1.57	0.7	1.11	0.9	1.02	0.12	4.5	2.33	4.15	3.27	3.24	0.25	0.47	0	2.31	0	0	0.65	0	0	0	0	0	0	0.34	3.19	1.2	4.54	2.96	1.34	5.46	0.5	2.45	8.39	4.94	2.84	0	0.533333	1.12667	0.68	3.66
Cs_ont_1g026730	Cs_ont_1g026730	-	8.38	8.24	8.38	8.17	12.67	5.23	8.19	8.09	7.69	16.66	8.03	13.51	34.11	29.99	31.57	31.31	33.27	23.48	28.88	31.28	38.56	11.15	14.19	11.84	7.3	7.12	5.98	5.14	8.41	13.14	11.22	13.88	15.06	11.16	25	24.89	40.03	33.61	27.37	41.56	33.24	38.75	8.33333	8.69	7.99	12.7333	31.89
Cs_ont_1g026790	Cs_ont_1g026790	-	0	0.18	0	0.49	1.98	1.68	1.63	1.52	0.83	1.71	1.05	3.66	1.38	0.31	0.6	1.16	0.48	2.11	0.5	0.36	0.36	0	0	0	1.73	0.58	0.76	0.43	0.82	0.66	1.02	0.84	0.57	0	0.27	1.3	1.2	0.15	1.48	1.24	3.07	2.87	0.06	1.38333	1.32667	2.14	0.763333
Cs_ont_1g026810	Cs_ont_1g026810	-	9.08	9.95	7.67	8.59	15.25	10.02	10.29	12.79	12.57	21.63	13.5	11.11	35.22	26.62	27.04	28.22	43.67	21.11	31.33	31.9	39.97	8.89	11.65	8.89	8.66	7.34	5.82	8.74	10.82	9.5	12.73	13.79	14.36	16.57	25.06	21.32	34.22	29.7	25.12	47.13	39.1	49.85	8.9	11.2867	11.8833	15.4133	29.6267
Cs_ont_1g026820	Cs_ont_1g026820	-	17.8	18.87	14.98	48	62.28	40.09	24.59	31.59	68.37	34.21	13.01	4.88	5.64	4.46	7.39	1.56	1.79	2.13	6.29	5.81	19.96	21.95	12.83	15.37	21.89	37.13	30.71	33.26	65.02	44.23	28	28.94	9.42	11.7	3.53	8.95	3.53	5.74	2.36	0.52	1.65	1.28	17.2167	50.1233	41.5167	17.3667	5.83
Cs_ont_1g026920	Cs_ont_1g026920	-	9.14	5.38	2.47	14.95	18.11	12.53	16.49	10.52	8.88	7.78	4.82	14.31	36.74	30.99	28.82	39.06	64.17	22.75	34.14	62.83	67.8	7.54	4.45	2.25	20.19	16.6	13.39	12.44	12.69	27.4	18.28	11.06	14.23	3.98	15.3	9.81	46.74	45.59	23.63	28.16	14.26	22.64	5.66333	15.1967	11.9633	8.97	32.1833
Cs_ont_1g026930	Cs_ont_1g026930	-	52.11	41.59	47.76	37.32	56.7	50.44	55.14	61.96	54.59	79.01	71.4	70.75	112.5	78.78	84.38	73.8	91.85	87.59	61.22	73.57	76.41	41	40.04	45.39	47.79	42.75	41.31	41.6	41.88	47.59	50.61	65.69	70.94	54.53	94.17	76.36	100.64	85.46	93.1	65.41	75.61	81.07	47.1533	48.1533	57.23	73.72	91.8867
Cs_ont_1g026980	Cs_ont_1g026980	-	33.94	32.61	100.71	94.11	129.55	129.82	115.81	122.91	143.51	167.56	130.18	113.17	128.49	101.01	96.69	53.88	66.57	62.62	51.33	43.28	61.65	33.78	47.5	112.66	82.24	84.12	118.73	61.59	69.23	55.38	106.29	145.68	77.27	108.88	99.46	133.59	101.92	44.54	85.78	78.39	84.89	72.58	55.7533	117.827	127.41	136.97	108.73
Cs_ont_1g027020	Cs_ont_1g027020	-	0.2	0.07	0.34	0.16	0.13	0.27	0.43	0.41	0.42	0.44	0	0.3	0.84	0.53	0.66	0.73	0.81	0.32	2.53	1.29	1.26	0.22	0	0.66	0.07	0.1	0.11	0.48	0.26	0.39	0.22	0.62	0.3	0	0.48	0.92	0.11	0.47	0.08	2.47	0.86	1.06	0.203333	0.186667	0.42	0.246667	0.676667
Cs_ont_1g027110	Cs_ont_1g027110	-	0.72	0.14	0.64	2.9	2.35	3.91	4.2	1.38	1.91	3.49	0.97	2.72	1.8	1.67	2.6	0.49	0.79	1.36	0.62	5.94	2	0.86	2.96	0.19	5.5	6.35	3.44	1.71	3.43	6.23	3.52	5.03	3.93	1.18	3.23	3.64	4.16	0.84	1.68	0.82	3.43	1.18	0.5	3.05333	2.49667	2.39333	2.02333
Cs_ont_1g027120	Cs_ont_1g027120	-	2.76	6.05	3.3	7.97	5.63	4.11	7.61	10.12	10.18	15.52	13.06	3.52	6.07	11.6	9.23	2.24	3.03	1.06	0.92	1.44	2.61	3.72	3.18	3.38	9.14	6.87	8.09	8.99	9.24	7.72	15.63	17.28	20.8	42.02	8.13	16.9	4.91	4.09	6.32	1.59	4.72	2.05	4.03667	5.90333	9.30333	10.7	8.96667
Cs_ont_1g027210	Cs_ont_1g027210	-	2.78	2.06	2.66	2.6	3.5	1.68	1.73	2.45	1.98	2.45	1.54	2.71	3.98	2.79	3.49	3.25	8.42	1.95	5.33	6.71	10.99	5.22	3.27	3.94	3.11	2.91	2.61	2.29	3.37	4.24	2.18	2.95	3.04	1.09	1.98	1.77	4.63	6.5	2.69	8.24	8.19	4.92	2.5	2.59333	2.05333	2.23333	3.42
Cs_ont_1g027430	Cs_ont_1g027430	-	63.6	98.53	94.78	139.13	186.04	207.22	136.02	273.33	244.41	415.14	672.82	248.22	304.61	345.76	356.52	142.15	199.56	440.75	88.63	68.36	156.15	98	161.38	136.23	81.81	122.91	216.5	65.45	70.4	61.38	216.9	284.78	166.72	658.83	356.53	751.56	176.92	138.85	449.11	134.91	296.5	285.64	85.6367	177.463	217.92	445.393	335.63
Cs_ont_1g027450	Cs_ont_1g027450	-	6.82	7.38	7.14	12.07	11.87	12.35	17.35	11.79	17.33	15.67	18.13	6.57	9.58	10.78	9.13	4.56	8.74	5.95	4.75	7.4	7.06	3.92	10.05	2.38	11.42	14.15	12.02	11.63	9.29	10.36	12.46	7.85	9.71	7.7	8.28	6.21	7.71	6.26	11.11	4.78	5.5	3.05	7.11333	12.0967	15.49	13.4567	9.83
Cs_ont_1g027480	Cs_ont_1g027480	-	0.37	0.49	0.53	3.39	2.73	4.48	3.35	1.45	4.67	2.67	0.73	0.87	0.18	0.78	0.61	0.31	0.67	0.34	0.25	1.16	0.55	0.75	2.95	0.86	5.89	6.78	4.48	2.9	7.95	6.21	4.93	2.9	1.67	0.63	0.91	1.1	0.63	1	0.68	0.37	0.78	0.23	0.463333	3.53333	3.15667	1.42333	0.523333
Cs_ont_1g027610	Cs_ont_1g027610	-	31.93	9.74	2.41	198.85	182.26	113.51	201.2	139.36	120.35	40.34	66.96	34.34	11.07	48.74	51.76	4.5	59.63	13.03	6.89	8.89	11	215.23	96.86	40.45	252.04	261.09	213.37	266.18	276.11	254.96	129.96	152.55	291.82	247.33	60.68	42.7	13.34	54.38	36.71	14.48	1.02	3.06	14.6933	164.873	153.637	47.2133	37.19
Cs_ont_1g027860	Cs_ont_1g027860	-	24.21	17.34	13.34	23.9	30.48	27.11	30.49	28.92	28.12	39.29	23.22	31.52	41.58	33.15	31.5	28.25	34.47	32.39	27.47	30.23	34.47	20.46	12.05	9.2	28.18	25.71	25.48	26.91	34.81	32.6	27.06	35.65	34.97	32.55	42.35	33.73	51.42	24.7	41.95	31.76	40.38	35.27	18.2967	27.1633	29.1767	31.3433	35.41
Cs_ont_1g027890	Cs_ont_1g027890	-	8.92	5.83	7.2	12.7	12.54	6.51	13.48	8.79	10.6	6.28	19.13	8.77	24.65	23.34	22.53	62.86	89.95	13.83	167.32	118.93	136.91	6.23	7.97	4.4	11.08	13.45	11.43	9.47	13.66	10.97	15.86	10.23	8.13	7.66	17.29	12.5	28.92	42.31	43.71	40.91	27.8	52.56	7.31667	10.5833	10.9567	11.3933	23.5067
Cs_ont_1g027900	Cs_ont_1g027900	-	0.34	0.38	0.48	1.26	0.53	0.64	1.24	1.17	1.15	0.47	0.97	0.32	0.64	0.11	0.1	0	0.11	0.21	0.12	0	0.25	0.11	0.11	0.6	0.55	1.5	1.06	1.3	1.23	1.48	1.22	1.56	0.78	1.9	0.09	0.3	0.21	0.2	0.1	0.19	0.3	0	0.4	0.81	1.18667	0.586667	0.283333
Cs_ont_1g027960	Cs_ont_1g027960	-	0	0	0	1.13	0.83	0.63	0.23	0	0.46	0	0.48	0.42	0	0	0	0	0	0	0	0	0	0	0.64	0.24	0.22	0	0.42	0.4	0.19	0.36	0	0.19	0.58	0.19	0	0.2	0	0.2	0	0	0	0	0	0.863333	0.23	0.3	0
Cs_ont_1g028040	Cs_ont_1g028040	-	5.26	6.72	7.09	17.69	19.07	24.86	14.52	18.1	11	9.83	16.38	14.24	9.25	10.23	9.45	4.45	5.59	4.88	13.26	6.77	4.66	13.5	8.74	7.99	7.85	8.51	21.98	10.38	9.33	5.55	8.87	8.84	7.72	10.19	5.79	10.29	7.23	6.05	6.78	8.88	7.54	6.92	6.35667	20.54	14.54	13.4833	9.64333
Cs_ont_1g028110	Cs_ont_1g028110	-	49.51	60.51	93.3	161.96	138.85	156.03	89.29	113.53	100.39	75.18	79.56	50.57	69.24	98.54	95.35	62.91	43.35	35.83	39.82	42.91	42.14	74.76	97.56	122.69	113.47	166.29	207	69.96	69.61	60.12	91.29	89.31	62.43	71.37	91.58	65.82	55	53.79	65.03	46.34	54.88	48.47	67.7733	152.28	101.07	68.4367	87.71
Cs_ont_1g028330	Cs_ont_1g028330	-	47.79	37.92	40.96	57.78	72.74	57.7	62.78	61.66	50.47	86.71	57.96	91.99	145.6	104.38	101.58	153.94	163.83	136.05	160.78	159.92	182.63	49.19	45.95	44.38	66.51	51.08	48.28	58.42	53.95	71.29	56.41	61.54	73.55	47.91	85	78.06	160.23	138.94	106.93	147.79	161.12	148.02	42.2233	62.74	58.3033	78.8867	117.187
Cs_ont_1g028350	Cs_ont_1g028350	-	7.2	4.16	3.63	9.59	8.57	5.18	3.77	2.87	4.29	7.01	3.85	4.81	3.95	11.71	8.66	14.96	15.84	6.21	25.73	24.97	24.92	5.7	4.49	3.34	7.3	8	6.2	6.7	11.8	11.99	14.35	10.88	14.44	14.55	12.24	3.23	12	14.09	10.37	24.52	27.18	11.68	4.99667	7.78	3.64333	5.22333	8.10667
Cs_ont_1g028410	Cs_ont_1g028410	-	89.23	78.09	67.84	86.64	98.12	77.82	88.01	82.3	87.57	112.14	89.15	106.81	151.15	124.35	119.2	159.86	174.37	145.31	165.28	185.56	235.02	74.17	77.58	61.79	92.81	81.98	60.18	66.7	69.81	110.58	86.91	96.41	92.43	59.08	110.62	101.43	203.37	139	136.11	195.45	201.9	189.35	78.3867	87.5267	85.96	102.7	131.567
Cs_ont_1g028560	Cs_ont_1g028560	-	14.84	10.15	25.07	14.39	17.66	16.4	12.55	14.83	18.38	23.17	20.66	12.34	34.32	29.5	25.85	31.72	36.42	28.32	30.23	23.6	42.27	6.26	11.83	24.75	12.73	11.49	15.87	16.14	16.6	11.31	18.67	25.42	19.66	29.62	32.27	33.28	43.92	30.19	36.57	32.16	27.75	34.18	16.6867	16.15	15.2533	18.7233	29.89
Cs_ont_1g028570	Cs_ont_1g028570	-	0	0	0	0.54	0.25	0	1.09	0.93	0	2.56	1.75	4.25	5.55	1.89	2.19	1.12	4.44	2.25	0.84	1.5	3.16	0	0	0	0	0	0	0.32	0.23	0.15	2.39	3.43	3.5	7.96	1.95	2.83	5.22	1.91	3.19	0.91	3.22	2.02	0	0.263333	0.673333	2.85333	3.21
Cs_ont_1g028590	Cs_ont_1g028590	-	4.03	3.47	2.3	4.37	4.74	2.75	4.2	4.65	3.19	8.56	5.95	5.1	9.65	6.18	6.64	6.46	7.74	5.77	8.44	4.38	7.54	3.21	2.61	2.7	3.67	3.04	2.2	3.99	2.52	3.95	4.29	9.63	8.29	4.44	7.02	5.6	8.05	6.76	5.89	11.7	14.62	7.37	3.26667	3.95333	4.01333	6.53667	7.49
Cs_ont_1g028610	Cs_ont_1g028610	-	163.69	111.22	165.09	142.98	217.45	227.44	251.24	276.39	221.33	281.64	333.74	264.85	434.74	281.68	290.77	344.87	341	470.44	296.21	160.95	220.19	96.11	114.61	139.04	141	111.31	99.6	188.3	134.78	149.35	146.72	227.92	262.13	295.43	331.66	320.66	369.52	290.21	471.44	244.1	289.67	391.04	146.667	195.957	249.653	293.41	335.73
Cs_ont_1g028620	Cs_ont_1g028620	-	2.58	1.81	2.76	2.36	2.36	2.37	1.52	1.39	1.27	1.88	1.06	1.34	2.97	3.29	3.42	3.63	3.75	1.32	4.87	7.69	8.18	2.17	2.89	2.86	2.35	2.22	1.59	1.67	2.19	2.06	2.1	2.32	1.86	0.3	2.05	1.98	6.46	3.76	1.79	9	4.75	4.82	2.38333	2.36333	1.39333	1.42667	3.22667
Cs_ont_1g028670	Cs_ont_1g028670	-	14.17	9.64	7.97	13.01	15.92	10.8	11.06	10.87	11.63	21.38	9.64	19.83	25.61	18.61	17.42	18.88	23.7	18.71	14.94	17.17	32.38	11.88	12.7	8.79	13.18	11.31	7.64	8.74	12.02	12.39	12.43	15.93	12.46	7.75	15.36	19.11	29.34	19.78	16.53	26.8	31.31	29.58	10.5933	13.2433	11.1867	16.95	20.5467
Cs_ont_1g028740	Cs_ont_1g028740	-	0	0.33	0	0.3	0.55	0.28	0.15	0.31	0.3	0.77	0.79	1.79	0.14	0.57	0.27	0.3	0.58	0.27	0.61	0.65	0.65	1.49	0	0	0.71	0.65	0.41	0.26	0.12	0.6	0.53	0.38	0.51	0.12	0.72	0.52	0.68	0.66	0.13	0.25	0.66	0.41	0.11	0.376667	0.253333	1.11667	0.326667
Cs_ont_1g028760	Cs_ont_1g028760	-	48.59	33.65	44.81	40.72	55.63	44.28	47.9	47.45	43.01	72.9	47.2	78.56	89.76	61.26	59.43	73.61	92.69	93.74	65.66	67.4	63.66	34.83	35.3	37.1	51.77	43.08	35.44	39.35	41.07	51.83	41.15	54.41	60.67	35.75	67.48	70.66	85.71	91.72	76.54	53.64	74.68	69.65	42.35	46.8767	46.12	66.22	70.15
Cs_ont_1g028780	Cs_ont_1g028780	-	0	0	0	0.32	0.5	0.3	0.74	0.44	0.76	0.78	0.11	0.1	0.1	0.41	0.2	0	0	0	0.11	0	0	0.11	0.3	0.23	0.21	0.28	0.6	0.19	0.36	0.26	0.38	0.64	0.18	0	0.09	0	0.2	0.09	0	0.18	0.29	0	0	0.373333	0.646667	0.33	0.236667
Cs_ont_1g028790	Cs_ont_1g028790	-	16.97	9.32	27.6	41.46	48.75	38.87	70.22	67.56	84.12	118.78	114.16	60.02	74.93	80.38	81.54	57.34	47.8	45.27	45.3	37.26	47.45	12.65	11.62	30.41	49.95	39.4	30.43	25.31	34.2	38.99	70.76	99.38	63.41	144.74	90.4	78.62	68.35	39.07	97.4	36.86	48.46	92.42	17.9633	43.0267	73.9667	97.6533	78.95
Cs_ont_1g028840	Cs_ont_1g028840	-	28.71	22.02	34.17	38.14	58.77	43.55	43.06	55.59	47.15	77.64	68.62	51.47	89.45	115.89	117.13	98.03	68.85	60.79	73.14	58	75.59	35.73	32.35	40.35	32.83	33.83	46.66	42.05	45.42	29.89	80.55	105.54	51.66	82.17	130.66	129.35	136.81	77.65	120.48	99.96	91.11	131.48	28.3	46.82	48.6	65.91	107.49
Cs_ont_1g028970	Cs_ont_1g028970	-	45.4	22.05	19.4	59.18	48.28	68.6	138.05	73.38	35.18	27.44	49.24	59.27	22.82	26.71	23.57	29.5	22.11	76.04	75.8	35.91	3.62	18.44	21.4	23.45	85.43	55.25	81.17	169.83	62.32	44.79	41.16	37.94	112.66	74.22	27.64	25.54	20.21	95.66	51.38	4.9	11.73	11.35	28.95	58.6867	82.2033	45.3167	24.3667
Cs_ont_1g029180	Cs_ont_1g029180	-	20.25	19.88	11.7	14.04	15.14	12.26	18.95	17.72	11.99	27.88	15.07	13.1	19.97	22.48	23.68	32.04	22.07	19.29	63.43	47.03	28.81	15.67	11.54	9.51	21.37	14.09	10.23	18.95	20.97	21.81	13.05	17.05	19.4	13.83	23.1	14.51	22.66	23.79	18.69	25.53	24.5	27.4	17.2767	13.8133	16.22	18.6833	22.0433
Cs_ont_1g029210	Cs_ont_1g029210	-	13.38	11.93	16.72	26.16	30.77	28.27	31.64	32.18	31.85	56.94	45.28	32.75	67.38	39.04	38.1	33.69	49.75	30.44	34.67	29.7	51.31	12.87	17.47	18.24	20.17	17.36	20.73	9.61	14.83	22.7	35.81	52.34	34.14	18.21	38.62	44.05	56.05	24.46	39.21	65.41	56.64	54.48	14.01	28.4	31.89	44.99	48.1733
Cs_ont_1g029320	Cs_ont_1g029320	-	0.32	0.18	0.68	2.26	1.65	0.75	1.93	1.66	2.94	1.34	0.17	2.1	0.6	0.77	0.59	1.3	0.16	0.45	0.49	0.88	0.53	0.48	0.46	0	0.31	0.71	1.5	1.84	2.02	1.57	0.86	1.52	0.97	0.54	1.04	0.71	0.29	0.57	0.58	0.54	0.72	0.15	0.393333	1.55333	2.17667	1.20333	0.653333
Cs_ont_1g029370	Cs_ont_1g029370	-	4.75	5.36	2.2	6.97	6.51	7.27	8.48	11.36	6.03	15.02	3.59	26.92	5.98	2.21	1.9	0.88	1.13	7.3	0.48	1.6	0.7	7.62	3.84	3.2	8.95	6.56	7.54	4.94	6.03	6.36	6.89	7.48	4	0.96	3.42	3.92	2.45	2.59	1.65	2.35	12.88	0.87	4.10333	6.91667	8.62333	15.1767	3.36333
Cs_ont_1g029400	Cs_ont_1g029400	-	18.75	22.26	15.85	9.59	11.32	6.86	8.94	5.23	7.29	12.35	5.51	10.6	17.9	18.12	17.88	19.51	20.12	13.08	22.23	27.6	26.68	24.43	16.5	15.96	11.36	10.05	8.76	9.18	12.29	15.09	9.7	12.05	15.64	5.36	15.27	14.98	23.41	20.77	11.59	27.07	26.32	23.92	18.9533	9.25667	7.15333	9.48667	17.9667
Cs_ont_1g029420	Cs_ont_1g029420	-	23.77	21.68	28.78	22.85	29.68	27.77	33.44	33.56	34.42	47.8	45.24	43.72	46.07	37.21	35.2	36.37	41.74	46.42	38.54	30.91	42.4	20.07	18.51	24.51	24.97	24.98	22.76	24.95	26.79	28.84	29.6	40.84	31.96	29.06	34.59	41.5	46.69	34.78	41.71	44.98	50.25	43.41	24.7433	26.7667	33.8067	45.5867	39.4933
Cs_ont_1g029580	Cs_ont_1g029580	-	10.93	8.67	7.6	3.88	9.32	6.08	10.45	11.99	7.5	21.84	16.58	17.79	19.16	22.63	21.73	36.41	20.5	20.06	30.19	27.39	26.8	7.4	7.93	9.63	3.74	4.41	2.7	7.99	9.03	8.8	10.5	21.87	19.89	31.71	35.34	20.18	21.66	27.31	28.38	16.71	28.88	27.61	9.06667	6.42667	9.98	18.7367	21.1733
Cs_ont_1g029590	Cs_ont_1g029590	-	45.78	35.1	32.8	48.05	65.16	54.47	62.71	76.2	64.18	98.28	116.19	80.05	117.24	98.8	91.19	102.71	117.13	89.29	91.85	112.57	123.23	39.16	42.73	31.02	62.99	48.98	43.61	48.67	49.02	71.93	64.01	99.18	83.05	94.69	93.66	96.86	115.8	98.7	105.43	114.21	153.11	96.04	37.8933	55.8933	67.6967	98.1733	102.41
Cs_ont_1g029600	Cs_ont_1g029600	-	0.52	0	0	0	1.4	0.47	2.11	2.78	2.15	0.55	2.83	0.98	1.45	1.95	3.28	0	0.51	0	1.6	0.58	0.57	0	0	0	0.99	0.46	4.36	7.77	1.72	0	0	1.34	0	3.54	0.84	2.74	1.88	0.92	0.47	0	0	0.48	0.173333	0.623333	2.34667	1.45333	2.22667
Cs_ont_1g029610	Cs_ont_1g029610	-	8.72	5.45	4.48	12.23	13.78	11.09	17.22	17.39	14.06	11.85	10.17	14.57	14.43	9.96	11.15	7.89	11.37	9.8	12.14	10.11	10.74	6.21	4.13	3.97	14.47	16.61	17.98	30.87	17.28	14.11	12.91	16.37	11.57	15.47	9.48	9.03	13.58	8.76	10.32	7.8	8.48	6.32	6.21667	12.3667	16.2233	12.1967	11.8467
Cs_ont_1g029620	Cs_ont_1g029620	-	6.92	4.7	6.79	6.5	10.04	7.27	9.78	8.03	7.11	12.07	6.97	10.03	18.43	17.99	16.18	15.98	17.62	17.06	19.11	17.34	15.01	5.22	5.29	4.71	7.79	6.17	8.47	8.81	10.55	9.63	11.13	13.17	14.1	10.99	19.55	17.31	21.49	19.97	19.22	19.41	18.59	16.39	6.13667	7.93667	8.30667	9.69	17.5333
Cs_ont_1g029710	Cs_ont_1g029710	-	2.04	1.16	1.24	3.25	2.93	2.45	4.81	1.97	2.84	3.14	1.87	2.79	3.1	1.7	2.02	2.3	1.46	2.17	2.21	2.3	4.17	1.07	0.99	0.94	3.56	3.5	2.35	3.96	5.91	5.49	2.67	4.38	3.96	1.58	1.84	1.48	5.09	2.27	2.3	4.7	6.97	2.18	1.48	2.87667	3.20667	2.6	2.27333
Cs_ont_2g000090	Cs_ont_2g000090	-	0.3	0.17	0.22	1.91	0.27	0.56	1.13	0.97	1.36	0.48	2.42	0.45	0.83	1.66	1.61	0.56	0.41	0.09	0.43	0.86	0.88	0.25	0.37	0.32	0.76	0.85	0.86	1.24	1.59	0.65	1.25	1.13	1.97	2.37	1.44	0.62	0.61	0.69	1.9	2.06	1.09	1.15	0.23	0.913333	1.15333	1.11667	1.36667
Cs_ont_2g000290	Cs_ont_2g000290	-	0.08	0.17	0.16	3.15	3.51	4.04	3.18	3.29	2.05	3.49	2.5	4.86	3.01	3.23	3.26	4	2.87	5.3	3.27	0.51	1.62	0.71	0.59	0.33	1.81	2.27	4.29	3.71	2.29	1.34	1.4	2.61	2.69	1.9	2.73	1.79	2.44	4.51	3.6	2.16	3.21	1.73	0.136667	3.56667	2.84	3.61667	3.16667
Cs_ont_2g000350	Cs_ont_2g000350	-	0	0	0	1.62	1.52	1.27	0.94	1.87	0.61	0.72	0.9	1.69	0.8	2.36	0.87	1.99	0.92	1.63	2.38	1.2	1.39	0.08	0.16	0.18	0.57	1.38	1.77	1.94	1.13	0.62	0.76	1.52	1.46	0.8	1.65	1.36	0.62	3.15	1.53	0.99	0.84	1.01	0	1.47	1.14	1.10333	1.34333
Cs_ont_2g000430	Cs_ont_2g000430	-	27.16	22.94	25.28	23.82	26.85	22.43	23.65	25.72	22.16	46.13	38.93	34.23	43.29	45.84	46.01	38.39	41.38	29.86	60.31	42.51	56.44	20.44	24.62	28.11	23.65	25.1	19.39	21.45	23.47	25.14	25.56	33	28.74	55.11	52.45	60.52	34.71	31.76	39.28	52.32	43.56	45.36	25.1267	24.3667	23.8433	39.7633	45.0467
Cs_ont_2g000440	Cs_ont_2g000440	-	6.75	2.94	0.29	18.42	14.47	8.32	13.95	8.68	11.59	9.13	9.22	5.31	0.75	4.45	5.14	0.45	0.55	0.46	0.21	0	3.18	3.71	1.45	0.47	11.29	11.41	7.47	3.96	12.38	14.75	6.75	13.63	7.42	2.58	1.61	1.05	0.9	1.21	0.25	0.2	0.17	0	3.32667	13.7367	11.4067	7.88667	3.44667
Cs_ont_2g000540	Cs_ont_2g000540	-	2.33	0.88	0	12.78	13.11	6.78	12.98	12.36	9.59	6.18	15.16	10.27	4.73	4.42	8.85	11.72	8	4.39	4.4	5.59	2.99	1.17	1.1	1.64	5.97	8.58	6.9	11.66	8.75	10	8.28	10.71	8.48	6.28	7.88	5.49	4.95	4.48	10.88	8.5	4.89	5.78	1.07	10.89	11.6433	10.5367	6
Cs_ont_2g000620	Cs_ont_2g000620	-	0.15	0.17	0.17	0	0.66	0	0.08	0.16	0.08	0	0.17	0.07	0.3	1.36	1.53	0.08	0	0.29	0.08	0.09	0	0	0.22	0	0	0.21	0	0	0.07	0.06	0.14	0.34	0	0.07	0.45	0.14	0.14	0.28	0.35	0.26	1.12	0	0.163333	0.22	0.106667	0.08	1.06333
Cs_ont_2g000640	Cs_ont_2g000640	-	32.81	33.47	27.39	58.99	96.79	84.65	91.13	87.77	87.69	129.89	125.71	115.63	162.29	119.38	118.49	104.35	135.78	132.74	69.43	72.25	98.41	33.43	30.87	31.91	70.71	63.34	72.22	54.91	63.94	51.3	87.55	112.07	81.28	92.63	139.66	133.7	149.55	107.11	158.77	99.89	107.27	117.27	31.2233	80.1433	88.8633	123.743	133.387
Cs_ont_2g000760	Cs_ont_2g000760	-	16.92	14.49	14.52	14.19	21.64	15.75	28.57	17.66	24.16	32.03	26.22	16.75	20.62	16.76	17.07	22.2	21.25	19.82	34.49	22.23	28.65	15.08	8.9	13.86	17.06	13.68	8.51	12.79	25.74	18.85	16.7	28.44	21.83	14.52	20.96	17.51	22.58	16.59	23.93	34.87	33.31	22.07	15.31	17.1933	23.4633	25	18.15
Cs_ont_2g000770	Cs_ont_2g000770	-	10.5	8.7	15.79	3.75	11.59	4.12	4.18	4.15	5.41	19.82	10.69	3.42	32.54	50.33	50.1	25.31	57.63	13.01	23.22	20.93	28.75	8.43	8.12	11.54	5.97	6.57	3	2.75	5.26	7.48	10.58	14.96	15.68	10.98	29.48	42.2	25.96	33.31	20.4	33.03	22.43	17.37	11.6633	6.48667	4.58	11.31	44.3233
Cs_ont_2g000810	Cs_ont_2g000810	-	21.22	8.6	13.87	38.59	34.83	28.81	55.4	35.17	33.47	26.01	20.08	30.44	11.73	16.86	18.9	16.07	23.24	13.66	17.55	33.69	38.41	30.99	23.81	11.28	55.07	40.11	32.99	36.05	49.49	60.19	45.14	39.27	33.01	25.56	15.07	15.36	26.41	24.72	13.68	24.29	36.15	27.04	14.5633	34.0767	41.3467	25.51	15.83
Cs_ont_2g000900	Cs_ont_2g000900	-	5.43	0.55	1.2	4.26	8.11	10.94	9.94	5.34	4.46	24.26	2.1	35.91	38.6	8.9	10.64	20.43	11.26	37.7	8.81	66.44	31.55	1.95	22.51	4.3	20.83	11.08	9.92	3.79	13.1	15	9.52	16.58	15.35	2.62	11.28	13.49	61.53	26.52	15.87	76.17	193.07	8.16	2.39333	7.77	6.58	20.7567	19.38
Cs_ont_2g000930	Cs_ont_2g000930	-	20.9	16.84	7.93	20.1	24.45	19.18	23.9	16.48	15.47	27.67	17.44	30.42	41.18	37.56	32.89	60.54	38.71	41.62	71.12	60.18	70.23	18.32	12.79	7.14	21.62	20.96	19.16	18.09	21.82	36.27	16.52	22.02	18.51	11.97	26.35	21.97	46.73	43.65	28.48	60.77	67.3	45.44	15.2233	21.2433	18.6167	25.1767	37.21
Cs_ont_2g001020	Cs_ont_2g001020	-	13.92	8.08	18.4	12.05	20.76	15.29	22.32	27.14	23.45	35.9	48.77	30.94	47.46	33.98	35.42	31.35	35.2	27.33	25.18	23.73	26.45	9.95	6.13	16.69	11.68	7.93	8.45	7.01	12.83	10.52	21.86	33.55	22.39	41.85	45.25	44.63	47.25	33	49.45	35.65	39.87	48.42	13.4667	16.0333	24.3033	38.5367	38.9533
Cs_ont_2g001050	Cs_ont_2g001050	-	39.38	29.59	52.71	31.04	59.95	47.57	77.18	68.18	63.93	126.96	114.51	97.54	154.95	84.84	87.59	81.49	97.7	91.92	79.59	50.81	73.83	30.54	33.89	46.68	30.96	32.55	27.91	30.66	37.92	34.8	51.85	87.32	63.84	77.26	114.98	109	118.97	57.67	94.93	106.41	137.41	102.88	40.56	46.1867	69.7633	113.003	109.127
Cs_ont_2g001090	Cs_ont_2g001090	-	24.75	14.12	10.52	18.23	17.18	12.09	19.26	16.81	11.56	32.78	16.56	27.73	40.39	26.96	26.07	32.66	41.19	28.79	31.12	53.05	35.77	10.68	12.65	9.85	16.81	20.05	14.17	36.66	37.34	19.61	13.84	18.46	37.8	27.1	39.34	13.76	30.17	36.89	31.34	28.75	36.68	21.03	16.4633	15.8333	15.8767	25.69	31.14
Cs_ont_2g001180	Cs_ont_2g001180	-	29.34	28.56	20.66	23.67	29.3	23.96	40.43	35.52	26.32	53.39	38.17	58.94	63.68	51.9	53.75	77.25	62.06	58.81	73.02	78.53	69.43	23.91	23.15	21.69	31.74	20.99	23.17	27.77	23.39	41.63	33.14	42.5	40.66	28.87	46.59	33.1	69.06	68.57	57.75	45.82	53.05	66.75	26.1867	25.6433	34.09	50.1667	56.4433
Cs_ont_2g001190	Cs_ont_2g001190	-	9.62	5.36	2.35	14.69	19.86	18.9	12.67	11.94	9.79	11.51	4.54	11.09	19.28	14.11	15.91	14.39	16.08	8.89	10.68	17.01	18.65	7.16	4.02	2.21	21.42	16.85	15.21	13.04	11.79	14.86	8.39	9.88	9.02	2.22	12.72	7.51	17.01	18.5	11.09	15.84	14.04	9.1	5.77667	17.8167	11.4667	9.04667	16.4333
Cs_ont_2g001300	Cs_ont_2g001300	-	15.6	13.19	10.89	10.51	11.91	7.27	8.73	7.43	4.84	13.47	9.35	13.6	29.2	22.6	22.3	27.23	35.35	21.24	17.13	26.88	34.44	15.41	12.61	11.95	11.55	10.58	9.25	7.27	9.3	16	9.19	14.52	16.62	10.08	28.03	18.45	35.83	26.96	24.71	27.11	34.14	35.96	13.2267	9.89667	7	12.14	24.7
Cs_ont_2g001310	Cs_ont_2g001310	-	41.98	52.5	55.03	53.6	70.14	72.33	97.23	81.44	90.63	95.4	90.7	112.22	83.17	60.25	62.46	56.28	70.44	71.69	63.96	63.17	84.42	50.23	38.84	49.18	69.58	51.91	37.48	43.41	61.29	91.36	73.5	85.22	92.73	65.87	70.32	64.49	89.25	50.01	71.18	69.73	79.81	71.2	49.8367	65.3567	89.7667	99.44	68.6267
Cs_ont_2g001390	Cs_ont_2g001390	-	0	2.03	0.92	12.84	7.59	9.52	43.53	20.7	21.93	12.12	20.85	21.17	3.67	6.66	5.97	0.75	3.54	1.33	3.01	3.45	6.95	1.73	0	1.32	12.92	8.33	3.31	6.39	12.3	49.5	24.68	19.17	25.9	13.08	4.64	3.3	3.13	3.8	1.88	0.71	0.81	0.4	0.983333	9.98333	28.72	18.0467	5.43333
Cs_ont_2g001400	Cs_ont_2g001400	-	0	0	0	1.1	1.01	2.03	1.65	3.45	3.08	8.95	3.84	3.09	1.03	1.31	2.76	0.56	1.34	0	0.28	0.6	0.9	0	0	0.58	0.26	0.24	0.51	0	0.23	0	1.71	4.95	0.48	1.16	1.11	2.9	0.5	0.24	1.49	1.15	1.47	2.79	0	1.38	2.72667	5.29333	1.7
Cs_ont_2g001420	Cs_ont_2g001420	-	2.21	3.58	16.27	5.5	15.65	14.48	10.32	19.66	15.28	37.86	14.59	19.56	15.37	29.63	29.4	22.4	10.61	11.89	43.76	18.99	20.3	4.17	3.17	16.18	6.79	3.96	8.55	3.43	5.68	3.29	11.42	16.77	8.29	14.18	28.48	41.35	8.15	11.34	16.4	43.7	22.61	30.85	7.35333	11.8767	15.0867	24.0033	24.8
Cs_ont_2g001530	Cs_ont_2g001530	-	0	0.14	0	1.85	0.57	0.92	0.61	1.01	1.99	0.51	0.79	0	0.23	0.12	0.45	0	0.12	0	0.25	0.4	0.54	0.25	0.35	0.39	1.77	2.16	1.03	1.94	3.18	2.3	2.19	1.26	1.37	0.1	0.1	0.43	0	0.11	0.22	0.41	0.22	0	0.046667	1.11333	1.20333	0.433333	0.266667
Cs_ont_2g001540	Cs_ont_2g001540	-	10.04	74.38	111.43	102.4	126.93	134.03	48.32	97.3	112.24	256.97	222.34	137.87	165.97	217.68	224.53	160.16	67.44	192.94	180.53	187.47	156.32	178.89	141.21	269.91	73.04	110.32	263.49	26.57	52.92	24.04	163.36	124.17	73.46	239.68	205.88	435.32	146.91	154.64	172.54	176.57	168.02	258.8	65.2833	121.12	85.9533	205.727	202.727
Cs_ont_2g001550	Cs_ont_2g001550	-	5.14	2.63	2.11	17.7	17.45	15.39	13.27	9.13	13.65	12.04	13.46	14.42	4.55	6.87	8.07	2.51	1.08	3.01	1.96	5.14	3.12	3.07	5.71	2.65	21.29	26.74	29.18	23.84	18.53	17.33	21.84	22.25	17.75	8.43	6.28	9.02	4.55	5.19	6.14	3.25	5.06	2.05	3.29333	16.8467	12.0167	13.3067	6.49667
Cs_ont_2g001560	Cs_ont_2g001560	-	5.09	1.28	1.69	59.33	44.01	29.26	29.2	28.23	5.57	96.08	10.52	11.62	58.92	9.02	10.49	15.96	5	9.17	23.63	9.66	10.9	1.15	2.81	3.87	28.07	27.38	35.34	62.47	32.43	9.05	3.79	25.08	12.84	10.59	8.66	2.52	25.06	8.34	12.84	22.21	11.27	7.4	2.68667	44.2	21	39.4067	26.1433
Cs_ont_2g001610	Cs_ont_2g001610	-	17.4	15.97	0.65	22.65	11.52	5.49	13.13	25.37	11.48	129.75	116.02	5	58.43	65.07	58.73	22.04	11.41	48.43	75.22	53.16	56.35	60.03	84.15	14.31	7.11	41.69	27.94	5.52	14.8	5.79	44.25	30.23	21.52	37.6	14.96	18.62	18	18.53	24.53	4.81	8.03	15.45	11.34	13.22	16.66	83.59	60.7433
Cs_ont_2g001630	Cs_ont_2g001630	-	7.78	8.42	1.33	82.23	21.25	26.17	20.9	54.76	36.02	161.71	209.66	6.38	92.46	105.74	104.53	19.94	11.93	45.32	72.51	38.69	46.34	31.42	67.65	22.45	22.51	132.1	166.3	9.08	31.83	7.22	78.68	59.3	37.96	171.96	27.36	63.86	22.03	17.56	35.28	7.39	9.96	23.38	5.84333	43.2167	37.2267	125.917	100.91
Cs_ont_2g001660	Cs_ont_2g001660	-	11.22	7.62	5.04	7.25	11.67	7.37	9.51	9.31	7.18	15.47	5.09	10.25	24.48	15.75	16.84	19.51	23.96	18.76	16.2	24.42	28	9.5	7.41	5.73	8.88	6.94	5	5.62	8.46	12.33	8.48	10.26	12.2	5.21	14.01	12.13	32.56	21.19	14.22	30.43	27.43	23.01	7.96	8.76333	8.66667	10.27	19.0233
Cs_ont_2g001700	Cs_ont_2g001700	-	0.52	0.51	0.35	0.07	0.43	0.44	1.44	1.08	0.73	1.58	2.18	0.98	1.3	1.33	1.9	1.32	0.64	1.51	2.29	0.36	0.72	0.07	0.12	0.21	0	0.06	0.12	0.52	0.72	0.59	0.59	1.58	1.64	8.51	5.09	2.09	2.12	1.23	4.71	0.61	0.29	1.94	0.46	0.313333	1.08333	1.58	1.51
Cs_ont_2g001780	Cs_ont_2g001780	-	8.51	9.66	6.11	40.96	25.16	28.11	9.35	10.77	13.32	6.84	5.11	7.36	5.93	15.74	15.44	16.54	7.84	6.83	15.77	14.3	27.69	12.76	19.44	14.18	26.08	37.67	49.59	10.55	27.21	18.03	20.02	13.19	9.84	7.58	6.76	4.11	15.72	8.45	4.18	28.35	19.67	17.59	8.09333	31.41	11.1467	6.43667	12.37
Cs_ont_2g001790	Cs_ont_2g001790	-	1.25	1.23	1.15	4.17	4.58	4.13	4.62	5.02	4.41	6.14	6.16	4.52	4.71	3.82	3.5	3.27	4.4	2.97	2.48	2.35	1.99	0.54	1.34	2.16	3.24	2.86	4.15	4.08	5.25	3.79	4.87	6.33	3.79	5.9	6.21	6.03	4.84	2.87	7.98	2.81	4.19	5.75	1.21	4.29333	4.68333	5.60667	4.01
Cs_ont_2g001940	Cs_ont_2g001940	-	0.27	1.5	0.43	1.08	1.38	2.14	1.88	1.94	3.41	2.81	13.08	1.13	1.64	13.92	14.28	12.65	3.13	8.79	26.38	2.06	4.27	1.62	1.4	2.7	0.91	1.3	3.01	0.59	0.34	0.33	7.21	1.15	2.44	15.83	2.62	13.51	1.48	3.58	10.21	23.59	22.84	55.73	0.733333	1.53333	2.41	5.67333	9.94667
Cs_ont_2g001990	Cs_ont_2g001990	-	4.33	2.56	3.31	1.79	5.82	3.48	5.17	3.12	2.7	16.5	3.53	20.21	29.33	16.63	16.4	105.53	26.3	110.11	138.48	52.41	142.59	2.73	3.15	2.28	4.48	4.41	2.79	2.65	3.56	3.32	2.05	2.81	1.78	0.29	6.84	8.92	100.86	54.73	18.11	322.62	426.05	118.74	3.4	3.69667	3.66333	13.4133	20.7867
Cs_ont_2g002010	Cs_ont_2g002010	-	14.15	6.85	7.92	9.65	10.99	9.02	5.4	3.64	4.2	6.09	2.87	5.91	13.39	13.88	13.83	23.37	22.79	12.08	22.32	31.85	30.05	10.03	7.73	7.16	11.71	10.67	9.35	7.4	7.52	10.61	6.32	7.3	7.8	2.96	11.69	7.64	18.33	25.64	12.41	21.27	15.09	17.27	9.64	9.88667	4.41333	4.95667	13.7
Cs_ont_2g002100	Cs_ont_2g002100	-	15.51	16.26	25.95	208.43	45.26	51.18	31.4	47.95	50.76	23.78	36.79	5.66	23.68	35.82	32.76	19.7	11.91	5.24	50.17	37.31	18.42	55.8	177.25	100.45	95.94	247.39	250.22	117.86	114.77	67.07	63.4	26.95	118.68	210.66	27.66	8.59	12.44	14.94	13.5	8.61	3.17	6.19	19.24	101.623	43.37	22.0767	30.7533
Cs_ont_2g002120	Cs_ont_2g002120	-	0.1	0.11	0	0.42	0.09	0	0.2	0.2	0.23	1.59	0.51	0	0.36	1.04	0.71	0.47	0.29	0.35	7.41	0.75	0.43	0.08	0	0	0.09	0.17	0.18	0.26	0.26	0.48	0.26	0.54	0.6	6.72	1	0.41	0.54	0.71	1.57	0.76	1.51	2.27	0.07	0.17	0.21	0.7	0.703333
Cs_ont_2g002200	Cs_ont_2g002200	-	0.92	0.59	2.24	4.14	5.69	4.85	6.21	6.16	5.78	4.01	6.24	3.58	2.87	2.8	2.33	2.01	3.09	2.32	1.63	1.16	4.06	0.8	2.25	0.84	4.86	6.9	5.07	3.04	5.11	5.72	5.22	6.15	7.09	6.13	2.58	2.8	7.18	1.53	3.24	3.01	4.98	2.57	1.25	4.89333	6.05	4.61	2.66667
Cs_ont_2g002240	Cs_ont_2g002240	-	1.29	0.64	0.79	1.36	2.22	2.16	2.35	0.96	1.3	2.11	1.58	2.16	2.32	1.83	1.93	8.43	3.33	6.52	16.18	5.69	3.06	0.65	0.29	0.69	1.48	2.06	2.3	2.03	4.53	0.27	0.8	1.31	1.87	4.25	2.92	0.97	2.19	7.26	4.15	3.45	2.86	4.56	0.906667	1.91333	1.53667	1.95	2.02667
Cs_ont_2g002290	Cs_ont_2g002290	-	0.73	1.89	3.17	2.24	2.77	2.73	6.25	7.16	12.31	10.98	29.37	1.58	5.61	9.45	8.17	2.73	1.76	3.17	10.53	0.56	2.98	5.64	5.99	12.41	1.32	1.1	4.76	2.6	3.43	0.46	10.89	14.51	7.61	30.06	5.86	21.46	5.02	3.02	5.39	29.53	16.63	13.55	1.93	2.58	8.57333	13.9767	7.74333
Cs_ont_2g002320	Cs_ont_2g002320	-	24.6	33.43	25.74	22.77	28.96	24.24	42.64	34.17	31.95	36.96	47.61	44.01	52.52	38.95	46.56	49.52	61.75	46.7	59.25	54.17	55.97	26.65	24.37	22.61	25.64	20.01	19.31	26.08	26.34	44.74	31.47	42.59	52.4	51.25	51.76	39.28	56.69	53.28	48.93	39.77	45.11	53.69	27.9233	25.3233	36.2533	42.86	46.01
Cs_ont_2g002360	Cs_ont_2g002360	-	28.18	13.25	35.6	24.88	33.16	32.41	34.03	35.49	33.13	55.05	40.34	32.47	46.21	30.95	29.93	40.09	39.9	30.88	36.86	26.53	40.27	9.27	14.59	31.55	29.83	18.4	16.65	24.72	28.61	19.82	24.56	48.27	29.16	39.8	35.26	25.68	42.19	21.82	38.14	35.53	32.58	37.84	25.6767	30.15	34.2167	42.62	35.6967
Cs_ont_2g002370	Cs_ont_2g002370	-	43.35	26.48	23.88	25.05	28.36	26.77	21.24	17.77	17.68	8.11	5.44	10.38	24.63	26.07	26.27	44.78	49.63	18.4	58.84	108.22	93.86	24.95	25.08	16.93	34.59	35.56	23.35	17.93	21.87	34.39	21.59	12.66	13.69	7.59	14.15	7.1	37.01	43.72	15.13	46.67	26.77	35.37	31.2367	26.7267	18.8967	7.97667	25.6567
Cs_ont_2g002390	Cs_ont_2g002390	-	0.14	0.16	0.1	0.25	0.18	0.14	0.1	0.37	0.23	0.1	0	0.23	0.23	0.23	0.2	0.05	1.27	0.31	1.19	0.96	3.89	0.15	0.07	0	0.24	0.17	0.09	0.26	0.29	0.2	0.13	0.06	0.13	0	0	0.3	0.4	0.38	0.09	1.04	0.7	0.22	0.133333	0.19	0.233333	0.11	0.22
Cs_ont_2g002580	Cs_ont_2g002580	-	17.67	9.88	2.01	193.75	83.54	63.57	62.78	37.01	48	18.6	7.38	25.64	2.39	7.38	7.09	7.2	2.26	2.91	22.76	39.14	23.5	14.79	7.87	1.22	136.52	105.3	40.84	105.43	108.49	254.37	116.88	78.48	51.49	6.08	4.65	1.32	4.28	8.9	1.27	3.06	2	1.23	9.85333	113.62	49.2633	17.2067	5.62
Cs_ont_2g002590	Cs_ont_2g002590	-	2321.82	1946.63	306.88	10446.2	6056.2	6385.13	6353.34	4300	4658.13	3213.49	1619.27	4805.14	1131.43	1122.55	1149.03	1194.1	748.19	1498.16	2146.07	2794.22	2168.49	2082.97	1671.06	201.58	8402.42	6837.11	3001.01	8881.48	7922.79	15098.1	6870.14	5129.58	4725.84	1287.03	1065.13	579.86	981.26	1241.03	731.45	222.15	240.68	217.6	1525.11	7629.17	5103.82	3212.63	1134.34
Cs_ont_2g002600	Cs_ont_2g002600	-	323.05	227.48	44.14	934.73	745.67	695.82	686.15	624.61	600.56	446.6	160.7	721.48	132.11	146.93	141.83	163.49	95.58	220.68	265.16	411.01	269.97	208.35	152.3	26.5	920.09	694.05	336.11	904.97	604.44	1447.61	808.94	632.46	537.54	147.53	131.68	64.91	121.19	145.44	89.72	29.19	28.72	26.72	198.223	792.073	637.107	442.927	140.29
Cs_ont_2g002610	Cs_ont_2g002610	-	193.61	164.68	28.5	746.57	393.26	486.91	801.93	449.95	390.56	338.55	185.24	431.58	97.46	55.02	82.86	97.08	52.5	103.24	224.79	232.31	161.18	194.31	162.31	18.38	743.3	555.15	261.25	903.49	797.58	1405.84	560.22	390.33	477.03	105.86	94.59	51.13	76.83	121.2	57.31	0	9.22	18.68	128.93	542.247	547.48	318.457	78.4467
Cs_ont_2g002630	Cs_ont_2g002630	-	84.51	80.09	15.08	306.03	174.24	154.17	308.51	181.09	159.95	123.11	57.72	174.9	51.14	46.92	47.02	48.82	40.17	51.88	85.08	105.07	69.13	75.71	57.75	10.99	252.82	230.5	109.27	336.95	372.17	523.77	204.63	149.53	202.91	56.49	43.28	24.48	36.77	60.14	31.75	18.03	18.19	17.58	59.8933	211.48	216.517	118.577	48.36
Cs_ont_2g002640	Cs_ont_2g002640	-	265.78	217.78	25.27	888.76	541.39	428.81	685.44	445.84	499.25	286.19	133.01	492.06	99.09	122.81	111.35	102.78	83.69	153.84	155.6	256.45	221.99	169.24	120.25	9.84	630.49	675.54	275.04	896.02	1074.41	1355.97	496.28	454.6	541.14	171.54	83.98	49.67	82.52	95.81	57	37.17	24.56	7.75	169.61	619.653	543.51	303.753	111.083
Cs_ont_2g002700	Cs_ont_2g002700	-	0.33	0.28	6.44	1.43	2.51	1.73	1.08	2.32	1.35	18.3	17.75	7.93	9.13	5.39	5.04	6.48	6.16	11.43	45.93	14.19	11.25	0.25	0.16	2.83	0.65	0.44	0.7	0.59	0.77	0.34	0.9	2.23	0.94	3.79	4.21	12.83	4.46	3.86	2.65	38.54	20.78	8.18	2.35	1.89	1.58333	14.66	6.52
Cs_ont_2g002740	Cs_ont_2g002740	-	39.81	32.6	26.92	26.66	32.35	30.69	36.37	31.43	27.17	27.27	16.04	26.55	42.58	35.13	32.66	61.99	56.49	52.98	122.91	144.7	81.43	27.88	43.31	29.32	40.44	36.83	29.34	47.34	41	42.81	29.26	22.28	37.92	17.84	26.6	18.02	45.88	68.76	40.49	51.12	62.72	60.2	33.11	29.9	31.6567	23.2867	36.79
Cs_ont_2g003130	Cs_ont_2g003130	-	1.13	0.23	0.33	1.08	1.26	1.1	1.79	1.37	1.47	3.38	2.02	1.41	1.9	4.1	3.65	1.09	1.44	2.53	10.74	1.37	3.34	0.39	1.34	0.78	0.63	0.65	0.58	0.65	0.81	1.44	0.96	2.78	1.11	1.46	6.43	9.08	1.1	2.91	3.1	6.74	5.67	4.6	0.563333	1.14667	1.54333	2.27	3.21667
Cs_ont_2g003140	Cs_ont_2g003140	-	11.13	15.06	15.69	11.14	23.42	14.15	29.5	23.21	18.83	100.64	71.78	22.85	43.05	79	78.73	65.96	31.58	41.02	180.75	27.93	43.14	21.53	22.75	35.21	14.21	8.75	13.68	9.92	7.86	11.19	25.03	47.93	32.15	41.23	131.25	211.26	32.16	38.81	93.96	107.23	61.64	82.81	13.96	16.2367	23.8467	65.09	66.9267
Cs_ont_2g003150	Cs_ont_2g003150	-	11.67	16.42	10.17	15.43	9.01	12.99	9.21	11	12.33	38.13	14.61	16.13	20.66	19.89	18.36	18.29	27.65	38.96	44.13	18.9	16.43	21.19	10.58	14.33	5.43	12.17	15.3	8.66	9.6	7.07	13.16	15.62	19.79	14.61	38.95	26.41	29.11	27.3	20.28	29.22	21.02	28.96	12.7533	12.4767	10.8467	22.9567	19.6367
Cs_ont_2g003160	Cs_ont_2g003160	-	7.8	4.4	2.97	4.81	5.86	4.04	7.11	6.58	4.76	15.67	4.89	9.17	10.03	9.59	10.2	11.29	7.91	18.92	39.77	12.57	11.95	8.88	6.05	5.4	6.05	6.06	4.97	3.92	6.55	8.84	5.55	9	10.26	4.38	15.23	12.71	10.91	11.54	10.14	22.04	18.42	13.9	5.05667	4.90333	6.15	9.91	9.94
Cs_ont_2g003180	Cs_ont_2g003180	-	18.23	9.85	8.24	25.44	15.2	11.56	11.15	10.36	15.1	19.45	29.76	12.14	32.34	24.08	22.71	10.98	24.5	15.28	48.23	13.06	35.51	7.27	5.24	5.62	14.82	18.14	13.2	13.1	17.24	9.18	10.08	20.25	24.32	15.95	32.06	24.08	17.72	11.31	10.39	35.77	29.22	8.32	12.1067	17.4	12.2033	20.45	26.3767
Cs_ont_2g003200	Cs_ont_2g003200	-	12.24	6.95	9.25	4.39	9.96	3.25	16.31	12.29	15.56	21.28	33.14	19.18	26.14	27.59	24.77	15.56	23.16	18.86	10.52	10.97	16.69	5.29	4.43	3.71	4.79	6.54	3.55	5.94	7.33	11.51	12.7	19.27	20.87	45.5	30.42	24.96	25.4	18.17	24.54	13.29	13.37	17.06	9.48	5.86667	14.72	24.5333	26.1667
Cs_ont_2g003210	Cs_ont_2g003210	-	19.37	9.98	23.33	22.56	32.49	26.47	30.63	36.79	28.47	51.19	33.34	38.59	45.58	32.63	30.71	39.59	31.03	40.18	55.8	29.96	30.81	9.02	9.18	17.17	24.26	21.9	23.84	32.53	30.29	26.63	22.68	37.74	28.86	37.18	36.19	27.91	44.12	33.23	38.99	33.18	32.41	36.7	17.56	27.1733	31.9633	41.04	36.3067
Cs_ont_2g003220	Cs_ont_2g003220	-	3.35	3.87	1.24	3.95	2.93	1.63	1.96	1.2	1.44	3.75	1.39	1.6	4.27	4.53	4.84	9.3	9.83	3.42	7.58	20.32	20.1	5.19	4.63	5.37	3.61	3.78	2.78	2.96	2.68	4.32	2.33	2.92	2.02	1.41	5.8	1.92	7.97	8.77	3.34	23.68	24.49	12.22	2.82	2.83667	1.53333	2.24667	4.54667
Cs_ont_2g003230	Cs_ont_2g003230	-	28.71	71.41	51.47	60.81	56.4	35.21	37.4	47.03	39.97	155.74	101.27	48.63	138.47	132.27	131.78	127.4	101.86	142.54	80.39	173.57	129.38	95.73	156.23	164.29	42.71	80.02	86.88	33.7	31	36.08	64.61	63.71	67.76	97.83	142.95	209.46	129.08	135.85	130.88	80.52	126	185.09	50.53	50.8067	41.4667	101.88	134.173
Cs_ont_2g003390	Cs_ont_2g003390	-	5.46	11.34	16.26	50.79	55.28	61.82	50.98	113.26	121.26	156.49	292.81	80.2	75.58	121.25	119.07	33.47	30.78	63.47	36.23	12.05	31.85	11.47	26.98	41.81	24.5	58.35	119.38	53.52	30.44	3.49	70.85	78.72	96.65	241.92	65.42	236.73	35.86	26.19	63.77	54.06	122.67	66.95	11.02	55.9633	95.1667	176.5	105.3
Cs_ont_2g003540	Cs_ont_2g003540	-	1.88	1.74	2.8	3.16	2.66	0.83	1.9	4.54	3.17	9.16	13.85	4.37	7.96	5.88	7.02	9.75	7.29	3.02	6.02	6.63	9.62	1.64	2.68	2.81	1.33	2.63	2.96	6.09	2.42	1.15	2.59	6.47	4.36	5.17	9.07	3.52	7.46	7.15	8.46	18.14	19.94	13.41	2.14	2.21667	3.20333	9.12667	6.95333
Cs_ont_2g003550	Cs_ont_2g003550	-	67.83	52.45	110.88	96.77	100.05	83.01	95.36	84	111.85	174.58	160.33	94	126.86	126.24	127.15	90.32	82.4	68.7	97.18	75.84	104.65	55.43	70.21	114.65	88.63	84.77	83.56	50.35	78.69	67.29	113.72	172.95	89.3	95.62	133.21	134.18	117.19	65.91	107.01	155.46	166.13	131.86	77.0533	93.2767	97.07	142.97	126.75
Cs_ont_2g003630	Cs_ont_2g003630	-	0	0.08	0	2.15	1.27	1.61	0.21	0.36	0	0.44	0.38	1.58	10.9	3.9	2.9	16.42	26.29	8.85	7.76	21.45	24.16	0.64	0.13	0.15	3.22	1.44	0.93	0.44	0.48	0.12	0.57	0	0	0	1.56	1	10.47	17.04	1.86	9.84	4.38	13.43	0.026667	1.67667	0.19	0.8	5.9
Cs_ont_2g003790	Cs_ont_2g003790	-	0.9	0.34	0.16	4.26	5.49	2.26	4.07	3.6	3.07	0.95	1.78	0.42	0	0.14	0	0	1.17	0.42	0.15	0.17	0	1.37	0.86	0.16	4.81	4.53	3.8	2.93	4.93	4.18	3.92	4.41	1.83	1.91	0.25	0.27	0.83	0.13	0.55	0.38	0.27	0.14	0.466667	4.00333	3.58	1.05	0.046667
Cs_ont_2g003930	Cs_ont_2g003930	-	0.18	0	0	1.56	0.34	0.43	0.63	0.75	0.28	0.19	0.39	0.42	0.09	0.35	0.25	0.09	0.09	0	0.19	0	0.2	0.27	0	0.1	0.88	0.48	0.42	0.16	0.84	0.67	0.41	1.1	0.39	0.15	0.22	0.08	0.17	0.16	0.33	0.23	0.08	0.08	0.06	0.776667	0.553333	0.333333	0.23
Cs_ont_2g003950	Cs_ont_2g003950	-	9.29	4.28	3.98	18.59	13.61	9.91	6.12	4.84	4.17	1.89	1.31	0.74	1.09	0.98	1.75	1.31	4.99	1.46	1.7	1.82	3.01	4.37	3.28	1.61	13.16	18.61	11.22	4.54	9.36	9.05	3.96	2.86	2	0.36	1.24	1.15	1.67	2.96	0.92	2.8	2.59	1.27	5.85	14.0367	5.04333	1.31333	1.27333
Cs_ont_2g003970	Cs_ont_2g003970	-	3.92	2.97	0	8.63	5.51	10.32	14.97	13.4	5.37	27.66	20.74	11.08	15.41	16.84	14.58	21.77	7.67	19.29	37.12	9.62	18.12	1.31	1.23	0.92	4.16	6.13	6.89	5.36	4.7	4.18	6.16	16.45	6.46	11.09	9.86	19.91	13.01	10.77	10.58	61.01	36.65	63.82	2.29667	8.15333	11.2467	19.8267	15.61
Cs_ont_2g003980	Cs_ont_2g003980	-	2.13	1.66	1.81	1.58	2.93	1.4	1.63	1.99	2.33	2.25	1.59	2.28	3.64	3.51	3.38	7.26	5.05	4.78	7.44	6.84	10.58	1.42	2.39	2.36	1.94	1.58	2.01	2.1	2.5	1.76	1.8	2.68	1.99	1.69	2.84	2.69	5.69	6.55	2.89	8.06	7.05	6.18	1.86667	1.97	1.98333	2.04	3.51
Cs_ont_2g003990	Cs_ont_2g003990	-	0.55	0.35	0	1.15	1.09	1.53	0.47	0.54	0.94	0.29	0.11	0.6	0.23	0.58	0.45	2.32	0.12	0.45	12.54	4.61	2.89	0.21	0.11	0	1.87	0.77	0.9	1.42	0.97	0.95	0.57	0.5	0.46	0.61	0.17	0	0.22	1.81	0.48	0.18	0.67	0.26	0.3	1.25667	0.65	0.333333	0.42
Cs_ont_2g004030	Cs_ont_2g004030	-	8.12	3.93	9.68	40.2	40.68	32.13	26.73	24.81	36.51	40.58	40.21	18.79	47.89	54.81	53.43	66.65	31.07	19.91	96.09	46.84	101.96	4.96	7.77	10.27	29.06	30.71	22.21	7.11	15.77	16.83	32.52	68.17	21.6	13.75	46.84	32.48	59.62	27.51	28	169.39	62.57	58.13	7.24333	37.67	29.35	33.1933	52.0433
Cs_ont_2g004040	Cs_ont_2g004040	-	126.34	62.71	45.18	108.65	91.1	63.95	78.57	49.33	43.5	39.98	32.47	30.66	56.18	107.46	108.77	86.65	54.72	32.34	199.66	213.18	146.74	64.08	56.68	37.8	88.89	109.23	61.24	79.89	89.33	139.72	76.61	75.1	82.56	36.96	50.41	24.64	54.73	70.58	36.99	134.06	108.64	36.38	78.0767	87.9	57.1333	34.37	90.8033
Cs_ont_2g004050	Cs_ont_2g004050	-	1.77	2.11	8.77	11.72	9.84	10.65	10.71	17.98	12.83	8.63	13.36	5.41	5.75	3.5	3.18	0.52	1.34	0.63	1.38	0.15	2.55	3.01	4.14	11.06	5.84	10.27	9.82	3.52	3.41	2.25	13.78	15.16	4.47	5.21	2.35	4.86	1.27	0.37	0.25	6.27	2.79	0.51	4.21667	10.7367	13.84	9.13333	4.14333
Cs_ont_2g004090	Cs_ont_2g004090	-	21.74	45.66	46.38	41.84	56.99	39.43	31.57	36.02	38.08	91.39	46.74	49.64	76.27	95.61	92.14	121.12	123.65	152.71	101.1	117.07	138.85	48.49	95.76	119.45	41.1	36.15	43.46	19.68	23.13	20.84	42.93	54.24	42.78	34.57	96.5	99.99	81.69	127.22	130.39	110.88	109.93	161.16	37.9267	46.0867	35.2233	62.59	88.0067
Cs_ont_2g004110	Cs_ont_2g004110	-	10.79	10.99	8.3	18.44	22.31	11.93	18.28	14.81	11.82	22.53	13.35	16.84	34.61	38.82	37.27	73.2	47.71	22.34	92.37	66.47	64.44	11.97	11.96	15.24	17.62	13.11	13.67	9.39	14.61	33.56	27.67	28.94	36.74	18.83	38.25	18.04	35.4	55.88	28.08	50.3	34.55	50.27	10.0267	17.56	14.97	17.5733	36.9
Cs_ont_2g004120	Cs_ont_2g004120	-	0.51	1.98	3.55	57.75	87.99	44.5	9.13	42.83	48.92	55.12	74.11	8.52	70.38	300.22	296.64	224.17	93.25	73.64	163.71	235.77	194.27	3.57	10.25	17.04	39.04	104.51	85.52	3.94	18.62	15.13	189.76	57.74	75.5	224.61	274.03	142.19	87.23	123.35	115.01	72.48	32.24	111.92	2.01333	63.4133	33.6267	45.9167	222.413
Cs_ont_2g004170	Cs_ont_2g004170	-	47.8	37.18	39.35	49.96	58.37	43.3	44.25	48.95	41.34	63.41	29.89	50.27	89.68	70.53	67.72	86.79	107.19	73.58	81	82.4	104.73	40.08	39.97	44.12	55.97	46.83	40.01	38.8	41.38	55.63	42.28	53.62	54.19	25.23	71.06	53.87	105.42	86.16	69.32	96.67	94.45	108.44	41.4433	50.5433	44.8467	47.8567	75.9767
Cs_ont_2g004350	Cs_ont_2g004350	-	70.62	47.16	33.3	116.59	145.56	129.78	137.74	119.8	127.64	120.28	72.91	94.83	106.47	104.16	105.62	161.44	77.75	127.01	155.75	78.9	106.31	45.26	48.09	41.06	142.68	100.85	93.12	139.31	140.4	117.61	83.15	105.78	140.46	65.71	136.01	88.11	109.68	157.38	116.16	90.47	105.95	81.14	50.36	130.643	128.393	96.0067	105.417
Cs_ont_2g004470	Cs_ont_2g004470	-	8.81	12.39	12.87	17.33	18.35	13.54	17.65	14.77	15.24	28.57	28.55	26.92	21.55	33.14	33.07	26.66	21.33	24.31	24.13	15.23	23.29	11.06	9.02	9.55	12.15	12.47	10.6	13.51	22.53	18.62	25.33	27.02	25.19	43.89	36.2	29.85	28.22	30.84	34.58	22.69	26.46	38.62	11.3567	16.4067	15.8867	28.0133	29.2533
Cs_ont_2g004520	Cs_ont_2g004520	-	0	1.36	0	2.77	3.07	2.65	3.99	1.82	0.33	0	1.54	2.35	1.59	0	0	4.44	4.85	5.39	3.33	2.38	2.56	0.7	4.2	0.82	3.48	3.77	11.6	7.47	5.55	3.43	3.59	2.32	5.39	4.08	2.74	1.43	4.9	2.43	3.32	3.49	1.97	0	0.453333	2.83	2.04667	1.29667	0.53
Cs_ont_2g004560	Cs_ont_2g004560	-	101.19	29.88	18.45	224.86	152.05	84.31	184.42	130.34	135.71	55.27	77.1	31.24	9.04	32.37	30.76	6.95	17.23	11.24	2.97	3.61	11.9	102.52	60.47	24.94	158.46	272.73	117.11	160.07	248.05	196.25	132.5	184.3	91.95	69.79	25.33	23.54	16.35	14.83	11.15	45.73	54.95	2.78	49.84	153.74	150.157	54.5367	24.0567
Cs_ont_2g004580	Cs_ont_2g004580	-	16.74	14.72	13.88	18.52	27.48	15.06	17.89	12.48	16.41	25.26	32.6	19.61	62.05	49.92	47.75	78.92	116.08	62.87	55.12	72.48	102.22	12.69	17.42	11.63	11.85	11.86	5.64	8.99	12.7	18.42	20.87	21.77	22.6	16.56	44.44	37.91	69.16	95.49	53.4	65.68	70.73	66.41	15.1133	20.3533	15.5933	25.8233	53.24
Cs_ont_2g004610	Cs_ont_2g004610	-	1.26	2.44	2.07	2.51	2.27	1.56	1.27	1.78	1.14	1.57	1.61	1.47	3.55	2.61	3.85	5.01	3.87	3.53	3.16	3.88	6.77	2.05	3.63	2.39	1.53	3.39	2.04	2.06	1.83	1.66	1.22	2.4	1.43	0.89	1.78	1.93	3.75	3.95	1.71	4.5	2.7	2.85	1.92333	2.11333	1.39667	1.55	3.33667
Cs_ont_2g004730	Cs_ont_2g004730	-	18.77	13.23	11.39	21.57	32.7	27.5	28.82	29.75	30.35	34.29	36.8	31.91	41.45	36.78	38.31	31.53	38.58	31.59	36.95	29.9	40.78	13.77	13.17	12.47	22.85	23.03	21.64	24.92	32.27	23.03	27.58	38.05	35.12	43.14	36.02	23.19	38.08	31.04	38.83	30.75	35.89	33.88	14.4633	27.2567	29.64	34.3333	38.8467
Cs_ont_2g004860	Cs_ont_2g004860	-	31.42	40.15	23.84	56.55	32.69	21.61	46.14	26.16	24.82	44.74	18.33	40.42	53.62	48.14	49.95	78.3	65.97	48.02	86.17	161.74	145.99	40.82	31.9	23.59	42.97	58.05	46.57	39.99	47.38	48.69	26.82	27.69	38.43	13.9	41.28	16.95	98.46	57.19	41.93	116.82	94.22	59.74	31.8033	36.95	32.3733	34.4967	50.57
Cs_ont_2g004930	Cs_ont_2g004930	-	2.74	0.57	1.33	3.77	2.78	3.73	6.05	3.41	4.1	3.44	3.24	2.12	3.06	3.11	3.23	6.95	3.08	2.1	5.4	5.25	2.48	2.02	0.95	3.72	3.87	5.05	4.97	4.87	4.62	6.7	2.91	4.32	4.17	4.03	3.67	3.1	2.76	4.01	3.86	3.59	6.52	4.42	1.54667	3.42667	4.52	2.93333	3.13333
Cs_ont_2g004990	Cs_ont_2g004990	-	40.02	24.56	25.38	78.39	57.25	49.1	87.26	69.59	72.74	86.69	62.56	53.2	34.37	38.63	35.83	31.7	26.87	32.16	52.94	34.34	37.78	29.55	21.99	32.09	67.8	58.61	55.23	68.87	88.44	75.08	69.47	89.32	110.5	80.36	52.02	34.39	40.29	24.91	30.45	51.59	57.45	31.53	29.9867	61.58	76.53	67.4833	36.2767
Cs_ont_2g005020	Cs_ont_2g005020	-	9.78	4.34	5.48	18.45	19.57	12.67	46.19	33.53	27.07	63.98	28.41	27.17	29.97	32.95	30.81	52.59	16.01	20.61	56.49	42.36	21.84	6.9	7.11	7.37	15.17	16.24	11.68	45.59	27.82	32.89	21.03	43.47	39.76	44.59	43.21	31.77	38.58	31.79	29.44	22.35	23.6	18.45	6.53333	16.8967	35.5967	39.8533	31.2433
Cs_ont_2g005040	Cs_ont_2g005040	-	13.62	8.37	9.82	10.99	12.3	10.55	18.14	13.19	11.48	25.29	17.2	22.76	26.3	17	16.92	16.46	19.87	20	12.22	10.31	17.88	13.39	8.41	8.85	9.62	13.49	10.47	10.67	12.84	12.21	11.4	20.29	14.56	6.99	17.07	19.12	23.48	17.79	16.23	25.47	33.71	24.85	10.6033	11.28	14.27	21.75	20.0733
Cs_ont_2g005070	Cs_ont_2g005070	-	14.23	10.2	11.48	8.16	7.83	4.11	8.26	4.5	7.27	14.15	4.76	12.51	28.04	17.62	19.54	29.23	33.73	19.21	26.61	31.12	46.47	13.65	12.2	5.93	6.83	6.34	3.67	2.57	4.01	13.18	8.84	8.95	6.43	1.53	13.77	13.27	33.43	26.86	13.82	48.34	39.92	31.26	11.97	6.7	6.67667	10.4733	21.7333
Cs_ont_2g005120	Cs_ont_2g005120	-	0.85	0.21	0.2	0.19	0.48	0.53	0.2	0.54	0.4	1.48	2.9	2.04	3.11	1.9	3.09	0.89	3.7	2.18	1.57	1.13	2.56	0.1	0.81	0.9	0.18	0.18	0.37	0.58	0.09	0.17	0.74	1.7	1.31	6.01	4.02	3.78	2.94	1.82	5.02	1.55	1.59	3.05	0.42	0.4	0.38	2.14	2.7
Cs_ont_2g005220	Cs_ont_2g005220	-	17.86	16.28	26.38	30.76	60.33	36.23	52.89	55.69	48.28	134.54	59.03	82.96	185.87	119.73	113.4	122.36	181.18	82.6	81.61	56.43	181.77	18.95	21.4	28.95	29.36	18.72	21.37	18.47	17.99	35.13	53.94	103.82	52.46	43.68	132.05	150.1	141.28	172.85	95.47	110.93	89.86	107.03	20.1733	42.44	52.2867	92.1767	139.667
Cs_ont_2g005320	Cs_ont_2g005320	-	19.16	13.22	7.31	7.69	11.97	7.76	19.22	14.94	10	13.46	7.07	12.07	24.7	16.93	14.26	33.04	21.3	32.1	43.57	34.87	12.61	10.33	5.8	2.77	7.47	8.95	4.5	29.91	24.55	30.31	11.71	13.5	34.27	14.57	17.24	7.92	19.84	44.56	21.58	8.45	15.52	11.07	13.23	9.14	14.72	10.8667	18.63
Cs_ont_2g005330	Cs_ont_2g005330	-	4.21	1.33	1.72	3.37	8.47	9.43	3.19	2.94	2.54	1.22	0.35	1.81	1.76	1.57	1.15	0.87	1.52	1.48	1.61	1.02	2.33	2.07	0.7	1.05	11.02	7.32	3.69	7.22	16.24	5.66	2.59	3.2	2.04	0.28	0.75	0.4	3.25	1.59	0.87	3.15	4.01	1.39	2.42	7.09	2.89	1.12667	1.49333
Cs_ont_2g005350	Cs_ont_2g005350	-	38.7	38.44	37.31	41.49	52.35	43.94	39.34	35.24	31.59	48.08	24.27	47.16	57.19	49.19	52.55	61.52	55.95	51.77	101.21	90.66	130.6	40.81	42.06	41.75	48.52	46.97	40.3	35.54	44.54	50.81	33.87	39.07	39.63	26.21	42.15	37.62	58.62	60.72	42.77	83.1	68.51	66.73	38.15	45.9267	35.39	39.8367	52.9767
Cs_ont_2g005360	Cs_ont_2g005360	-	50.6	22.33	136.29	15.75	35.11	12.6	55.45	116.33	24.75	131.2	164.79	127.85	155.86	249.39	239.6	1934.81	83.05	812.92	3682.46	594.27	24.07	8.46	44.1	137.39	5.4	4.69	12.76	256.29	37.53	11.57	19.85	27.5	569.87	986.25	708.78	241.58	68.45	1967.42	790.31	50.28	99.63	343.17	69.74	21.1533	65.51	141.28	214.95
Cs_ont_2g005410	Cs_ont_2g005410	-	106.7	104.77	147.42	145.59	157.18	97.93	167.22	152.9	138.98	295.66	206.99	183.45	321.54	252.13	253.33	247.93	285.73	282.62	261.2	270.94	318.65	110.33	117.13	158.64	115.85	106.57	85.37	84.91	105.35	168.02	198.26	233.89	205.58	166.1	298.44	282.17	387.08	182.22	319.66	294.94	323.81	336.45	119.63	133.567	153.033	228.7	275.667
Cs_ont_2g005480	Cs_ont_2g005480	-	66.98	49.14	83.06	100.6	127.79	107.1	121.04	103.6	102.2	180.92	118.2	148.93	230.82	192.54	194.26	228.57	196.68	224.3	193.96	188.11	226.65	60.73	59.74	83.44	97.94	82.91	90.3	86.62	112.62	134.8	133.52	159.41	140.27	165.47	229.84	187.03	308.9	204.29	257.65	218.59	259.96	305.19	66.3933	111.83	108.947	149.35	205.873
Cs_ont_2g005530	Cs_ont_2g005530	-	2.14	2.25	1.24	4.87	5.41	2.74	3.3	3.08	2.7	3.96	1.5	3.04	5.44	5.21	4.04	5.58	8.73	2.42	6.98	8.9	17.16	3.36	2.97	1.32	4.36	4.38	4.86	2.23	4.28	7.96	5.41	5.26	2.35	0.12	1.62	1.37	7.91	7.9	1.86	17.52	11.12	4.99	1.87667	4.34	3.02667	2.83333	4.89667
Cs_ont_2g005720	Cs_ont_2g005720	-	17.36	19.52	16.97	21.66	20.71	20.55	14.93	25.1	27.88	33.76	30.81	15.77	13.82	16.69	16.7	23.45	8.8	14.45	17.7	12.55	13.1	17.51	15.65	27.54	12.99	14.07	21.16	15.69	13.46	11.51	16.42	22.47	14.11	19.01	22.63	25.07	13.64	14.6	16.05	20.18	19.65	34.31	17.95	20.9733	22.6367	26.78	15.7367
Cs_ont_2g005730	Cs_ont_2g005730	-	52.03	76.18	67.38	81.36	79.66	66.13	115.34	88.92	78.34	133.32	77.65	114.37	111.87	78.74	78.13	56.47	89.01	96.52	56.71	74.11	73.39	77.82	90.79	104.71	76.23	81.39	85.53	76.41	88.87	152.42	81.75	115.68	140.28	42.19	89.68	112.7	99.61	74.69	89.99	76.37	82.74	89.69	65.1967	75.7167	94.2	108.447	89.58
Cs_ont_2g005750	Cs_ont_2g005750	-	42.82	42.14	39.34	40.14	47.01	45.24	66.83	60.08	60.59	42.64	89.44	72.1	61.77	28.28	30.02	19.7	35.03	36.79	15.7	20.8	29.11	42.53	42.67	31.81	39.03	47.27	58.22	32.91	28.55	26.44	34.53	57.27	47.41	34.54	37.55	52.63	39.48	24.62	32.85	20.55	31.5	24.67	41.4333	44.13	62.5	68.06	40.0233
Cs_ont_2g005840	Cs_ont_2g005840	-	9.01	8.28	13.01	11.92	22.42	16.82	17.99	14.97	14.17	39.38	19.5	30.9	22.26	17.49	15.47	14.39	9.8	16.8	18.33	11.1	17.75	8.67	8.88	14.3	10.4	8.28	9.14	4.49	9.53	8.3	9.08	19.73	6.84	4.92	17.89	17.93	15.75	9.62	12.11	21.08	35.68	19.32	10.1	17.0533	15.71	29.9267	18.4067
Cs_ont_2g005880	Cs_ont_2g005880	-	0.35	0	0.57	1.62	2.16	4.34	1.43	1.85	2.54	1.5	0.77	0.5	0.5	0.34	0	0	0.17	0.83	0	0	0	0.36	0.34	0	1.72	1.1	1.83	1.73	2.09	0.44	0.64	1.07	0.31	0.75	0.44	0.63	0.16	0.95	0.32	0	0	0	0.306667	2.70667	1.94	0.923333	0.28
Cs_ont_2g005890	Cs_ont_2g005890	-	40.32	36.89	45.14	114.94	124.5	97.96	126.62	111.73	130.11	191.44	109.77	168.09	172.5	158.54	145.21	135.98	95.02	109.32	180.81	171.11	118.18	50	63.19	72.1	123.86	107.75	96.23	111.71	123.46	179.55	123.09	164.9	219.53	128.94	151.12	102.78	157.47	107.03	112.86	113.14	118.83	72.17	40.7833	112.467	122.82	156.433	158.75
Cs_ont_2g005900	Cs_ont_2g005900	-	39.79	37.58	66.99	47.28	80.3	79.6	97.76	110.54	100.21	165.15	189.77	110.19	122.85	131.37	128.55	71.74	57.54	73.88	55.47	35.94	46.18	40.68	53.64	97.29	51.67	44.03	62.24	47.41	56.72	47.11	89.07	163.03	113.1	159.96	147.39	188.07	79.02	66.69	128.19	59.99	85.24	104.25	48.12	69.06	102.837	155.037	127.59
Cs_ont_2g005920	Cs_ont_2g005920	-	14.36	20.42	62.4	53.59	99.76	99.97	80.29	83.54	81.63	89.29	69.92	60.62	49.86	82.74	80.25	78.02	26.1	46.22	71.7	24.83	44.98	27.21	42.26	88.49	49.25	41.55	77.21	35.13	49.94	36.52	68.55	115.63	63.91	65.64	98.31	75.57	52.07	53.6	68.69	65.5	95.04	66.7	32.3933	84.44	81.82	73.2767	70.95
Cs_ont_2g005930	Cs_ont_2g005930	-	12.46	14.3	38.3	44.88	66.6	35.43	73.87	84.67	61.54	53.18	118.53	36.54	46.36	47.23	47.26	43.7	28.69	38.64	28.93	8.71	19.8	12.73	40.78	67.68	24.45	22.93	34.62	28.93	25.58	22.4	49.54	83.06	28.91	81.85	52.98	62.48	17.77	42.17	25.27	36.39	63.17	55.11	21.6867	48.97	73.36	69.4167	46.95
Cs_ont_2g005950	Cs_ont_2g005950	-	18.3	15.77	14.48	17.68	22.2	21.41	24.13	25.57	24.25	38.51	31.59	31.69	45.78	38.5	36.94	38.01	37.69	45.94	26.85	17.94	25.43	15.59	16.16	19.95	19.37	18.45	17.21	16.29	26.06	22.48	23.58	29.6	26.21	32.15	32.25	27.76	45.88	35.91	45.03	34.51	45.83	36.91	16.1833	20.43	24.65	33.93	40.4067
Cs_ont_2g005970	Cs_ont_2g005970	-	36.78	103.5	61.86	109.42	179.47	213.17	118.9	249.96	258.1	195.36	287.66	216.06	99.44	150.25	148.97	114.21	125.08	124.75	55.14	84.78	91.66	71.94	136.11	95.47	82.97	138.34	233.48	71.37	113.6	67.53	216.82	158.39	126.57	243.13	129.1	166.94	72.32	92.61	129.06	58.55	162.8	113.79	67.38	167.353	208.987	233.027	132.887
Cs_ont_2g005980	Cs_ont_2g005980	-	2.65	1.8	1.57	4.72	12.21	8.67	10.69	10.69	11.75	16.27	12.95	22.7	20.1	16.83	16.36	9.37	16.23	9.83	9.88	11.75	13.55	3.56	1.78	1.55	6.09	4.65	4.67	5.05	10.52	9.77	13.93	21.62	16.58	13.31	16.31	10.36	15.49	10.53	14.74	9.37	11.58	10.08	2.00667	8.53333	11.0433	17.3067	17.7633
Cs_ont_2g005990	Cs_ont_2g005990	-	3.14	1.66	2.01	9.73	7.62	9.23	9.71	13.6	14.59	12.38	18.33	4.14	6.13	7.45	10.28	3.66	3.08	4.69	6.69	4.87	4.85	2.33	4.58	6.02	8.52	11.16	10.81	10.22	21.15	4.44	10.91	12.32	9.86	34.32	9.24	8.55	4.25	5.24	7.05	6.55	10.76	2.73	2.27	8.86	12.6333	11.6167	7.95333
Cs_ont_2g006090	Cs_ont_2g006090	-	18.59	17.08	8.21	8.68	21.89	16.86	47.04	42.84	19.3	15.71	16.47	8.59	8.9	8.39	8.19	20.85	3.3	8.83	25.92	7.71	1.2	13.17	5.73	6.8	8.66	8.25	8.15	79.04	19.62	14.04	5.32	14.28	38.64	35.61	16.57	6.85	4.24	16.81	13.17	1.73	2.17	2.13	14.6267	15.81	36.3933	13.59	8.49333
Cs_ont_2g006120	Cs_ont_2g006120	-	0.76	0.43	1.38	1.7	2.52	1.3	1.3	2.13	0.54	5.75	2.21	5.34	3.9	1.03	1.21	1.77	1.11	2.67	0.7	1.34	1.85	0.23	0.07	0.41	0.81	1.35	1.5	1.42	1.41	0.69	1.65	3.23	0.59	0.84	1.12	1.28	2.19	1.64	0.55	2.64	3.36	0.42	0.856667	1.84	1.32333	4.43333	2.04667
Cs_ont_2g006130	Cs_ont_2g006130	-	21.11	88.33	55.25	192.79	519.32	811.69	260.02	502.49	274.17	524.19	241.61	996.28	421.24	156.32	155.54	138.69	266.87	781.5	97.32	123.72	268.21	77.74	83.45	50	194.6	160.78	229.91	104.4	174.41	148.74	207.47	241.16	122.75	55.57	143.77	300.43	386.4	127.43	249.46	220.65	762.39	332.98	54.8967	507.933	345.56	587.36	244.367
Cs_ont_2g006140	Cs_ont_2g006140	-	30.25	24.77	51.6	61.65	94.96	78.48	70.03	59.2	70.91	97.41	54.89	71.64	156.86	137.3	137.73	167	203.56	108.12	126.53	129.93	151.56	31.37	27.31	59.76	81.57	58.97	62.47	53.32	79.78	80.5	86.21	80.37	99.02	79.54	165.37	137.61	204.43	161.52	139.01	228.84	193.03	165.38	35.54	78.3633	66.7133	74.6467	143.963
Cs_ont_2g006210	Cs_ont_2g006210	-	1	0.1	0.27	2.34	1.81	0.35	3.1	1.02	1.21	0.19	0.1	0.3	0.17	0.35	0.17	0	0.27	0	0	0	0	3.82	0.78	0.19	2.38	2.66	1.63	1.54	3.13	4.12	1.08	2.13	1.57	0.15	0.15	0.24	0.17	0.41	0	0.31	0.08	0	0.456667	1.5	1.77667	0.196667	0.23
Cs_ont_2g006280	Cs_ont_2g006280	-	1.27	1.3	0.82	19.08	13.36	8.46	42.51	21.29	16.06	21.93	19.7	16.32	6.78	2.6	2.5	0.65	2.5	0.83	1.19	1.27	15.79	8.93	2.55	0.68	17.9	19.67	22.1	7.72	13.7	29.37	25.36	39.72	30.13	8.13	2.2	2.27	1.42	1.14	1.4	1.73	1.96	6.19	1.13	13.6333	26.62	19.3167	3.96
Cs_ont_2g006330	Cs_ont_2g006330	-	31.55	27.2	13.17	42.61	43.37	34.15	40.76	27.15	24.04	26.12	13.35	26.47	20.99	31.67	31.01	51.42	31.47	16	78.49	79.28	78	32.06	19.81	13.65	45.35	41.71	41.67	23.55	42.41	42.28	35.8	31.71	27.8	7.44	19.72	17.5	27.57	42.57	20.21	35.1	25.25	48.96	23.9733	40.0433	30.65	21.98	27.89
Cs_ont_2g006420	Cs_ont_2g006420	-	12.65	6.96	6.32	6.9	8.23	5.01	4.03	5.47	5.71	6.68	5.85	5.41	14.05	13.46	10.56	18.01	19.95	11.15	24.37	23.27	38.95	8.14	7.48	5.8	5.46	6.33	3.62	5.35	6.58	6.2	5.21	8.18	5.81	5.31	7	8.48	20.04	15.74	8.77	28.83	21.95	22.72	8.64333	6.71333	5.07	5.98	12.69
Cs_ont_2g006530	Cs_ont_2g006530	-	0.24	0.16	0.62	1.24	2.77	2.64	5.69	3.06	3.91	6.57	7.2	5.87	9.51	5.57	5.15	3.34	4.65	5.29	5	2.41	3.91	0.15	0.46	0.57	1.18	0.82	1.1	1.73	1.6	1.72	5.23	5.85	6.45	7.27	8.09	8.77	8	2.7	7.31	5.06	4.16	5.78	0.34	2.21667	4.22	6.54667	6.74333
Cs_ont_2g006640	Cs_ont_2g006640	-	48.34	54.79	66.37	153.59	117.34	123.03	57.54	76.38	79.27	94.31	61.95	63.84	99.93	124.99	124.54	67.84	76.97	74.28	66.66	155.46	122.02	101.31	169.45	200.58	117.07	156.88	145.37	45.51	60.28	98.18	106.49	109.81	74.86	41.2	97	86.72	95.64	109.9	43.15	92.63	87.25	52.34	56.5	131.32	71.0633	73.3667	116.487
Cs_ont_2g006650	Cs_ont_2g006650	-	68.37	86.58	66.52	242.06	168.65	179.09	118.36	124.46	128.83	176.29	163.24	96.29	167.12	218.82	194.46	111.75	156.4	124.38	103.51	221.22	191.85	141.88	236.11	273.72	176.3	229.6	221.71	63.71	95.82	159.68	158.26	150.76	124.22	104.01	168.28	124.32	162.77	194.4	88.53	135.51	132.36	84	73.8233	196.6	123.883	145.273	193.467
Cs_ont_2g006660	Cs_ont_2g006660	-	0.87	1.97	2.42	0.65	4.67	1.54	0.57	1.97	1.16	12.37	10.93	2.75	14	27.24	26.79	37.08	9.25	26.23	63.68	16.1	27.25	2.52	1.45	4.5	0.45	0.96	1.2	0.53	0.93	0.52	4.14	4.28	4	9.52	33.51	44.28	17.59	20.95	17.09	49.02	14.55	47.01	1.75333	2.28667	1.23333	8.68333	22.6767
Cs_ont_2g006720	Cs_ont_2g006720	-	1.29	0.93	0.29	1.21	0.86	0.86	1.43	1.39	2.02	2.97	2.89	1.44	2.22	1.8	1.89	1.73	0.61	0.84	0.9	1.31	0.73	0.82	0.24	0.73	0.38	2.58	0.39	1.35	1.48	0.98	0.62	2.18	5.23	4.34	1.83	0.73	2.01	2.23	1.85	0.68	1.91	0.38	0.836667	0.976667	1.61333	2.43333	1.97
Cs_ont_2g006730	Cs_ont_2g006730	-	0	0.47	0	0.83	2.12	0.77	0.42	1.3	1.48	1.52	2.67	0.78	0.78	0.79	2.48	2.12	0.61	0.38	0.21	0.23	1.14	0.21	0	0.22	2.2	1.65	0.19	1.65	2.08	3.03	1.3	2.67	0.72	0.88	1.52	1.83	1.52	1.29	1.12	3.31	9.29	0.77	0.156667	1.24	1.06667	1.65667	1.35
Cs_ont_2g006770	Cs_ont_2g006770	-	0.23	0	0	1.31	3.12	0.52	7.65	1.96	1.67	2.95	0.38	2.52	0.44	6.32	6.3	5.77	0.96	2.63	12.64	8.49	13.65	0.1	0.11	0	2.5	0.19	0.11	0.09	0.99	11.59	4.78	2.64	2.57	0	2.75	1.55	3.53	4.63	3.85	1.58	0.93	2.13	0.076667	1.65	3.76	1.95	4.35333
Cs_ont_2g006830	Cs_ont_2g006830	-	27.64	151.73	29.96	1005.56	945.8	613.15	2712.11	1447.82	1726.16	693.41	528.04	537.37	462.19	702.2	710.33	467.27	392.4	311.9	364.1	738.13	487.73	117.12	55.73	15.97	1271.83	532.64	166.21	668.37	1517.24	3875.16	2056.04	1505.79	2467.61	891.44	694.03	262.79	607.28	411.71	321.67	73.42	69.2	213.8	69.7767	854.837	1962.03	586.273	624.907
Cs_ont_2g006840	Cs_ont_2g006840	-	2.47	1.58	1.55	27.86	74.24	65.15	149.34	111.04	117.27	36.68	23.02	75.34	18.76	20.97	20.73	2.63	9.46	5.5	2.45	9.43	7.28	3.95	0.57	1.1	73.61	25.86	11.35	29.87	33.97	105.13	50.22	76.09	98.37	56.47	17.84	12.56	18.41	5.72	9.87	0.27	0.63	1.31	1.86667	55.75	125.883	45.0133	20.1533
Cs_ont_2g006860	Cs_ont_2g006860	-	0.13	0	0	2.1	2.8	1.96	1.69	1.21	1.72	1.09	2.79	2.55	0.12	0.38	0.48	0.66	0.13	0.12	0	0.29	0.43	1.18	0.62	0.41	2.01	1.15	1.46	1.49	2.4	2.23	1.87	2.13	2.02	0.88	0.85	0.69	0.24	0.23	0.35	0.22	1.05	0	0.043333	2.28667	1.54	2.14333	0.326667
Cs_ont_2g006970	Cs_ont_2g006970	-	3.86	1.09	0.57	21.19	17.48	18.1	21.23	11.55	10.45	4.27	3.58	3.72	0.98	2.8	2.18	0.55	1.14	0.76	2.02	1.94	2.28	4.18	10.41	0.64	34.83	40.83	23.55	18.27	27.24	32.95	21.7	14.19	8.16	4.48	1.46	1.75	0.75	1.39	1	2.95	3.5	0.61	1.84	18.9233	14.41	3.85667	1.98667
Cs_ont_2g007020	Cs_ont_2g007020	-	9.82	6.62	8.9	13.88	15.49	15.16	16.75	12.83	14.34	22.52	11.73	18.18	19.22	15.26	15.47	11.7	13.26	11.02	12.89	10.65	18.86	10.12	7.62	10.63	14.53	14.96	10.62	7.8	12.66	14.55	14.43	22.57	15.05	11.4	17.36	17.16	20.73	10.51	12.22	18.32	18.4	19.54	8.44667	14.8433	14.64	17.4767	16.65
Cs_ont_2g007050	Cs_ont_2g007050	-	5.94	4.52	15.09	12.14	16.99	17.71	11.54	11.64	16.37	32.73	21.81	17.51	28.48	24.6	24.2	39.66	37.68	38.03	27.73	15.25	23.83	5.28	8.97	20.43	10.86	8.06	11.53	7.67	11.49	10.11	25.56	25.31	17.71	25.92	35.13	35.26	30.09	35.34	36.55	27.03	43.75	48.79	8.51667	15.6133	13.1833	24.0167	25.76
Cs_ont_2g007060	Cs_ont_2g007060	-	11.81	11.76	13.69	10.9	12.96	7.49	11.16	9.47	9.22	14.66	11.08	14.94	38.62	25.36	26.94	33.63	48.13	28.35	23.76	29.42	46.9	12.03	14.14	15.31	7.6	9.01	5.7	9.37	10.18	11.89	11.4	13.95	16.15	20.17	28.11	24.58	52.26	36.45	37.63	41.68	43.79	39.62	12.42	10.45	9.95	13.56	30.3067
Cs_ont_2g007120	Cs_ont_2g007120	-	0.61	0.89	0.32	2.64	3.86	5.55	3.88	4.94	3.7	5.55	3.16	1.05	1.24	0.77	0.87	0.49	0.88	0.72	0	0.49	1.17	0.56	0.29	3.09	2.11	1.15	4.76	4.51	6.98	1.46	1.37	3.24	1.41	0.88	0.82	1.64	0.69	0.98	1.32	2.05	0.72	0.96	0.606667	4.01667	4.17333	3.25333	0.96
Cs_ont_2g007130	Cs_ont_2g007130	-	22.67	16.76	17.04	21.79	37.15	32.95	61.37	32.59	44.28	10.92	24.13	21.34	12.73	19.06	20.22	9.4	14.6	7.93	7.74	19.25	19.68	16.63	16.8	24.44	30.75	32.26	19.66	37.46	64.15	49.25	29.91	21.97	55.56	22.81	17.84	7.31	14.23	12.07	12.33	6.61	7.78	4.14	18.8233	30.63	46.08	18.7967	17.3367
Cs_ont_2g007140	Cs_ont_2g007140	-	182.44	180.87	240.35	171.34	267.35	219.88	239.39	222.02	215.56	337.82	277.22	282.3	513.14	419.47	412.92	487.03	453.8	485.26	332.3	317.25	389.66	161.98	241.97	270.87	180.4	145.09	160.51	160.74	164.48	235.16	228.5	279.86	290.08	294.44	461.06	426.42	617.83	418	513.82	497.01	567.55	578.2	201.22	219.523	225.657	299.113	448.51
Cs_ont_2g007170	Cs_ont_2g007170	-	116.75	74.62	111.49	173.12	206.83	205.05	183.48	174.71	180.76	203.01	179.77	167.79	196.87	181.19	179.35	116.71	117.31	162.86	155.28	118.27	140.22	81.29	81.31	135.22	193.49	182.72	196.31	239.53	208.87	141.81	185.69	200.07	184.17	303.91	187.88	165.23	195.23	116.14	174.1	95.04	91.42	89.37	100.953	195	179.65	183.523	185.803
Cs_ont_2g007370	Cs_ont_2g007370	-	11.98	7.27	17.4	14.81	19.1	16.2	19.91	16.22	16.3	25.02	16.82	15.5	35.12	27.25	27.11	30.48	45.93	31.93	26.73	35.3	40.63	7.92	9.57	15.42	14.78	15.26	11.91	21.39	21.26	21.13	15.25	19.37	23.41	16.66	25.26	24.2	52.19	30.42	30.8	58.94	54.99	45.55	12.2167	16.7033	17.4767	19.1133	29.8267
Cs_ont_2g007480	Cs_ont_2g007480	-	26.12	25.13	30.23	31.58	48.66	33.89	32.61	36.05	28.41	59.02	42.97	41.06	105.9	84.89	84.79	140.89	126.11	86.52	153.26	95.78	103	31.66	27.26	35.53	28.99	29.52	30.94	28.37	24.19	28.54	28.74	43.29	37.12	40.29	98.95	88.61	112.15	110.35	100.87	132.11	103.34	157.36	27.16	38.0433	32.3567	47.6833	91.86
Cs_ont_2g007510	Cs_ont_2g007510	-	0.08	0.04	0.13	0.12	0.38	0.3	0.56	0.7	0.65	0.75	0.43	0.26	0.68	0.58	0.75	0.44	0.23	0.52	0.99	0.18	0.31	0.28	0.27	0.13	0.27	0.21	0.23	0.21	0.24	0.13	0.29	0.45	0.42	0.61	0.82	0.53	0.67	0.29	0.47	0.3	0.47	0.3	0.083333	0.266667	0.636667	0.48	0.67
Cs_ont_2g007590	Cs_ont_2g007590	-	55.69	55.16	109.27	95.46	147.95	103.44	178.58	148.18	112.39	215.12	77.43	270.78	135.32	121.33	120.93	127.12	127.29	249.62	149.72	159.91	83.83	72.22	56.7	56.66	124.35	88.71	67.05	103.73	174.73	187.66	149.65	154.7	173.29	77.43	162.59	101.19	159.78	150.14	123.84	59.85	159.54	98.23	73.3733	115.617	146.383	187.777	125.86
Cs_ont_2g007630	Cs_ont_2g007630	-	19.4	9.58	37.43	23.48	71.3	61.32	84.71	82.09	64.41	123.34	84.13	82.37	58.07	42.13	41.75	44.14	29.2	37.43	41.87	29.52	33.75	15.27	10.82	37.23	18.3	15.31	17.49	25.5	28.8	19.05	20.57	76.18	24.35	21.06	57.02	40.9	44.96	27.99	39.37	50.63	49.97	28.67	22.1367	52.0333	77.07	96.6133	47.3167
Cs_ont_2g007660	Cs_ont_2g007660	-	18.46	14.11	7.16	13.34	19.38	15.92	18.71	12.71	15.59	28.39	17.24	19.07	35.43	26.5	25.36	38.56	44.6	28.31	55.21	55.92	45.32	14.52	10.62	8.92	20.53	15.57	13.07	18.18	23.27	32.01	19.36	24.04	26.38	13.72	29.03	22.59	39.04	36.77	32.17	28.52	29.17	41.02	13.2433	16.2133	15.67	21.5667	29.0967
Cs_ont_2g007670	Cs_ont_2g007670	-	70.74	50.08	59.81	48.56	63.99	45.97	72.38	66.41	58.9	73.85	54.36	68.73	104.24	78.88	79.36	129.11	105.74	115.28	130.69	136.32	104.69	43.17	44.35	45.08	51.47	44.63	33.94	54.28	49.66	57.45	50.88	59.98	72.54	57.62	89.89	70.44	108.04	114.49	96.93	111.52	120.37	119.55	60.21	52.84	65.8967	65.6467	87.4933
Cs_ont_2g007780	Cs_ont_2g007780	-	54.98	36.38	54.83	59.08	93.18	77.35	83.55	92.36	90.06	123.79	57.19	58.99	58.21	70.1	66.74	34.41	21.92	25.71	50.96	29.71	61.52	44.33	36.16	116.75	65.72	45.53	57.72	37.03	44.25	41.76	70.57	116.46	34.79	25.3	62.24	91.5	43.58	23.91	31.2	51.36	40.76	50.42	48.73	76.5367	88.6567	79.99	65.0167
Cs_ont_2g007820	Cs_ont_2g007820	-	9.34	7.48	7.51	11.42	13.53	13.56	16.75	11.27	11.19	16.41	9.02	13.56	11.93	15.23	15.28	14.36	12.64	13.21	29.75	13.45	17.96	10.47	8.42	6.72	10.22	11.54	10.45	13.63	14.79	15.38	13	17.99	15.92	10.11	14.29	14.31	12.44	11.8	14.48	24.51	24.43	24.6	8.11	12.8367	13.07	12.9967	14.1467
Cs_ont_2g007840	Cs_ont_2g007840	-	0.54	0.91	0.14	2.7	2.51	2.84	1.63	1.34	2.49	1.07	0.22	0.25	0.52	0.4	0.38	0.34	0.13	0.44	0.28	1.12	0.52	0.69	0.06	0.36	3.57	2.17	2.81	0.97	4.3	1.79	0.61	0.82	0.24	0.23	0.17	0.54	0.57	0.79	0.06	0.34	0.24	0.38	0.53	2.68333	1.82	0.513333	0.433333
Cs_ont_2g007900	Cs_ont_2g007900	-	4.14	3.6	4.89	5.31	7.2	5.11	6.05	5.54	6.24	8.63	5.75	6.83	16.25	11.16	11.16	12.86	21	9.66	9.78	14.55	17.32	4.3	3.05	3.44	5.55	4.85	3.39	3.35	6.17	7.27	6.08	8.19	8.65	7.03	12.79	11.1	22.06	12.43	13.96	20.83	17.16	18.13	4.21	5.87333	5.94333	7.07	12.8567
Cs_ont_2g008030	Cs_ont_2g008030	-	1.89	0.54	0.76	1.91	2.38	1.01	2.49	2.54	0.89	4.96	1.12	6.63	0.81	0.23	1.09	2.12	0.23	2.35	4.03	0.78	2.23	1.43	2.47	1.01	0.23	1.05	0.79	0.63	1.19	0.96	1.06	2.16	1.35	0.63	0.8	0.44	0.87	1.5	1.34	2.16	3.59	1.79	1.06333	1.76667	1.97333	4.23667	0.71
Cs_ont_2g008140	Cs_ont_2g008140	-	1.95	1.58	4.76	4.93	5.08	3.85	2.18	3.62	2.19	6.34	2.78	5.09	14.87	9.72	9.9	11.47	16.78	12.25	12.29	13.99	21.31	3.53	4.03	4.75	2.83	3.7	8.49	6.86	5.69	3.16	4.15	4.14	4.1	3.18	9.48	10.56	18.98	18.08	10.99	19.36	20.19	22.49	2.76333	4.62	2.66333	4.73667	11.4967
Cs_ont_2g008150	Cs_ont_2g008150	-	0.21	0.08	0.19	0.67	0.35	0.3	0.29	0.11	0.11	0.54	0.2	0.34	0.31	0.6	0.75	0.55	0.46	0.3	0.23	0.27	0.52	0.22	0.2	0.11	0.36	0.23	0.31	0.39	1.05	0.63	0.86	0.66	0.6	0.23	1.43	0.77	0.48	0.55	0.43	0.62	1.38	0.61	0.16	0.44	0.17	0.36	0.553333
Cs_ont_2g008270	Cs_ont_2g008270	-	10.17	7.04	14.47	8.52	12.69	6.37	10.64	9.23	10.8	11.53	4.73	9.12	14.96	18.42	17.8	18	19.24	11.7	14.25	20.37	28.26	11.67	13.34	8.06	13.1	9.61	8.14	6.05	12.64	12.29	15.42	13.85	12.1	9.09	23.05	19.19	26.75	22.08	13.67	27.03	26.03	29.6	10.56	9.19333	10.2233	8.46	17.06
Cs_ont_2g008280	Cs_ont_2g008280	-	0.09	1.06	0.2	1.62	3.1	2.31	1.79	4.38	3.73	2.66	4.04	3.61	2.76	4	4.73	1.43	1.56	0.96	0.68	0.83	1.45	3.14	1.25	0.9	1.1	1.5	1.59	1.42	0.87	1.23	2.63	3.57	2.85	3.58	7.61	7.26	1.83	2.94	5.13	1.83	0.59	1.92	0.45	2.34333	3.3	3.43667	3.83
Cs_ont_2g008300	Cs_ont_2g008300	-	0.41	0.55	0.3	1.34	1.1	1.95	6.02	2.54	4.24	3.77	3.01	1.5	3.2	0.88	1.08	0.33	1.21	1.75	0.36	1.18	0.45	0.75	2.98	0.61	2.58	2.13	1.53	1.11	1.51	1.85	1.86	2.87	1.67	1.04	1.65	2.8	1.09	1.56	0.51	0.77	0.96	0.31	0.42	1.46333	4.26667	2.76	1.72
Cs_ont_2g008370	Cs_ont_2g008370	-	0.08	0	0.75	0.32	0.59	0.22	1.95	5.24	4.28	7.19	11.63	0.95	0.89	3.17	2.18	0.39	0.76	0.29	9.37	0.17	3.35	0	1.7	1.41	0.23	0	0.15	0	0	0	0.28	1.68	0	1.32	0.32	1.87	0.51	0	0.43	12.52	14.66	1.66	0.276667	0.376667	3.82333	6.59	2.08
Cs_ont_2g008400	Cs_ont_2g008400	-	1.82	1.5	1.15	3.28	4.2	3.38	3.47	4.23	4.46	15.29	10.55	7.6	14.46	9.64	9.35	5.76	9.65	4.74	16.02	9.35	20.28	1.9	1.43	1.2	3.29	1.85	2.25	2.15	2.51	2.54	2.76	11.27	3.47	2.95	9.03	9.8	8.78	4.49	7.11	25.25	13.76	8.51	1.49	3.62	4.05333	11.1467	11.15
Cs_ont_2g008430	Cs_ont_2g008430	-	0	0.27	0	0	0	0.23	0	0.08	0	0.17	0.17	0.52	1.13	0.46	0.37	0.72	2.09	1.83	44.69	2.62	1.13	0	0.08	0.08	0.15	0	0.15	0.14	0	0.07	0.29	0	0.41	0.67	0.39	1.62	0.07	2.48	0.65	17.14	1	6.55	0.09	0.076667	0.026667	0.286667	0.653333
Cs_ont_2g008440	Cs_ont_2g008440	-	0	0	0	0.25	0.51	0.23	0.16	1.53	1.51	3.37	1.06	0.31	0.55	0.72	0.61	0.25	0	0.08	0.17	0.45	0.91	0	0	0	0.24	0.29	0.39	0	0.14	0.07	1.4	1.99	0.29	0.28	0.4	0.22	0.15	0.07	0.07	0.91	0.15	0.31	0	0.33	1.06667	1.58	0.626667
Cs_ont_2g008450	Cs_ont_2g008450	-	19.92	48.57	20.99	114.44	84.69	43.04	27.68	52.92	59.55	103.63	172.03	42.85	111.67	286.35	286.5	125.68	62.66	123.06	134.09	170.67	171.89	160.86	228.05	113.52	66.56	257.76	237.54	59.27	77.99	41.53	158.04	100.21	163.49	284.72	242.15	208.87	105.99	122.29	118.1	106.6	90.88	123.73	29.8267	80.7233	46.7167	106.17	228.173
Cs_ont_2g008470	Cs_ont_2g008470	-	4.9	14.68	6.88	41.56	20.97	15.71	10.5	15.82	20.39	36.28	56.84	16.38	39.14	78.53	91	35.21	22.65	44.64	31.6	54.54	44.69	42.91	68.95	37.17	14.29	69.8	78.12	15.14	21.41	8.53	51.4	29.73	41.74	105.23	61.01	78.69	24.75	34.04	32.46	25.64	25.44	29.22	8.82	26.08	15.57	36.5	69.5567
Cs_ont_2g008480	Cs_ont_2g008480	-	23.82	50.86	24.81	135.57	96.79	57.52	29.96	61.98	69.5	111.4	149.33	48.11	124.07	319.89	306.13	157.97	70.54	158.56	165.67	200.84	221.3	153.92	249.58	112.71	71.64	289.43	211.51	68	93	49.95	179.8	118.19	167.32	257.74	256.01	258.15	136.45	144.54	143.44	127.92	105.63	141.95	33.1633	96.6267	53.8133	102.947	250.03
Cs_ont_2g008500	Cs_ont_2g008500	-	3.14	23.12	8.76	48.47	21.43	19.26	17.78	11.5	21.36	40.79	126.1	11.57	64.16	116.16	114.18	32.55	24.52	31.64	11.42	22.66	23.68	49.15	94.17	37.13	15.08	51.31	72.65	15.97	23.17	2.91	23.49	12.64	42.86	178.1	83.67	74.96	23.62	48.64	49.37	28.16	36.47	32.34	11.6733	29.72	16.88	59.4867	98.1667
Cs_ont_2g008510	Cs_ont_2g008510	-	3.17	1.91	6.12	29.67	3.23	1.79	1.18	0.85	5.37	15.86	52.27	3.47	21.89	37.92	42.29	4.68	1.96	13.17	11.95	4.68	5.13	9.41	45.56	36.51	6.47	46.36	76.21	12.45	13.97	2.39	21.13	11.2	24.14	94.06	20.17	49.5	0.73	4.36	9.33	12.92	27.04	7.34	3.73333	11.5633	2.46667	23.8667	34.0333
Cs_ont_2g008560	Cs_ont_2g008560	-	0	0	0	0	0	0	0.27	0	0	0	0	0	0	0	0	0.09	0.18	0.08	33.08	0.2	2.2	0	0	0	0	0	0	0	0	0	0	0	0	0	0	0.08	0.25	0	0	49.02	0.74	2.7	0	0	0.09	0	0
Cs_ont_2g008570	Cs_ont_2g008570	-	0.15	0	0	0.16	0	0	0	0.16	0.16	8.11	8.14	0	2.77	5.2	6.87	2.83	1.36	47.1	107.39	0	0.34	0	0	0	0	0	0	0	0.13	0	2.91	5.6	1.74	43.09	5.29	7.93	1.71	0.83	3.22	27.1	5.69	4.16	0.05	0.053333	0.106667	5.41667	4.94667
Cs_ont_2g008610	Cs_ont_2g008610	-	14.81	16.61	14.04	9.7	14.56	9.08	8.49	8.42	6.75	18.25	7.7	13.94	32.41	31.32	27.54	28.49	37.43	22.81	31.56	44.3	47.38	20.25	20.53	20.11	8.09	9.67	9.19	8.3	9.11	19.25	10.21	12.99	12.63	10.75	25.19	30.51	28.65	41.39	25.91	34.81	30.01	32.53	15.1533	11.1133	7.88667	13.2967	30.4233
Cs_ont_2g008620	Cs_ont_2g008620	-	0.16	0.36	0.11	0.97	1.3	1.01	0.74	1.09	0.59	0.5	1.48	1.83	0.7	1.08	0.84	1.18	0.52	0.83	0.87	0.82	0.7	0.75	0.5	0.51	0.52	0.42	1.09	0.85	0.45	0.48	0.14	0.6	0.55	0.98	1.3	0.85	0.84	1.23	1.54	0.76	0.52	0.59	0.21	1.09333	0.806667	1.27	0.873333
Cs_ont_2g008680	Cs_ont_2g008680	-	0	0	0.07	0.13	0.06	0.18	0.19	0.33	0.52	0.47	1.24	0.12	0.67	0.37	0.6	0.2	0.56	0.3	0.53	0.21	0.28	0.07	0.18	0.14	0.19	0.29	0.18	0	0.11	0.05	0.35	1.06	0.39	1.3	0.47	0.68	0.3	0.29	0.64	0.76	0.35	0.3	0.023333	0.123333	0.346667	0.61	0.546667
Cs_ont_2g008700	Cs_ont_2g008700	-	5.92	3.12	2.63	6.79	8.11	4.83	7.26	6.75	5.83	11.63	3.23	5.49	11.8	8.62	7.41	50.34	15.62	16.94	43.32	39.7	26.91	3.45	1.56	3.26	12.04	9.44	5.09	11.24	14.76	4.55	5.75	9.01	9.07	3.23	7.59	8.22	16.66	29.07	11.24	21.95	21.11	18.43	3.89	6.57667	6.61333	6.78333	9.27667
Cs_ont_2g008720	Cs_ont_2g008720	-	2.81	0.86	0.19	2.84	7.05	3.42	4.23	3.99	1.37	4.75	0.67	7.86	13.16	6.55	7.58	5.94	10.74	6.99	4.47	4.63	9.62	2.1	0.98	0.34	3.59	1.76	2.07	2.08	2.01	5.64	3.86	3.39	5.95	0.91	5.45	2.72	7.88	9.75	2.99	5.12	7.1	1.66	1.28667	4.43667	3.19667	4.42667	9.09667
Cs_ont_2g008740	Cs_ont_2g008740	-	8.06	12.61	4.01	20.79	23.4	13.67	28.12	23.13	18.74	33.1	23.41	22.41	29.86	40.06	41.11	41.06	34.22	27.28	52.59	48.09	42.58	15.69	8.48	7.82	23.3	19.29	15.74	18.51	26.09	35.72	39.97	44.24	39.33	28.55	44.81	23.34	36.79	39.17	36.81	26.92	22.75	33.5	8.22667	19.2867	23.33	26.3067	37.01
Cs_ont_2g008790	Cs_ont_2g008790	-	10.34	7.55	11.33	29.21	33.6	24.09	0	0	5.56	11.67	10.71	9.18	24.39	42.61	35.85	67.33	26.32	39.83	33.05	22.63	49.06	9.63	18.8	12.8	13.01	16.13	0.95	10.8	4.25	13.75	13.78	13.24	5.46	2.63	24.19	34.24	57.3	30.9	27.64	54.51	54.04	62.04	9.74	28.9667	1.85333	10.52	34.2833
Cs_ont_2g008810	Cs_ont_2g008810	-	0	0.29	0.41	1.83	1.34	1.1	1.95	2.15	3.03	2.85	0.83	2.3	1.1	1.37	0.6	1.05	0.88	1.2	0.4	0.57	0.57	0.13	0.25	0	2.76	2.07	1.33	3.44	3.05	3.81	3.84	3.91	2.36	3.06	0.95	0.8	0.36	0.58	1.06	0.44	1.16	0.72	0.233333	1.42333	2.37667	1.99333	1.02333
Cs_ont_2g008830	Cs_ont_2g008830	-	12.81	16.6	36.74	33.25	53.39	43.67	46.23	50.69	43.94	98.88	50.3	63.67	97.53	78.32	77.91	60.69	57.1	68.89	60.31	47.98	59.25	22.55	28.72	57.74	35.36	30.39	38.63	21.01	29.61	33.52	58.43	75.44	49.39	41.83	92.89	94.22	85.2	59.41	79.83	57.57	68.13	95.25	22.05	43.4367	46.9533	70.95	84.5867
Cs_ont_2g008930	Cs_ont_2g008930	-	0.95	0	2.94	7.44	5.68	7.57	9.87	3.97	8.96	4.48	11.99	1.06	2.56	1.01	1.71	0.53	1.11	0.73	0.18	0.38	0.1	0.53	1.99	1.3	4.41	4.34	4.26	1.28	4.17	4.73	5.74	10.46	1.89	1.82	2.19	2.63	3.39	0.55	0.56	0.59	2	0.49	1.29667	6.89667	7.6	5.84333	1.76
Cs_ont_2g008960	Cs_ont_2g008960	-	14.23	10.59	13.27	19.18	20.13	13.84	20.23	15.85	12.82	26.27	10.31	22.86	20.13	21.11	20.94	18.51	13.5	14.77	23.65	19.97	24	19.41	15.63	17.94	17.85	20.16	17.55	14.85	21.58	26.66	22.62	31.38	25.23	12.52	23.46	22.11	21.53	18.51	18.33	21.86	25.04	22.07	12.6967	17.7167	16.3	19.8133	20.7267
Cs_ont_2g008970	Cs_ont_2g008970	-	20.99	12.56	11.99	46.02	38.59	35.77	31.7	30.42	31.34	12.64	15.62	7.25	14.85	15.54	17.03	22.9	8.68	7.51	15.04	10.54	13.37	7.45	11.08	9.56	25.73	33.46	50.07	34.78	31.54	17.35	25.17	20.66	16.84	19.64	13.46	5.01	12.13	12.82	17.84	7.68	8.69	18.29	15.18	40.1267	31.1533	11.8367	15.8067
Cs_ont_2g008980	Cs_ont_2g008980	-	0.27	0.57	0	2.68	2.61	3.45	0.78	2.12	2.75	0	1.51	0.48	0.4	0.99	0.7	1.6	1.23	0.63	1.28	0.1	1.41	1.29	0.92	1.11	1.18	1.29	3.18	2.24	0.93	1.45	0.88	1.14	0.66	1.2	1.85	2.05	0.93	0.69	0.64	2.06	0.17	0.48	0.28	2.91333	1.88333	0.663333	0.696667
Cs_ont_2g008990	Cs_ont_2g008990	-	121.13	88.27	65.76	197.83	169.03	127.16	142.7	168.96	148.93	310.83	180.79	125.39	201.07	219.34	213.82	78.45	55.4	58.07	95.07	44.08	54.93	94.4	88.54	122.88	133.02	148.93	151.26	116.97	132.17	136.34	157.97	269.52	187.32	208.56	277	213.64	78.99	66.91	141.69	60.45	56.9	59.47	91.72	164.673	153.53	205.67	211.41
Cs_ont_2g009010	Cs_ont_2g009010	-	46.79	11.9	28.64	71.96	93.8	51.95	80.84	95.11	75.61	181.48	42.93	81.49	109.74	147.55	152.77	56.12	37.59	39.05	69.18	39.46	53.1	30.2	25.98	63.19	56.09	49.7	52.69	38.1	46.68	68.97	112	192.2	130.17	62.97	182.94	125.24	62.07	48.52	65.02	35.37	30.27	37.26	29.11	72.57	83.8533	101.967	136.687
Cs_ont_2g009040	Cs_ont_2g009040	-	0.62	0.07	0.25	8.4	22.73	17.94	49.32	58.83	81.86	113.21	168.57	88.9	64.76	82.39	81.36	66.06	36.02	84.56	69.37	31.52	53.83	0.36	0.7	1.88	6.56	1.27	3.24	3.98	6.26	2.56	56.59	118.37	28.24	161.01	107.63	111.62	61.22	24.09	87.39	115.39	118.04	105.74	0.313333	16.3567	63.3367	123.56	76.17
Cs_ont_2g009080	Cs_ont_2g009080	-	628.89	461.97	345.96	1045.18	866.8	872.13	772.63	533.12	576.97	303.39	254.89	339.08	147.37	407.09	412.61	279.87	108.14	231.92	410.03	326.16	133.99	380.84	332.82	204.36	794.22	773.27	573.41	814.54	784.63	977.27	684.25	658.8	566.19	435.74	405.21	190.45	172.85	251.43	242.43	45	59.79	79.23	478.94	928.037	627.573	299.12	322.357
Cs_ont_2g009220	Cs_ont_2g009220	-	4.66	20.58	26.85	12	18.58	13.51	8.05	13.47	17.7	21.25	23.91	39.28	17.79	46.29	47.69	39.34	64.54	84.15	22.78	29.45	45.44	24.53	26.5	28.5	8.2	11.71	10.83	7.17	13.77	10.55	40.6	17.96	25.57	24.1	58.44	95.51	24.12	63.59	61.4	25.93	72.64	97.03	17.3633	14.6967	13.0733	28.1467	37.2567
Cs_ont_2g009390	Cs_ont_2g009390	-	38.33	33.83	25.78	106.23	142.3	138.19	125.08	120.26	153.02	122.44	106.02	88.67	94.91	64.16	62.62	85.52	91.25	94.63	121.26	113.5	79.22	37.16	64.58	63.77	202.39	150.48	128.52	155.23	185.92	122.25	107.09	67.7	76.18	91.78	88.37	86.31	140.58	80.15	123.12	99.48	104	114.17	32.6467	128.907	132.787	105.71	73.8967
Cs_ont_2g009420	Cs_ont_2g009420	-	5.45	6.25	2.34	7.6	18.39	21.52	9.7	12.1	10	16.53	24.45	10.23	30.54	25.87	25.8	32.52	42.12	16.75	20.83	25.92	25.37	7.76	8.91	5.55	24.68	20.44	17.03	9.13	20.42	9.13	5.86	9.54	7.43	23.94	23	18.16	50.89	25.32	32.3	38	35.61	30.79	4.68	15.8367	10.6	17.07	27.4033
Cs_ont_2g009570	Cs_ont_2g009570	-	0.59	0.67	0	0.82	0.77	0.37	2.04	0.39	0.52	0.8	0.28	2.14	2.7	0.87	0.99	1.24	2.86	1.1	2.14	3.27	6.22	0.95	0.37	0.23	2.44	1.1	0.52	0.45	1.12	3.36	1.77	0.92	0.77	0	0.39	0.49	4.42	1.79	0.31	2.94	1.26	1.47	0.42	0.653333	0.983333	1.07333	1.52
Cs_ont_2g009580	Cs_ont_2g009580	-	3.9	4.48	1.39	7.21	4.23	1.9	15.08	9.92	10.23	8.12	5.34	8.85	2.81	5.58	6.13	5.16	1.35	1.5	12.26	17.87	8.34	6.49	1.74	3.07	5.33	3.18	1.18	8.08	12.45	40.34	16.67	18.82	22.01	8.74	7.45	1.88	2.47	6.3	2.64	1.88	1.2	2.2	3.25667	4.44667	11.7433	7.43667	4.84
Cs_ont_2g009610	Cs_ont_2g009610	-	0	0	0	0	0.44	0.59	0.32	0.49	0.64	1.49	4.92	0.74	2.08	5.16	5.26	2.41	1.54	18.57	16.53	1.22	1.56	0	0	0	0	0.14	0.59	0	0.27	0.26	1.13	2.45	1.23	12.14	2.7	4.33	2.33	1.69	3.01	5.99	1.28	3.51	0	0.343333	0.483333	2.38333	4.16667
Cs_ont_2g009620	Cs_ont_2g009620	-	1.18	1.27	1.24	1.16	2.97	1.12	1.96	1.15	1.68	4.05	3.52	3.95	11.12	9.76	9.18	7.18	12.92	7.15	6.41	7.11	16.61	2.17	2.2	3.04	1.11	1.21	0.75	0.41	0.6	1.7	2.88	3.59	2.4	3.71	6.7	7.41	11.89	8.98	7.16	8.89	6.03	10.03	1.23	1.75	1.59667	3.84	10.02
Cs_ont_2g009660	Cs_ont_2g009660	-	0	0	0	0.15	0.13	0	0	0	0	0.61	0	0.15	0.14	0	0.13	0.29	0.28	0.13	0.45	0.32	2.93	0.15	0.14	0.15	0	0.13	0.14	0	0	0	0	0.12	0	0	0	0.77	0.4	0.38	0.12	2.51	0.26	0.54	0	0.093333	0	0.253333	0.09
Cs_ont_2g009670	Cs_ont_2g009670	-	5.19	4.68	3.22	1.6	4.61	3.78	1.64	3.9	3.44	6.61	7.59	4.92	6.04	7.49	7.35	2.78	6.52	5.02	2.41	3.81	14.41	8.81	8.25	4.77	1.98	5.59	3.92	0.51	1.53	1.15	2.97	6.21	1.72	1.48	6.44	7.23	5.74	5.3	3.14	7.7	7.92	9.93	4.36333	3.33	2.99333	6.37333	6.96
Cs_ont_2g009800	Cs_ont_2g009800	-	95.02	61.71	82.56	75.92	80.31	68.47	103.96	85.47	95.45	141.86	133.77	99.04	130.14	106.63	104.15	99.47	95	116.52	77.77	87.59	99.49	50.96	38.34	64.63	76.14	65.95	57.4	60.35	75.82	64.83	89.96	126.73	91.77	119.18	152.29	119.43	135.35	79.81	117.39	109.11	133.21	121.59	79.7633	74.9	94.96	124.89	113.64
Cs_ont_2g009840	Cs_ont_2g009840	-	3.13	4.44	2	9.43	7.91	9.27	6.01	5.75	7.2	7.68	5.52	6.31	3.64	3.7	3.86	3.09	3.42	3.31	2.26	2.07	6.2	5.38	2.32	3.15	6.09	6.18	15.02	7.25	5.53	5.83	3.15	1.93	1.48	0	2.08	2.75	1.87	1.64	2.27	4.29	4.94	1.13	3.19	8.87	6.32	6.50333	3.73333
Cs_ont_2g009920	Cs_ont_2g009920	-	7.71	7.44	5.31	6.69	8.95	5.44	6.56	6.53	4.96	10.35	4.67	8.84	14.6	12.52	11.82	14.28	15.43	12.06	17.71	19.45	20.92	7.99	6.96	4.96	8.07	9.48	7.89	5.84	8.06	10.21	7.24	8.65	8.82	4.16	13.74	11.56	18.62	14.49	12.5	19.33	20.37	21.8	6.82	7.02667	6.01667	7.95333	12.98
Cs_ont_2g010000	Cs_ont_2g010000	-	3.58	4.03	7.19	12.75	19.8	14.4	43.45	108.79	60.61	146.23	239.89	33.99	86.29	107.11	123.45	95.07	33.72	27	209.68	47.3	30.05	12.5	11.35	35.09	11.64	3.81	7.5	14.47	13.56	11.46	31.99	89.15	48.65	148.1	99.22	84.93	37.93	44.62	57.14	32.13	31.4	36.51	4.93333	15.65	70.95	140.037	105.617
Cs_ont_2g010020	Cs_ont_2g010020	-	33.1	36.15	20.32	11.48	14.42	10.98	19.04	32.93	16.56	42.3	55.3	18.06	34.64	33.58	32.06	22.83	18.04	14.18	45.31	23.18	24.89	20.97	23.85	18.15	8.73	14.04	14.89	15.85	11.85	14.63	11.81	22.3	20.1	35.25	31.74	29.49	24.99	17.37	20.54	18.5	26.94	23.39	29.8567	12.2933	22.8433	38.5533	33.4267
Cs_ont_2g010030	Cs_ont_2g010030	-	0	0	0	4.45	3.41	0	0.7	2.93	0.6	0	0	1.32	0	0	1.01	0	0	0	0	0	0	0	0	0	2.26	5.09	5.48	6.13	10.53	6.83	1.9	1.42	0	0	0	0	0	0	0	0	0	0	0	2.62	1.41	0.44	0.336667
Cs_ont_2g010040	Cs_ont_2g010040	-	0.25	0.28	0.44	0.85	1.65	1.74	1.17	2.76	3.64	3.4	3.22	1.32	0.55	1.05	1.09	1.27	1.14	0.62	0.77	2.29	0.82	0.67	0.16	0.09	0.32	0.89	1.25	0.74	0.63	0.62	0.9	2.16	0.79	1.41	0.54	0.89	0.69	1.56	0.61	1.06	2.17	0.39	0.323333	1.41333	2.52333	2.64667	0.896667
Cs_ont_2g010050	Cs_ont_2g010050	-	0.13	0	0	0.78	0.36	0.55	0.71	0.2	0.53	0.67	0.14	0.48	0.3	0.19	0.48	0.13	0	0.06	0.13	0.35	0	0.06	0.12	0.07	0.75	0.57	0.12	0.4	0.65	2.22	0.81	0.5	0.28	0	0.37	0.17	0.24	0.17	0.29	0.6	1.1	0.3	0.043333	0.563333	0.48	0.43	0.323333
Cs_ont_2g010060	Cs_ont_2g010060	-	6.24	3.39	2.34	3.07	3.69	2.45	3.58	1.61	1.83	6.16	2.64	6.21	9.98	9.4	7.35	11.56	13.29	7.64	5.57	8.65	13.55	4.58	3.47	1.75	3.54	3.73	2.32	2.54	3.05	5.01	3.42	5.99	5.27	2.63	7.52	4.07	16.31	8.94	7.84	13.61	10.09	8.91	3.99	3.07	2.34	5.00333	8.91
Cs_ont_2g010070	Cs_ont_2g010070	-	16.23	10.29	31.81	52.27	82.47	97.88	98.15	71.25	84.82	96.87	79.55	78.17	141.87	87.27	88.96	116.6	124.82	114.88	146.65	91.21	123.93	10.12	12.64	18.74	76.08	62.2	67.21	80.91	98.31	53.13	76.45	107.03	92.74	73.62	81.96	46.34	130.28	135.77	100.88	125.59	88.14	73.48	19.4433	77.54	84.74	84.8633	106.033
Cs_ont_2g010300	Cs_ont_2g010300	-	23.53	19.75	16.2	25.96	34.9	25.38	26.95	20.04	18.46	27.06	13.21	29.87	48.94	52.47	53.49	75.83	78.91	53.14	88.8	105.43	115.36	21.8	18.81	18.81	28.68	26.73	22.43	22.24	27.81	40.11	28.88	29.42	38.61	18.37	48.31	32.37	71.81	79.51	46.23	88.15	66.97	71.72	19.8267	28.7467	21.8167	23.38	51.6333
Cs_ont_2g010330	Cs_ont_2g010330	-	5.96	5.95	5.61	1.75	5.32	2.44	3.07	2.9	1.99	4.14	4.1	2.4	5.1	5.43	5.14	7.62	9.24	4.47	20.96	11.87	20.22	4.63	5.14	6.6	2.87	4.75	3.88	3.6	3.84	2.5	2.37	2.84	2.7	1.76	4.18	3.35	3.91	10.59	5.05	15.75	7.16	10.93	5.84	3.17	2.65333	3.54667	5.22333
Cs_ont_2g010340	Cs_ont_2g010340	-	8.49	4.08	5.14	7.73	8.09	5.88	5.86	4.86	5.59	8.94	4.21	7.89	12.17	8.32	9.4	9.45	12.39	6.25	13.59	13.73	12.73	6.89	6.26	5.59	7.93	7.68	7.73	7.14	7.11	9.62	6.44	7.46	6.66	3.43	9.26	6.58	11.72	8.93	6.65	10.07	9.32	8.26	5.90333	7.23333	5.43667	7.01333	9.96333
Cs_ont_2g010350	Cs_ont_2g010350	-	1.89	0	7.87	7.04	7.98	2.72	3.03	4.98	3.92	8.88	13.62	4.22	9.75	20.56	18.36	25.21	15.68	6.68	36.28	80.07	69.06	1.8	4.48	10.17	3.48	8.79	4.74	6.18	4.91	4.76	5.58	7.79	11.26	3.5	14.49	3.28	9.05	19.57	5.23	20.91	8.88	7.4	3.25333	5.91333	3.97667	8.90667	16.2233
Cs_ont_2g010410	Cs_ont_2g010410	-	0.1	0	0	0.9	1.02	1.78	0.79	1.95	1.11	1.04	1.38	0.56	0.75	1.34	0.64	0.1	0.58	0.09	0	0.22	0.44	0.3	0.09	0.21	0.19	0.61	0.83	1.93	0.58	0.24	0.53	0.43	0.69	1.42	1.37	2.28	0.27	0.35	0.99	0.33	0.53	0.28	0.033333	1.23333	1.28333	0.993333	0.91
Cs_ont_2g010420	Cs_ont_2g010420	-	22.55	22.23	24.52	19.69	28.73	17.58	31.29	32.29	25.34	43.4	44.59	38.88	141.12	76.19	80.4	130.33	180.03	101.34	94.11	108.12	131.3	20.13	26.18	26.51	18.2	16.82	12.17	17.01	18.42	27.14	26.82	36.93	39.1	48.85	83.3	81.02	154.85	111.29	132.68	153.1	151.94	177.5	23.1	22	29.64	42.29	99.2367
Cs_ont_2g010440	Cs_ont_2g010440	-	3.45	2.25	3.2	4.54	6.46	4.06	4.94	4.35	4.83	8.05	6.57	5.38	7.09	7.95	7.66	9.81	11.94	9.62	9.48	11.67	14.58	1.75	1.99	2.43	2.57	4.86	3.43	6.88	5.01	3.07	5.02	6.23	4.75	6.25	5.45	4.94	11.67	11.67	6.81	9.33	9.69	8.05	2.96667	5.02	4.70667	6.66667	7.56667
Cs_ont_2g010460	Cs_ont_2g010460	-	16.94	15.25	12.48	12.29	19.08	10.35	12.52	12.97	9.27	25.26	20.4	19.7	45.96	40.95	40.53	50.32	52.51	35.97	58.47	54.89	55.88	21.12	19.29	14.38	10.13	10.76	11.21	9.95	10.74	15.78	16.04	22.51	20.6	23.38	39.71	35.43	53.82	43.94	40.72	54.2	55.39	62	14.89	13.9067	11.5867	21.7867	42.48
Cs_ont_2g010590	Cs_ont_2g010590	-	1.03	0.83	0.48	2.36	4.05	4.57	4.84	4.14	4.84	7.81	4.09	7.08	7.23	5.22	5.89	3.34	4.8	4.39	3.79	3.1	4.61	1.13	0.83	0.71	3.02	2.32	1.52	3.01	3.85	4.6	5.61	8.16	6.13	3.95	6.31	4.93	6.85	3.6	3.51	3.08	3.65	4.31	0.78	3.66	4.60667	6.32667	6.11333
Cs_ont_2g010620	Cs_ont_2g010620	-	5.1	5.12	3.16	4.06	4.95	2.73	3.5	2.77	3.35	3.73	3.01	3.91	8.3	4.79	4.84	8.73	14.65	7.17	9.85	11.19	15.72	5.3	5.11	3.36	4.49	3.78	3.69	3.02	3.6	2.65	2.67	3.98	3.31	1.6	2.49	3.05	9.02	8.58	4.57	13.8	15.4	11.36	4.46	3.91333	3.20667	3.55	5.97667
Cs_ont_2g010680	Cs_ont_2g010680	-	9.05	18.27	109	11.23	31.22	16.46	47.89	50.5	30.09	184.8	61.47	211.5	168.79	84.66	83.87	366.67	118.75	290.48	489.11	289.56	66.52	25.2	54.43	93.36	14.57	7.48	13.14	6.84	11.92	11.26	20.63	48.56	30.68	21.57	168.37	133.42	133.7	322.2	153.45	61.92	161.03	113.71	45.44	19.6367	42.8267	152.59	112.44
Cs_ont_2g010760	Cs_ont_2g010760	-	3.53	1.94	1.03	2.98	5.35	3.16	3.17	2.58	2.55	3.52	1.74	4.01	10.17	10.06	9.99	9.9	21.79	7.8	18.06	26.37	43.01	2.62	1.82	1.21	5.79	4.57	2.79	2.37	2.41	3.54	4.32	3.37	3.26	0.87	4.24	3.33	11.1	17.8	7.3	14.17	8.69	8.36	2.16667	3.83	2.76667	3.09	10.0733
Cs_ont_2g010770	Cs_ont_2g010770	-	22.71	16.36	13.7	20.5	24.72	17.26	14.86	13.67	9.62	18.61	5.43	17.16	26.89	30.59	30.68	48.44	25.72	32.12	40.74	36.49	34.63	21.68	17.68	19.45	20.06	21.51	25.27	26.68	29.36	26.29	15.18	18.48	20.04	10.58	31.11	22.68	36.82	35.92	26.27	35.17	35.58	35.23	17.59	20.8267	12.7167	13.7333	29.3867
Cs_ont_2g010780	Cs_ont_2g010780	-	0.11	0.06	0.23	0.56	0.16	0.26	0.38	0.19	0.28	0.4	0.24	0.15	0.05	0.2	0.15	0.33	0.32	0.3	1.62	0.42	1.33	0	0.1	0.12	0.53	0.49	0.41	0.3	0.59	1.17	0.3	0.84	0.57	0.19	0.22	0.28	0.25	0.34	0.4	3.22	3.56	2.76	0.133333	0.326667	0.283333	0.263333	0.133333
Cs_ont_2g010860	Cs_ont_2g010860	-	6.39	5.9	3.92	9.06	9.28	5.55	8.28	7.42	7.05	8.25	4.79	7.64	16.04	11.66	11.7	15.02	20.42	12.41	11.4	19.11	18.48	6.91	4.29	3.63	6.78	9.49	6.53	6.92	8.04	14.8	6.19	7.27	10.59	5.28	9.95	7.07	19.97	13.41	10.62	22.43	20.54	12.1	5.40333	7.96333	7.58333	6.89333	13.1333
Cs_ont_2g010900	Cs_ont_2g010900	-	9.25	8.24	6.35	14.18	16.04	13.12	13.52	11.54	11.96	10.17	8.07	8.37	20.38	14.03	14.1	14.64	19.28	11.69	16.38	13.88	21.1	10.73	9.31	8.64	12.75	14.05	15.46	12.36	12.43	10.57	14.32	19.68	12.8	8.42	13.95	14.46	20.57	18.64	13.49	21.37	24.36	17.44	7.94667	14.4467	12.34	8.87	16.17
Cs_ont_2g010920	Cs_ont_2g010920	-	1.1	0.28	0.39	1.38	1.16	0.58	1.61	1.15	0.5	1.81	0.93	1.96	1.52	1.79	2.07	3.89	3.01	3.08	9.13	4.22	5.16	0.37	1.05	0.26	0.96	1.42	0.35	0.98	1.66	3.13	1.11	1.6	1.71	0.73	1.81	0.88	2.74	3.97	1.57	2.92	5.33	1.95	0.59	1.04	1.08667	1.56667	1.79333
Cs_ont_2g010970	Cs_ont_2g010970	-	0	0	0	0	3.69	0	2.18	0.99	0	0.82	0	1.35	2.06	0.92	1.77	1.05	0	1	0	0	0	0	0	0	0	0	1.55	1.77	0.9	0.82	0	1.34	1.34	0.81	0.65	2.19	0	0.94	3.23	0.47	0	3.21	0	1.23	1.05667	0.723333	1.58333
Cs_ont_2g010990	Cs_ont_2g010990	-	10.84	8.99	5.64	8.41	11.05	7.28	7.44	8.72	8.66	24.38	16.67	17.59	22.09	17.11	17.57	16.26	18.01	16.57	14.16	14.65	16.3	8.53	8.07	4.32	7.83	8.67	6.73	6.55	7.96	8.46	12.75	18.51	13.5	17.64	24.52	20.74	22.01	14.59	24.3	20.54	23.67	21.68	8.49	8.91333	8.27333	19.5467	18.9233
Cs_ont_2g011000	Cs_ont_2g011000	-	9.16	6.96	6.75	9.25	10.89	7.46	11.13	11.87	7.21	9.53	5.06	12.7	11.39	11.29	11.15	17.64	12.97	11.55	18.94	18.7	19.22	8.94	6.24	4.13	8.39	7.39	6.55	8.01	10.26	13.42	11.33	10.07	10.33	4.59	10.09	9.66	13.96	14.98	9.39	11.45	11.78	14.11	7.62333	9.2	10.07	9.09667	11.2767
Cs_ont_2g011010	Cs_ont_2g011010	-	17.86	12.64	10.13	10.87	15.7	10.65	8.46	10.55	7.61	10.91	4.3	9.02	22.24	23.85	25.31	27.93	29.69	19.63	28.82	32.58	46.37	14.99	13.26	10.36	12.19	9.8	10.05	10.75	10.59	16.24	12.77	9.17	8.92	5.67	10.98	8.84	29.45	27.57	10.93	28.08	24.35	22.32	13.5433	12.4067	8.87333	8.07667	23.8
Cs_ont_2g011020	Cs_ont_2g011020	-	11.62	8.29	10.32	13.05	15.25	9.94	11	15.17	12.1	17.19	14.7	15.16	31.68	16.75	17.46	28.8	29.83	20.02	32.86	30.31	38.72	9.97	12.95	10.87	10.43	9.87	10.94	12.08	9.66	11.43	11.76	16.27	11.39	7.14	16.27	12.88	18.69	28.66	14.51	45.91	35.36	30.52	10.0767	12.7467	12.7567	15.6833	21.9633
Cs_ont_2g011090	Cs_ont_2g011090	-	0.18	0.1	0	0.81	0.7	0.47	0.33	0.46	0.59	0.43	0.08	0.08	0.08	0.26	0.17	0	0.26	0.08	0.09	0	0	0.36	0.17	0.1	0.64	0.66	0.34	0.37	0.67	1.02	0.45	0.79	0.36	0.08	0.07	0.08	0.07	0.07	0.07	0.06	0.32	0	0.093333	0.66	0.46	0.196667	0.17
Cs_ont_2g011130	Cs_ont_2g011130	-	0.76	0.93	0.92	2.73	5.3	2.73	3.73	2.74	2.49	3.91	2.98	4.42	15.31	10.26	10.93	13.94	21.09	8.62	10	10.89	12.19	1.01	0.79	0.07	2.66	1.9	1.06	1.86	2.03	4.14	4.37	3.13	4.53	3.94	10.34	6.9	16.47	11.42	15.52	8.61	6.49	8.83	0.87	3.58667	2.98667	3.77	12.1667
Cs_ont_2g011220	Cs_ont_2g011220	-	123.59	123.94	217.02	297.01	294.99	272.96	292.89	272.78	240.73	203.71	187.15	188.5	190.98	121.62	121.82	73.66	88.18	121.66	50.67	97.67	77.4	161.57	250.2	284.5	284.76	334.37	352.48	211.27	220.56	163.33	145.45	169.18	185.66	182.72	138.07	105.19	127.52	96.61	156.69	44.59	56.6	64.97	154.85	288.32	268.8	193.12	144.807
Cs_ont_2g011230	Cs_ont_2g011230	-	0	0.47	0.67	4.01	8.19	14.31	2.74	7.89	6.85	3.53	7.91	8.85	2.37	2.41	1.36	0.86	0.82	2.34	0.22	0.69	1.61	0.21	0.8	1.11	4.26	2.97	12.17	0.56	0.7	0.34	0.75	2.71	0.18	0.89	0.34	1.48	0.39	0.37	0.19	0.18	0.57	0.39	0.38	8.83667	5.82667	6.76333	2.04667
Cs_ont_2g011310	Cs_ont_2g011310	-	0.72	1.63	2.96	6.49	1.93	3.54	3.15	11.29	5.66	9.39	38.47	1.7	9.38	11.79	12.93	3.32	0.35	1.01	16.28	0.67	1.73	1.71	11.71	15.55	2.35	6.01	12.7	6.21	7.33	1.68	5.66	9.4	9.23	44.57	4.05	6	1.01	1.19	3.52	3.17	1.74	2.47	1.77	3.98667	6.7	16.52	11.3667
Cs_ont_2g011390	Cs_ont_2g011390	-	45.67	39.09	37.43	38.31	52.04	43.84	47.82	47.75	45	85.56	45.27	65.57	67.94	76.21	76.03	51.75	56.81	44.41	48.4	62.67	88.74	40.46	36.29	37.11	52.46	46.15	40.22	36.46	45.11	47.33	56.35	68.49	61	44.95	59.18	57.3	72.24	45.81	44.81	64.97	60.82	67.68	40.73	44.73	46.8567	65.4667	73.3933
Cs_ont_2g011490	Cs_ont_2g011490	-	16.96	13.3	17.66	21.89	32.03	25.04	25.68	28.33	20.18	42.62	14.85	28.4	43.9	41.93	42.58	70.8	45.34	74.13	87.77	60.83	36.09	19.3	19.14	22.93	24.09	26.62	26.45	33.13	33	29.54	23.51	29.74	25.52	16.24	48.84	48.33	49.47	61.02	38.82	34.32	62.61	58.61	15.9733	26.32	24.73	28.6233	42.8033
Cs_ont_2g011540	Cs_ont_2g011540	-	18.8	51.12	44.43	135.36	113.39	88.74	28.1	91.96	117.2	178.81	266.98	57.38	204.71	264.77	266.85	120.11	71.05	111.01	61.14	66.02	141.93	50.95	56.19	67.55	57.1	182.89	318.09	23.85	61.31	31.42	194.48	116.65	83.23	153.96	188.91	267.55	175.53	67.69	106.09	138.23	133.13	125.57	38.1167	112.497	79.0867	167.723	245.443
Cs_ont_2g011550	Cs_ont_2g011550	-	0.16	0.37	0.35	0.89	1.03	1.35	0.44	0.11	0.67	0.74	1.64	0.97	0.36	0.9	0.97	0.39	0.74	0.5	0.11	0.9	1.56	1.16	0.62	0.17	0.64	0.48	2.05	0.53	0.78	0.45	2.27	1.04	0.85	0.46	1.16	1.84	0.71	1.17	0.4	1.89	2.7	1.67	0.293333	1.09	0.406667	1.11667	0.743333
Cs_ont_2g011580	Cs_ont_2g011580	-	0	0	0	1.44	0.65	0	1.51	1.61	0	3.17	0	1.41	2.72	4.11	5.24	0.79	0	1.42	3.81	5.75	0.81	0	0	0	1.4	0	0	0	0	0	0.64	1.27	1.3	0.63	11.88	7.77	3.3	1.95	1.32	4.95	4.63	2.06	0	0.696667	1.04	1.52667	4.02333
Cs_ont_2g011630	Cs_ont_2g011630	-	0.85	0.16	0.3	1.58	2.13	1.34	0.71	1.48	0.43	4.18	3.21	1.33	2.82	5.47	4.75	1.59	3.19	3.16	1.6	1.88	1.09	1.72	0.67	0.3	0.55	1.01	0.8	1.26	1.19	2.21	2.68	2.94	3.33	3.48	5.57	8.56	3.01	2.66	3.61	1.8	3.45	2.9	0.436667	1.68333	0.873333	2.90667	4.34667
Cs_ont_2g011650	Cs_ont_2g011650	-	0.2	0	0.23	0	0.33	0.21	0	0	0	1.22	0	0	0.22	1.55	0.83	2.53	0.78	0.2	5.07	2.91	1.68	0.19	0	0.27	0	0.18	0	0.34	0.33	0	0.39	0.22	0.18	0.2	0.2	0.88	0.78	0.75	1.02	6.44	4.07	1.97	0.143333	0.18	0	0.406667	0.866667
Cs_ont_2g011780	Cs_ont_2g011780	-	7.99	5.1	3.88	6.77	9.07	7.36	7.36	8.79	7.99	17.34	18.43	11.19	20.33	16.24	17.02	18.09	17.69	12.58	21.12	9.5	17.51	7.1	4.59	5.85	7.21	4.75	6.82	2.49	3.64	5.55	8.65	15.62	8.2	15.03	13.02	11.54	17.75	14.37	15.58	26.75	23.7	22.87	5.65667	7.73333	8.04667	15.6533	17.8633
Cs_ont_2g011810	Cs_ont_2g011810	-	1.32	8.5	12.82	10.35	20.09	12	5.31	14.35	14.61	37.74	56.96	15.72	25.66	61.58	63.59	20.6	39.83	33.61	21.69	17.46	60.44	11.28	41.23	32.01	6.13	13.48	17.48	1.17	3.88	4.24	34.8	30.26	13.55	36.15	33.87	80.79	22.1	22.32	40.64	64.49	66.79	79.59	7.54667	14.1467	11.4233	36.8067	50.2767
Cs_ont_2g011870	Cs_ont_2g011870	-	0	0	0	0.76	0	0	0	0.26	1.03	0.79	5.95	0	0	2.16	1.15	0	0.49	0.47	11.09	0	0.28	0	0.48	0.27	0.24	0	1.17	0	0	0	5.16	0.43	0.22	5.1	0.2	7.54	0	0	0.45	16.28	1.35	1.63	0	0.253333	0.43	2.24667	1.10333
Cs_ont_2g011880	Cs_ont_2g011880	-	5.7	12.17	7.03	2.66	1.64	4.93	4.2	13.81	27.21	16.22	194.74	11.78	15.75	77.01	73.71	1.13	3.01	73.38	8.14	2.19	4.11	27.72	66.77	46.46	1.06	2.92	16.27	1.36	4.25	1.25	71.72	20.69	13.2	169.64	5.92	253.71	4.85	2.74	13.77	7.79	15.43	16.76	8.3	3.07667	15.0733	74.2467	55.49
Cs_ont_2g011890	Cs_ont_2g011890	-	3.28	1.2	0.23	11.26	16.6	8.66	17.68	6.51	13.45	1.51	3.8	3.33	1	0.82	1.38	0.44	0.21	0.79	0	0.24	2.78	4.69	7.03	2.78	21.63	14.66	16.28	8.18	10.67	6.8	2.82	2.57	1.38	1.36	0.35	0.57	0.34	0.38	0.39	0.18	0.77	0	1.57	12.1733	12.5467	2.88	1.06667
Cs_ont_2g011900	Cs_ont_2g011900	-	3.78	3.45	6.2	5.76	10.63	10.24	8.06	3.57	7.5	5.13	3.27	3.26	5.49	6.71	6.42	6.14	7.62	3.18	8.47	7.7	10.86	6.02	13.31	6.13	15.41	9.02	11.64	6.27	7.93	4.48	4.21	2.21	2.65	2.57	3.92	5.05	5.17	5.07	3.8	5.99	2.95	4.77	4.47667	8.87667	6.37667	3.88667	6.20667
Cs_ont_2g011940	Cs_ont_2g011940	-	1.97	2.06	1.33	1.72	1.04	1.75	1.92	1.9	1.05	4.17	1.26	3.58	4.47	3.21	3.09	5	2.59	5.57	19.22	3.73	2.19	0.99	2.03	2.27	2.58	2.94	3.87	3.27	2.36	1.04	1.32	1.97	2.68	1.49	4.4	3.28	2.12	3.89	3.49	1.87	2.25	4.85	1.78667	1.50333	1.62333	3.00333	3.59
Cs_ont_2g011950	Cs_ont_2g011950	-	0.25	0	0	1.17	0.96	0.6	0.51	0.09	0.77	0.27	0.55	0.24	0.17	0.25	0.12	0.13	0.12	0	0.26	0.48	0.28	0.13	0.32	0	1.86	1.48	0.12	1.58	1.11	4.06	1.1	0.99	1.54	0.22	0.29	0.23	0.12	0.34	0.08	0.65	1.08	0.36	0.083333	0.91	0.456667	0.353333	0.18
Cs_ont_2g012000	Cs_ont_2g012000	-	18.34	21.64	47.3	51.85	64.31	75.18	26.61	83.23	56.81	72.44	40.08	56.63	52.65	33.88	38.76	19.62	34.06	15.39	10.41	15.31	49.72	20.92	6.75	27.58	33.83	37.46	37.57	12.75	16.09	14.22	34.04	35.5	11.06	11.55	40.32	23.96	26.06	19.58	7.73	40.63	44.29	42.43	29.0933	63.78	55.55	56.3833	41.7633
Cs_ont_2g012020	Cs_ont_2g012020	-	50.29	53.12	92.48	224.5	187	171.8	78.73	172.46	160.54	164.47	119.05	95.14	138.31	131.96	123.86	39.66	56.42	34.36	24.32	39.52	88.99	75.51	108.79	143.91	130.63	233.29	304.9	53.15	63.6	46.66	109.69	139.42	42.04	41.94	108.75	98	60.82	41.38	22.61	61.61	47.54	47.31	65.2967	194.433	137.243	126.22	131.377
Cs_ont_2g012030	Cs_ont_2g012030	-	0.13	0.59	0.42	1.58	5.88	7.39	0.92	9.35	7.98	6.58	15.86	10.39	9.62	15.11	15.77	11.29	11.6	14.63	2.41	4.46	6.9	0.66	0.25	0.83	1.9	1.39	7.59	0.12	0.44	0.21	3.99	4.51	1.81	4.42	13.54	30.32	6.87	6.29	8.19	8.05	13.38	17.21	0.38	4.95	6.08333	10.9433	13.5
Cs_ont_2g012050	Cs_ont_2g012050	-	0.34	0.24	0.86	2.34	3.67	2.27	0.36	2.34	1.6	0.51	0.13	1.41	1.46	0.94	3.21	0	0	0	0	2.15	2.3	0.72	0.89	2.36	2.43	3.08	1.97	0.3	1.23	0.55	0.12	0.93	0.27	0.2	1.2	0.17	1.17	0.76	0	0	0.85	0.28	0.48	2.76	1.43333	0.683333	1.87
Cs_ont_2g012060	Cs_ont_2g012060	-	0.43	0	2.99	6.19	8.58	10.7	3.95	14.15	9.3	6.18	22.87	12.41	11.47	16.72	17.84	12.05	16.12	14.37	3.06	2.35	7.33	0.54	1.36	1.69	3.93	2.81	7.44	0.45	1.94	0.57	7.09	2.13	2.11	6.58	12.7	30.17	6.57	8.11	9.77	6.66	13.15	14.37	1.14	8.49	9.13333	13.82	15.3433
Cs_ont_2g012080	Cs_ont_2g012080	-	24.51	27.02	64.99	137.27	148.56	143.45	55.08	118.49	105.45	111.6	81.18	62.45	93.53	88.42	92.27	20.98	45.02	18.05	9.45	22.2	58.33	41.94	53.75	89.86	88.35	124.9	179.22	32.93	41.46	27.63	67.72	85.11	22.27	26.9	72.23	56.66	43	27.76	14.8	36.05	28.05	30.26	38.84	143.093	93.0067	85.0767	91.4067
Cs_ont_2g012090	Cs_ont_2g012090	-	2.78	2.7	9.55	19.72	21.3	19.28	6.34	15.24	12.13	14.13	6.97	10.79	9.22	9.87	16	5.71	5.93	4.29	0.82	3.49	8.97	3	2.27	7.34	11.82	12.53	13.91	3.31	6.01	3.26	6.3	9.57	3.26	2.11	9.43	7.42	4.99	3.85	2.04	4.76	5.09	5.4	5.01	20.1	11.2367	10.63	11.6967
Cs_ont_2g012110	Cs_ont_2g012110	-	0	0	1	0.89	4.76	8.84	13.35	7.16	4.84	1	5.09	8.84	2.54	0	0	0	0	0	0	0	2.02	0.92	0	0	0	0.81	0.86	0.81	2.26	0	0.8	1.58	0	0.79	0.74	0	0.82	0	0	0	0	0	0.333333	4.83	8.45	4.97667	0.846667
Cs_ont_2g012190	Cs_ont_2g012190	-	8.19	7.83	2.88	7.69	10.87	11.82	32.14	14.54	24.67	32.18	24.15	16.51	11.88	9.85	11.66	9.73	9.24	9.65	13.02	7.05	8.61	10.11	6.8	6.88	10.28	10.22	8.61	6.91	12.72	10.9	8.83	13.57	7	7.02	12.87	11.78	16.58	6.62	10.56	11.25	25.24	15.08	6.3	10.1267	23.7833	24.28	11.13
Cs_ont_2g012220	Cs_ont_2g012220	-	6.21	3.89	3.62	5.47	8.01	5.32	7.72	5.52	4.97	8.5	5.04	11.09	14.81	13.02	11.53	13.25	16.46	14.08	11.66	15.47	15.51	5.14	5.15	3.16	7.94	8.1	4.13	7.46	8.68	10.46	7.93	8.94	10.16	8.25	13.27	10.56	16.81	14.87	12.68	13.11	13.7	14.41	4.57333	6.26667	6.07	8.21	13.12
Cs_ont_2g012260	Cs_ont_2g012260	-	0	0	0.08	0.9	0.63	0.23	0.52	0.55	0.22	0.17	0.09	0.47	0.23	0.08	0.28	0.08	0.08	0.22	0.08	0.41	0.18	0.37	0.42	0.16	0.23	0.5	0.76	0.53	0.27	0.13	0.07	0.18	0.38	0.14	0.54	0	0.3	0.2	0.07	0.44	1.33	0.34	0.026667	0.586667	0.43	0.243333	0.196667
Cs_ont_2g012270	Cs_ont_2g012270	-	29.17	17.73	20.13	37.2	43.98	26.47	45.37	47.39	32.67	61.28	23.74	47.49	50.15	31.91	31.87	20.71	23.62	16.26	21.03	17.92	38.36	20.59	19.12	26.74	36.25	27.47	22.29	33.42	29.5	49.16	26.49	39.97	35.42	7.74	23.04	21.23	31.42	21.99	11.93	38.68	41.13	19.98	22.3433	35.8833	41.81	44.17	37.9767
Cs_ont_2g012280	Cs_ont_2g012280	-	0.92	0.62	0.79	0.38	0.49	1.4	0.93	0.72	1.17	2.65	0.89	0.84	0.6	0.63	0.78	0.09	0.61	0.68	2.54	1.83	3.16	0.56	1.4	0.28	1.44	1.79	0.61	1	1.43	0.68	1.08	1.12	0.72	0.08	0.93	0.25	0.81	0.17	0.76	5.48	7.76	0.97	0.776667	0.756667	0.94	1.46	0.67
Cs_ont_2g012290	Cs_ont_2g012290	-	24.04	17.67	42.92	37.15	51.63	44.2	53.06	54.65	55.05	81.92	84.24	53.45	71.25	58.62	57.68	47.52	60.43	48.19	52.67	53.4	51.52	18.54	20.19	39.78	34.95	32.06	33.73	38.79	45.95	30.45	47.3	78.99	56.61	97.55	72.22	60.49	60.24	49.87	71.61	52.59	74.83	68.85	28.21	44.3267	54.2533	73.2033	62.5167
Cs_ont_2g012400	Cs_ont_2g012400	-	18.7	12.63	12.01	40.67	42.88	35.02	60.43	42.82	40.42	44.74	52.44	50.63	62.7	58.09	62.6	84.63	74.95	63.91	99.36	90.17	64.84	8.35	8	6.21	44.01	32.18	35.77	44.62	50.26	45.58	47.1	43.81	55.36	49.1	61.33	43.42	68.69	85.26	71.01	68.94	76.43	84.67	14.4467	39.5233	47.89	49.27	61.13
Cs_ont_2g012420	Cs_ont_2g012420	-	0.94	0.11	0.9	3.35	5.07	4.55	2.55	5.56	8.34	14.04	31.68	3.26	8.48	10.12	9.22	3.16	3.49	2.96	7.65	1.77	4.25	0.95	0.72	2.21	3.02	3.26	3.18	1.25	2.31	2.55	12.74	14.81	2.94	27.7	5.86	23.33	3.92	0.76	9.77	10.11	4.41	6.91	0.65	4.32333	5.48333	16.3267	9.27333
Cs_ont_2g012430	Cs_ont_2g012430	-	0	0	0.08	0.15	0.55	0.69	1.38	1.42	1.62	1.59	4.82	1.49	1.37	1.19	1.01	0.37	0.71	0.47	0.07	0.72	0.48	0.15	0.07	0	0.49	0.06	0.2	0.58	0.37	0.12	2.09	5.57	1.07	5.01	1.54	1.09	2.82	0.06	0.53	0.55	1.76	0.87	0.026667	0.463333	1.47333	2.63333	1.19
Cs_ont_2g012530	Cs_ont_2g012530	-	0.94	1.28	1.5	2.53	1.41	0.95	0.75	1.23	0.53	0.64	0.11	1.13	1.58	1.4	2.58	1.89	3.41	0.86	2.8	5.15	3.91	1.16	0	0.09	1.36	0.68	0	2.19	1.74	1.43	0.98	0.16	1.15	1.13	0	0	2.73	0.77	0.13	0.39	0	0	1.24	1.63	0.836667	0.626667	1.85333
Cs_ont_2g012570	Cs_ont_2g012570	-	0.09	0.04	0.26	0.34	0.3	0.55	0.58	0.49	0.36	0.15	0.12	0.13	0.1	0.14	0.13	0.14	0.21	0.13	0.83	0.26	0	0	0.29	0.11	0.34	0.46	0.14	0.29	0.15	0.31	0.11	0.38	0.32	0.44	0.13	0.19	0.13	0.09	0.26	0.06	0.19	0.2	0.13	0.396667	0.476667	0.133333	0.123333
Cs_ont_2g012610	Cs_ont_2g012610	-	0	0	0	0.14	0.51	0.25	0.14	0.14	0.69	1.98	7.25	0.25	0.38	4.16	3.38	0.27	0.53	0.37	36.01	0	0.74	0.14	0	0	0.26	0	0.25	0.12	0.11	0	0.73	1.63	0.7	4.1	0.11	3.23	0.62	0.12	0.98	16.39	1.7	0.88	0	0.3	0.323333	3.16	2.64
Cs_ont_2g012630	Cs_ont_2g012630	-	23.69	16.08	20.66	32.81	35.96	26.93	29.74	27.75	23.26	61.21	17.71	30.89	40.57	39.39	40.32	39.35	27	33.16	68.72	39.25	36.31	24.89	20.67	25.49	32.08	37.17	34.07	27.55	42.37	35.46	35.38	42.42	36.55	19.42	42.29	47.78	50.26	39.69	31.39	58.51	59.11	57.09	20.1433	31.9	26.9167	36.6033	40.0933
Cs_ont_2g012670	Cs_ont_2g012670	-	19.32	14.67	39.33	40.1	57.12	48.14	43.95	58.56	68.62	48.79	55.56	36.1	50.48	50.91	53.81	71.77	37.94	34.64	86.32	46.33	68.56	13.64	14.52	42.89	28.93	17.68	18.07	41.92	48.86	30.15	72.47	87.07	67.62	60.45	57.64	42.88	49.62	38.2	52.92	70.66	61.45	93.38	24.44	48.4533	57.0433	46.8167	51.7333
Cs_ont_2g012680	Cs_ont_2g012680	-	4.06	25.33	12.18	255.43	531.47	566.3	760.77	843.15	815.43	242.22	618.61	381.67	285.22	357.04	368.06	237.11	358.02	173.31	155.63	237.26	249.66	12.57	20.57	38.3	266.55	181.84	354.24	398.71	413.58	579.15	985.81	735.27	836.06	759.85	299.28	204.98	271.58	261.12	317.87	143.84	195.52	211.35	13.8567	451.067	806.45	414.167	336.773
Cs_ont_2g012690	Cs_ont_2g012690	-	41.05	34.45	7.06	40.43	17.86	14.19	30.53	29.28	16.63	110.58	35.01	29.06	103.88	44.5	49.63	99.66	93.11	62.27	109.41	37.96	25.45	16.64	12.34	13.75	35.81	28.05	19.59	101.92	66.39	18.28	14.6	31.77	68.44	119.5	88.24	65.6	78.49	83.58	63.13	74.88	86.59	55.47	27.52	24.16	25.48	58.2167	66.0033
Cs_ont_2g012710	Cs_ont_2g012710	-	5.36	3.45	1.16	7.65	5.39	4.99	5.95	4.6	4.73	8.9	7.1	9.57	15.91	8.94	10.08	7.14	12.44	7.7	8.61	4.9	10.47	6.91	8.02	3.32	6.71	8.24	5.99	9.1	7.23	5.4	3.85	9.56	6.18	7.02	12.95	11.03	11.86	6.32	12.19	8.82	13.89	10.21	3.32333	6.01	5.09333	8.52333	11.6433
Cs_ont_2g012790	Cs_ont_2g012790	-	17.35	13.29	14.26	14.38	21.57	12.78	26.41	14.31	16.22	22.51	21.41	22.4	50.05	37.75	40.27	55.31	69.83	38.2	49.39	52.14	59.46	15.72	16.4	17.43	16.94	17.02	14.83	17.91	16.53	21.89	18.49	26.27	28.99	16.51	37.49	29.89	50.18	63.14	43.47	60.64	46.75	54.87	14.9667	16.2433	18.98	22.1067	42.69
Cs_ont_2g012800	Cs_ont_2g012800	-	13.16	11.15	9.16	14.43	21.88	13.69	19.41	11.94	11.33	11.12	6.48	12.8	18.37	19.43	23.2	34.66	28.97	13.7	50.36	47.78	34.87	11.21	9.62	7.26	17.04	13.7	12.41	11.03	13.94	18.81	12.66	8.97	16.11	6.85	15.69	6.66	19.25	35.67	17.55	22.83	17.52	21.85	11.1567	16.6667	14.2267	10.1333	20.3333
Cs_ont_2g012870	Cs_ont_2g012870	-	1.97	1.66	0.98	3.44	3.03	3.94	2.46	1.68	1.47	0.59	0.33	1.18	0.46	1.03	0.74	0.18	0.12	0.08	0.09	1.97	1.1	1.95	6.76	1.19	6.57	6.18	4.83	1.85	4.17	3.42	3.35	1.86	3.14	1.1	0.56	0.49	0.24	0.11	0.4	0.07	0.52	0.08	1.53667	3.47	1.87	0.7	0.743333
Cs_ont_2g012930	Cs_ont_2g012930	-	21.5	13.53	5.67	60.18	7.1	5.95	104.07	13.66	11.25	10.78	9.65	25.2	19.56	11.22	13.54	22.11	42.64	20.97	15.76	27.88	35.65	8.62	8.61	5.51	49.46	16.16	8.61	15.83	31.98	58.66	104.13	22.7	61.48	14.88	9.92	6.48	63.95	52.02	13.75	41.44	54.22	38.62	13.5667	24.41	42.9933	15.21	14.7733
Cs_ont_2g012950	Cs_ont_2g012950	-	13.45	11.05	6.54	26.54	18.65	17.58	22.76	14.12	13.4	15.06	7.33	17.72	13.48	10.34	10.27	13.21	17.35	10.75	16.84	27.1	23.82	14.51	10	7.35	29.6	27.55	23.75	19.83	19.89	29.25	11.46	13.19	13.98	2.8	5.65	4.45	18.03	15.95	5.64	14.77	15.6	9.41	10.3467	20.9233	16.76	13.37	11.3633
Cs_ont_2g013050	Cs_ont_2g013050	-	25.38	26.47	145.95	133.29	211.52	238.07	427.93	195.36	316.84	131.87	327.89	140.89	87.62	78.22	80.97	29.07	69.85	58.82	30.29	32.08	44.12	57	79.91	258.6	157.79	47.75	109.27	88.92	172.44	168.2	216	245.66	183.98	203.74	81.81	128.22	83.88	55.17	108.09	86.9	182.42	70.02	65.9333	194.293	313.377	200.217	82.27
Cs_ont_2g013090	Cs_ont_2g013090	-	35.55	25.5	13.84	54.29	60.49	54.99	84.95	39.41	34.87	21.18	17.56	19.42	16.44	53.79	60.91	19.94	14.46	11.32	71.54	107.8	40.46	23.25	22.43	16.66	84.34	60.58	43.86	68.62	87.39	131.57	61.29	42.69	78.63	19.58	28.17	14.65	19.82	36.03	12.81	5.36	4.03	4.04	24.9633	56.59	53.0767	19.3867	43.7133
Cs_ont_2g013100	Cs_ont_2g013100	-	46.7	45.39	86.88	117.26	119.14	127.77	86.72	79.6	109.02	68.8	62.8	43.6	48.97	73.3	69.65	54.57	39	32.71	72.2	51.24	64.83	56.65	60.86	107.17	104.63	90.17	107.08	63.32	74.31	82.41	107.33	112.89	98.13	95.6	92.72	57.59	51.5	38.57	51.66	70.83	52.78	51.76	59.6567	121.39	91.78	58.4	63.9733
Cs_ont_2g013120	Cs_ont_2g013120	-	0	0.08	0.16	8.79	5.07	0.49	26.33	13.94	11.66	18.79	17.04	20.73	13.83	16.07	14.36	3.99	8.99	8.61	16.12	23.21	19.58	0.07	0	0	4.57	2.87	3.67	6.83	10.27	49.53	27.76	29.11	42.38	20.02	14.42	5.3	14.36	7.63	8	1.95	0.74	4.61	0.08	4.78333	17.31	18.8533	14.7533
Cs_ont_2g013150	Cs_ont_2g013150	-	20.5	16.66	50.02	24.85	33.4	29.14	40.67	50.6	39.96	143.5	90.33	93.55	83.41	51.64	50.56	33.37	35.61	69.03	57.79	20.95	52.19	17.47	25.45	46.74	23.22	24.32	31.7	29.75	20.74	13.92	13.61	46.42	16.86	21.67	55.4	114.61	58.43	27.95	48.63	114.53	183.8	74.06	29.06	29.13	43.7433	109.127	61.87
Cs_ont_2g013200	Cs_ont_2g013200	-	0.11	0.06	0.97	0.05	0.56	0.26	0.05	0.22	0.27	2.03	0.46	0.45	3.07	4.34	3.98	1.2	1.73	0.35	1	0.71	3.32	0.05	0.2	0.52	0.1	0.1	0	0.05	0.18	0.27	1.07	1.82	4.62	2.41	6.4	5.65	1.25	2.22	1.62	1.14	2.91	1	0.38	0.29	0.18	0.98	3.79667
Cs_ont_2g013220	Cs_ont_2g013220	-	0.44	0	0.16	4.13	0.98	1.54	1.89	1.15	1.88	0.7	0.71	0.28	0.21	0.36	0.07	0.08	0	0	0.08	0	0	0.3	0.15	0.17	3.68	6.78	2.36	5.31	8	5.9	1.63	3.19	1.43	0.13	0.06	0.2	0.21	0	0.14	0.12	0.27	0	0.2	2.21667	1.64	0.563333	0.213333
Cs_ont_2g013260	Cs_ont_2g013260	-	1.8	3.32	0.86	10.4	5.93	8.22	5.23	6.92	5.78	7.14	0	3.82	5.13	3.03	5.57	10.2	8.84	4.21	10.97	16.61	29.57	1.14	1.5	0.92	12.45	6.55	3.81	5.48	1.69	20.76	5.26	1.04	1.18	0.51	0.74	1.07	7.06	6.64	1.02	13.72	4.88	8.4	1.99333	8.18333	5.97667	3.65333	4.57667
Cs_ont_2g013300	Cs_ont_2g013300	-	17.16	9.65	65.37	93.03	39.79	44.39	43.6	73.42	88.69	135.44	280.48	18.13	110.97	127.08	131.83	76.01	37.42	39.62	251.66	17.85	31.52	5.63	66.19	183.1	22.99	43.86	75.6	14.01	19.03	4.47	90.95	114.77	45.04	277.5	80.81	186.5	21.12	18.97	74.81	238.52	108.39	132.77	30.7267	59.07	68.57	144.683	123.293
Cs_ont_2g013320	Cs_ont_2g013320	-	8.34	10.16	32.09	94.43	81.54	68.2	64.16	115.96	89.07	152.05	115.51	38.16	75.76	61.87	55.75	20.43	20.64	22.51	23.46	17.38	30.73	10.8	38.1	66.77	39.88	47.01	45.55	13.19	17.95	12.02	47.88	85.45	29.57	53.11	55.93	53.99	19.01	9.58	26.2	39.36	27.24	20.81	16.8633	81.39	89.73	101.907	64.46
Cs_ont_2g013330	Cs_ont_2g013330	-	13.66	11.64	8.67	7.64	11.86	9.84	5.45	3.19	3.41	3.24	1.68	5.3	15.55	12.85	12.55	12.89	23.86	6.74	20.5	30.59	44.86	10.68	11.25	7.92	14.69	17.4	10.94	12.18	10.4	5.1	5.24	1.59	3.03	1.13	5.29	3.73	14.86	18.57	5.79	16.4	7.22	13.09	11.3233	9.78	4.01667	3.40667	13.65
Cs_ont_2g013400	Cs_ont_2g013400	-	70.36	61.33	73.35	92.27	107.47	90.7	119.41	128.48	109.77	161.75	125.18	171.06	224.46	123.7	122.88	171.13	230.28	243.75	95.22	137.9	167.6	49.23	59.9	54.59	90.38	80.27	63.93	80.82	70.15	107.49	106.78	120.42	121.47	119.75	158.14	173.35	219.85	142.39	194.43	180.38	255.02	262.08	68.3467	96.8133	119.22	152.663	157.013
Cs_ont_2g013570	Cs_ont_2g013570	-	18.95	18.21	6.8	19.71	56.2	43.89	77.67	123.36	108.49	287.58	311.53	103.95	128.29	144.15	141.91	104.34	45.19	147.21	85.49	61.98	39.85	17.05	16.02	25.47	25.87	20.29	22.84	25.69	22.46	11.47	41.75	122.26	41.95	146.8	172.74	273.21	66.26	66.12	121.5	19.43	47.26	50.82	14.6533	39.9333	103.173	234.353	138.117
Cs_ont_2g013620	Cs_ont_2g013620	-	8.52	6.79	8.36	12.01	15.19	11.25	9.8	8.55	8.29	12.59	4.86	11.41	19.65	18.94	18.53	26.42	21.92	18.32	20.95	20.55	31.46	9.14	9.22	10.36	11.38	10.87	9.56	6.71	9.94	13.01	10.34	11.12	10.3	4.69	16.68	13.25	31.91	24.2	13.99	37.24	33.03	32.3	7.89	12.8167	8.88	9.62	19.04
Cs_ont_2g013650	Cs_ont_2g013650	-	66.63	65.17	62.83	49.8	65.73	56.06	59.54	46.42	55.58	81.68	42.41	69.56	103.14	94.19	98.23	216.73	172.65	146.11	180.65	190.22	206.74	60.24	59	71.83	62.5	60.06	49.55	58.04	65.48	48.42	52.47	60.19	56.73	52.17	104.04	92.74	149.57	181.92	109.95	161.87	169.22	190.96	64.8767	57.1967	53.8467	64.55	98.52
Cs_ont_2g013730	Cs_ont_2g013730	-	5.68	10.15	3.16	61.82	76.01	49.77	129.91	83.92	102.25	71.88	54.18	82.47	72.67	61.17	59.83	78.01	108.8	74.1	100.95	129.82	123.29	16.53	9.21	5.03	92.2	57.38	32.66	70.13	91.97	159.81	101.28	91.28	140.28	62.06	70.4	37.76	125.57	86.84	55.71	71.66	69.29	63.38	6.33	62.5333	105.36	69.51	64.5567
Cs_ont_2g013780	Cs_ont_2g013780	-	11.84	11.71	7.27	11.38	12.88	10.26	10.06	9.25	6.37	11.01	6.71	8.31	21.03	20.24	21.78	32.86	30.65	20.55	23.25	30.55	45.93	15.45	11.17	6.14	11.49	12.5	10.28	16.37	12.72	13.76	9.89	10.72	12.25	7.1	16.72	12.68	34.69	24.14	17.59	52.22	44.41	48.43	10.2733	11.5067	8.56	8.67667	21.0167
Cs_ont_2g013830	Cs_ont_2g013830	-	40.85	36.05	32.31	22.56	36.7	27.67	27.04	43.8	21.44	58.96	9.65	54.3	45.31	47.26	46.08	125.89	41.88	118.05	126.4	78.96	32.07	22.65	16.43	12.61	23.07	29.23	28.27	116.15	62.75	42.33	25.23	26.22	50.22	23.08	64.23	31.25	56.93	121.23	61.83	22.99	35.87	48.93	36.4033	28.9767	30.76	40.97	46.2167
Cs_ont_2g013860	Cs_ont_2g013860	-	3.14	5.93	4.57	16.23	18.29	13.16	27.51	29.86	20.23	25.29	19.21	24.33	24	19.57	19.31	17.52	17.16	18.92	10.79	17.42	15.87	7.01	5.6	4.06	14.95	13.03	11.07	14.65	12	20.04	21.68	22.43	24.89	21.85	18.34	15.28	19.9	17.49	15.88	12.5	15.68	14.21	4.54667	15.8933	25.8667	22.9433	20.96
Cs_ont_2g013870	Cs_ont_2g013870	-	20.34	28.65	22.37	73.96	95.7	67.86	93.73	115.47	80.03	110.14	59.43	90.99	105.18	94.78	94.57	103.49	79.37	96.22	66.07	102.34	101	36.6	32.16	35.37	87.38	61.41	57.66	73.28	59.9	114.05	119.61	126.37	115.18	85.07	102.37	72.19	107.06	101.88	74.51	78.94	112.74	87.52	23.7867	79.1733	96.41	86.8533	98.1767
Cs_ont_2g013970	Cs_ont_2g013970	-	13.36	9.9	9.16	12.99	16.21	11.11	18.44	14.61	13.21	24.62	8.74	23.92	28.38	20.18	20.35	22.98	30.79	19.54	24.18	29.96	32.85	15.45	7.76	9.19	13.32	11.13	8.42	6.68	10.36	19.74	14.82	22.62	18.59	6.32	17.25	14.26	24.81	23.64	16.98	36.04	39.52	25.98	10.8067	13.4367	15.42	19.0933	22.97
Cs_ont_2g013990	Cs_ont_2g013990	-	0	0.14	0	0.04	0.79	0.28	0.14	1.21	1.29	0	1.51	0.11	0.41	0.3	0.8	0.36	0.14	0.59	0	0	0.24	0.15	0	0	0	0.14	2.29	6.72	2.75	0	0.81	0.11	0.39	2.88	0.2	0.48	0.3	0.45	0.64	0	0	0.2	0.046667	0.37	0.88	0.54	0.503333
Cs_ont_2g014020	Cs_ont_2g014020	-	118.64	250.23	71.07	26.47	47.35	61.83	44.8	138.74	232.52	258.21	777.67	141.34	179	406.64	422.01	83.96	118.48	363.6	132.99	213.52	162.6	432.99	307.08	200.24	20.25	102.94	131.14	21.23	50.69	24.34	255.17	127.74	130.2	324.81	184.58	840.4	65.32	129.79	195.9	20.02	179.3	203.46	146.647	45.2167	138.687	392.407	335.883
Cs_ont_2g014150	Cs_ont_2g014150	-	0.91	0.51	0.32	8.14	10.24	6.43	5.33	7.43	7.28	4.95	7.35	2.7	7.17	2.93	4.09	3.4	2.67	1.97	2.5	5.69	2.01	0.61	0.58	0.65	13.69	10.77	2.7	6.86	10.48	12.16	12.01	8.13	8.57	5.4	5.58	6.19	3.36	3.12	5.24	3.59	16.52	2.68	0.58	8.27	6.68	5	4.73
Cs_ont_2g014200	Cs_ont_2g014200	-	2.58	1.02	0.6	7.28	4.48	4.09	14.58	4.59	4.18	5.39	3.46	8.82	3.06	4.85	3.4	6.71	7.07	8.43	3.63	9.39	8.97	1.37	1.39	0.48	8.84	3.46	4.34	3.55	9.71	11.06	8.78	3.21	6.42	3.53	5.32	3.02	13.78	11.13	6.7	12.12	15.95	8.17	1.4	5.28333	7.78333	5.89	3.77
Cs_ont_2g014450	Cs_ont_2g014450	-	5.34	4.92	1.43	11.09	8.31	5.78	10.42	6.23	6.63	7.58	5.25	4.37	3.63	4.74	3.84	2.51	3.94	1.37	2.62	4.92	4.84	11.83	6.8	2.79	11.5	12.59	7.65	9.24	13.7	12.23	7.86	8.88	9.33	4.91	4	2.7	4.01	4.5	2.06	2.04	2.23	1.45	3.89667	8.39333	7.76	5.73333	4.07
Cs_ont_2g014470	Cs_ont_2g014470	-	5.26	11.89	10.08	9.46	17.69	19.57	7.2	9.73	5.59	10.42	2.36	18.04	25.88	18.25	19.02	31.22	24.37	33.71	26.21	34.16	75.45	8.89	11.29	9.46	13.12	12	13.02	7.26	7.75	10.65	8.19	4.14	4.33	1.6	11.52	13.65	27.83	21.96	19.36	26.64	31.48	46.4	9.07667	15.5733	7.50667	10.2733	21.05
Cs_ont_2g014540	Cs_ont_2g014540	-	6.83	7.69	5.35	15.73	14.07	11.52	14.75	10.8	13.5	11	10.73	11.34	10.51	10.37	10.62	10.06	10.25	10.96	10.75	8.97	10.57	10.13	11.03	9.25	13.88	17.71	15.79	15.01	21.31	14.2	10.58	12.97	12.75	9.4	13.02	10.61	11.02	10.97	12.15	13.89	19.87	11.14	6.62333	13.7733	13.0167	11.0233	10.5
Cs_ont_2g014600	Cs_ont_2g014600	-	0.95	1.98	0.34	15.03	10.62	10.52	10.59	14.48	13.21	7.56	9.81	33.43	1.36	4.31	3.86	0.16	0.78	1.48	0	0.35	5.45	0.65	0.15	0.68	12.55	7.94	2.85	2.97	11.84	27.56	8.62	22.91	3.61	1.49	1.83	1.84	3.39	0.86	3.34	8.77	15.67	0.89	1.09	12.0567	12.76	16.9333	3.17667
Cs_ont_2g014620	Cs_ont_2g014620	-	4.01	2.19	3.38	2.88	6.39	7.47	10.05	7.71	9.03	11.72	13.27	9.87	10.71	9.14	8.49	5.15	11.26	7.74	11.49	5.25	11.22	1.31	2.23	2.73	4.5	2.91	2.87	2.55	2.75	5.17	6.19	12.42	7.48	8.75	5.86	9.17	8.73	5.7	7.18	14.82	13.56	11.82	3.19333	5.58	8.93	11.62	9.44667
Cs_ont_2g014640	Cs_ont_2g014640	-	39.78	35.33	42.02	39.92	48.94	40.66	40.91	39.83	38.6	49.85	40.31	44.94	82.5	59.38	60.32	77.7	86.91	75.18	73.7	72.92	97.62	38.65	44.35	46.24	37.81	36.72	30.18	34.08	34.02	41.04	37.44	43.66	47.23	38.37	60.47	57.17	97.36	57.7	76.44	108.91	111.71	104.44	39.0433	43.1733	39.78	45.0333	67.4
Cs_ont_2g014720	Cs_ont_2g014720	-	1.83	2.26	2.09	1.95	3.1	10.41	4.11	14.88	19.66	26.27	55.82	24.66	9.28	19.16	18.43	4.63	8.5	7.77	14.2	6.69	6.9	15.43	6.44	5.86	2.42	8.73	11.88	1.24	1.7	0.96	16.75	15.66	3.75	15.53	9.87	35.82	2.67	4.65	5.21	29.84	18.26	12.25	2.06	5.15333	12.8833	35.5833	15.6233
Cs_ont_2g014760	Cs_ont_2g014760	-	0.11	0	0.15	0.1	1.34	1.4	0.77	5.04	3.52	3.64	7.23	3.34	0.7	0.97	1.54	0.35	0.3	0.59	0.68	0.25	0.58	0.62	0.12	0	0.57	2.28	2.85	0	0	0	2.56	2.22	0.09	1.22	0.38	1.77	0.22	0	0.55	0.41	0.79	0.23	0.086667	0.946667	3.11	4.73667	1.07
Cs_ont_2g014770	Cs_ont_2g014770	-	14.62	6.9	11.77	11.93	20.79	15.14	15.22	13.57	13.71	19.37	26.83	14.61	18.46	25.06	22.98	15.05	13.77	4.46	22.02	13.1	18.4	14.24	18.83	18.45	16.85	26.23	22.64	17.35	16.33	18.37	17.12	16.36	21.13	34.77	27.63	11.94	16.34	14.27	15.61	11.63	16.86	16.45	11.0967	15.9533	14.1667	20.27	22.1667
Cs_ont_2g014800	Cs_ont_2g014800	-	29.13	46.4	42.6	44.77	61.58	37.49	65.23	120.6	113.87	237.24	271.87	62.01	143.32	231.26	220.78	151.03	103.96	91.55	160.62	107.4	137.53	33.98	38.41	72.32	35.5	46.46	48.77	56.04	45.79	27.38	152.55	226.23	142.65	393.81	227.01	296.97	110.13	80.76	160.59	142.18	104.7	188.17	39.3767	47.9467	99.9	190.373	198.453
Cs_ont_2g014820	Cs_ont_2g014820	-	0	0.24	0.46	0.22	0.4	0	1.52	0.45	1.76	1.36	1.39	1.62	0	0.41	0.4	0.66	0.42	0.6	1.77	0.24	1.66	0	0.2	0	0	0.95	1.01	0.19	1.99	0.35	1.54	1.86	2.25	5.66	0.35	0	0	0.19	0.39	0	0.19	0.8	0.233333	0.206667	1.24333	1.45667	0.27
Cs_ont_2g014990	Cs_ont_2g014990	-	29.95	43.48	31.69	103.27	95.63	128.28	201.18	171.56	165.77	70.8	63.06	27.3	7.49	9.19	11.88	4.83	8.16	7.81	20.22	32.77	7.32	43.2	53.97	30.69	167.95	193.12	159.12	211.46	177.02	123.15	110.94	65.43	129.55	50.93	18.95	23.83	9.73	29.57	16.57	2.24	4.19	6.19	35.04	109.06	179.503	53.72	9.52
Cs_ont_2g015040	Cs_ont_2g015040	-	0.52	0.13	0	1.79	0.94	0.61	0.82	0.85	1.19	1.53	1.88	2.24	3.33	1.08	0.88	1.01	1.31	1.35	1.2	0.64	1.16	0.24	0.33	0.06	0.57	2.39	0.93	1.19	0.74	1.25	1.16	1.92	1.22	1.24	1.82	1.56	1.9	0.79	2.61	1.73	3.11	0.87	0.216667	1.11333	0.953333	1.88333	1.76333
Cs_ont_2g015080	Cs_ont_2g015080	-	12.01	7.93	12.29	9.59	11.96	7.8	12.8	14.31	15.34	22.24	16.96	9.34	13.7	15.69	14.44	11.84	7.95	5.87	12.86	13.2	13.05	5.22	3.66	13.33	10.35	6.87	6.89	15.3	16	9.85	19.82	30.2	22.9	33.76	17.2	12.28	15.34	9.72	9.82	17.49	15.39	16.4	10.7433	9.78333	14.15	16.18	14.61
Cs_ont_2g015160	Cs_ont_2g015160	-	3.95	2.84	1.69	3.99	9.56	6.12	21.41	12.81	13.89	10.34	11.92	6.24	13.39	8.62	7.47	10.49	8.3	10.6	8.65	4.77	13.36	2.02	1.05	0.9	5.44	0.99	2.25	4.03	10.8	2.74	3.7	15.2	5.04	1.93	5.47	6.32	13.87	6.63	6.94	17.17	19.33	17.07	2.82667	6.55667	16.0367	9.5	9.82667
Cs_ont_2g015180	Cs_ont_2g015180	-	0.05	0.12	0.12	1.22	1.29	1.04	0.33	0.56	0.94	0.69	0.29	0.41	0.36	0.37	0.31	0.39	0.05	0.25	0.11	0.42	0.18	0.06	0.31	0.12	1.49	1.36	0.36	0.73	1.25	2.11	1.38	1.79	0.43	0.37	0.67	0.63	0.51	0.24	0.3	0.74	3.1	0.25	0.096667	1.18333	0.61	0.463333	0.346667
Cs_ont_2g015230	Cs_ont_2g015230	-	0.28	0	0.15	1.55	1.22	0.27	0.58	0.89	0.95	0.72	0.76	0.33	0.44	0.23	0.22	0.24	0	0.13	0.15	0.47	0.13	0.14	0.11	0	1.47	0.92	0.44	1.01	1.09	2.22	1.16	1.84	1.58	0	0.23	0.31	0.22	0.13	0.32	0.6	0.53	0.11	0.143333	1.01333	0.806667	0.603333	0.296667
Cs_ont_2g015290	Cs_ont_2g015290	-	2.34	1.79	0.71	2.22	1.67	1.68	3.28	3.16	2.15	4.45	4.43	1.9	3.4	1.07	2.28	0.51	0.98	1.1	1.13	0.56	4.01	0.95	1.45	1.57	2.21	2.93	1.74	1.86	3.08	2.36	2.28	4.52	2.8	1.81	1.73	1.43	2.34	0.82	0.7	3.33	3.86	2.47	1.61333	1.85667	2.86333	3.59333	2.25
Cs_ont_2g015330	Cs_ont_2g015330	-	0.06	0	0.39	0.17	0.16	0	0.21	0.66	0.11	0.78	15.06	0.16	2.61	2.31	1.68	0.48	0.61	0.79	4.3	0.64	1.81	0	0.05	2.14	0.05	0.05	0.11	0.09	0.29	0	0.1	1.14	2.2	4.34	1.26	1.14	0.93	0.15	0.72	1.93	1.24	0.74	0.15	0.11	0.326667	5.33333	2.2
Cs_ont_2g015340	Cs_ont_2g015340	-	0	0	0.05	0	0.15	0	0.05	0.21	0.05	0.43	1.44	0.1	0.69	1.25	1.21	0.73	0.15	0.86	1.86	0.46	0.46	0	0	0.5	0	0	0.15	0	0.09	0	0.09	0.4	1.12	2.23	2.16	2.43	0.34	0.37	0.99	2.93	1.35	0.77	0.016667	0.05	0.103333	0.656667	1.05
Cs_ont_2g015490	Cs_ont_2g015490	-	4.23	3.87	6.13	4.81	5.87	6.06	7.76	7.07	5.65	6.93	6.12	7.37	8.42	7.85	9.43	9.71	10.92	5	14.22	12.6	12.74	3.24	2.15	5.5	5.99	4.61	3.88	4.3	6.08	5.81	6.13	7.62	6	7.15	7.94	10.02	11.12	10.03	8.8	9.52	10.57	14.39	4.74333	5.58	6.82667	6.80667	8.56667
Cs_ont_2g015510	Cs_ont_2g015510	-	103.95	126.58	216.98	178.49	223.16	168.7	166.59	169.38	195.07	309.07	189.18	212.78	246.23	295.64	292.05	249.67	257.31	289.14	200.48	214.41	274.5	157.55	210.97	327.45	170.83	166.97	176.71	114.15	138.14	171.2	218.9	256.19	206.48	207.97	321.75	399.36	228.08	253.97	262.52	299.75	372.46	301.07	149.17	190.117	177.013	237.01	277.973
Cs_ont_2g015530	Cs_ont_2g015530	-	29.7	14.77	25.98	64.41	249.84	140.55	919.11	416.79	682.29	422.21	817.07	226.38	168.8	171.29	166.55	277.82	58.41	377.84	235.71	103.43	125.33	38.07	22.58	212.76	124.32	31.92	26.58	294.64	334.75	256.95	221.75	604.57	338.54	190.98	199.26	209.19	351.42	237.54	248.88	391.86	556.62	261.85	23.4833	151.6	672.73	488.553	168.88
Cs_ont_2g015540	Cs_ont_2g015540	-	1.65	3.3	2.49	0.92	4.41	3.31	18.1	4.13	17.32	3.07	6.9	2.09	1.33	1.48	1.33	1.62	1.05	2.51	7.5	0.38	0.42	11.93	3.2	13.03	6.41	2.57	1.41	12.05	14.93	6.6	8.54	11.08	3.33	1.76	1.16	5.1	1.4	1.55	0.32	4.85	1.92	0.66	2.48	2.88	13.1833	4.02	1.38
Cs_ont_2g015560	Cs_ont_2g015560	-	12.12	10.38	12.35	19.48	30.41	27.66	63.69	34.42	78.72	12.69	18.25	19.14	4.41	4.72	6.76	5.44	2.43	6.98	25.17	2.71	6.04	56.3	12.69	48.04	32.64	24.68	34.37	40.36	45.93	38.1	27.14	25.02	13.41	6.65	4.63	24.71	9.25	3.94	3.92	10.12	8.33	8.45	11.6167	25.85	58.9433	16.6933	5.29667
Cs_ont_2g015570	Cs_ont_2g015570	-	0.15	0	0.48	0.15	0.42	0.14	1.58	1.25	2.07	2.21	19.25	0.07	0.85	6.29	7.94	0.46	0.29	1.04	0.77	0.17	0.25	0.07	0.29	0.16	0.22	0	0.07	0.33	0.44	0.18	2.36	4.54	2.61	13.89	1.35	11.05	0.13	1.67	1.43	1.14	0.81	0.55	0.21	0.236667	1.63333	7.17667	5.02667
Cs_ont_2g015580	Cs_ont_2g015580	-	0.14	0	0	0.29	0.26	0	0.57	0.88	3.15	0.74	14.38	0	0.13	5.42	4.93	0.14	0.41	0.39	0	0	0	0.14	0.13	0.15	0.14	0.25	0.37	1	0	0.35	3.42	3.26	2.2	10.02	0.81	10.87	0.1	0.25	0.9	0.6	0.76	0.13	0.046667	0.183333	1.53333	5.04	3.49333
Cs_ont_2g015780	Cs_ont_2g015780	-	0	0	0	0.75	0.23	0.23	0.62	0.51	0.25	0.26	0.4	0	0.12	0.12	0.13	0	0	0.11	0.13	0.27	0.14	0	0	0	0.72	0.66	0.23	0.11	0.94	0.81	0.78	0.96	0.75	0.31	0.2	0.33	0.34	0.11	0	0.31	0.45	0	0	0.403333	0.46	0.22	0.123333
Cs_ont_2g015830	Cs_ont_2g015830	-	28.38	24.29	40.48	45.8	52.77	45.08	49.34	42.63	42.31	59.19	42.21	42.13	53.54	50.04	47.78	44.52	42.15	39.01	40.09	31.11	47.83	31.4	29.59	37.73	40.13	39.02	37.08	31.19	41.05	41.53	55.45	59.92	48.38	42.71	62.06	58.85	63.67	37.51	56.84	46.51	52.75	57.83	31.05	47.8833	44.76	47.8433	50.4533
Cs_ont_2g015850	Cs_ont_2g015850	-	9.82	11.54	5.55	9.46	12.02	7.96	13.97	9.05	7.34	13.43	5.91	11.53	26.25	20.89	19.86	23.71	34.01	19.61	20.46	31.48	33.87	11.76	8.87	4.8	10.87	9.69	6.31	8.24	11.6	25.96	12.79	13.39	21.01	9.74	15.61	13.77	35.46	36.03	17.44	33.34	30.3	25.18	8.97	9.81333	10.12	10.29	22.3333
Cs_ont_2g016200	Cs_ont_2g016200	-	540.5	340.03	590.21	1640.42	1478.51	1696.48	535.04	1157.11	977.56	279.49	395.17	78.45	404.9	488.11	491.21	266.99	196.27	120.58	198.97	153.72	329.94	269.95	898.08	1457.75	807.65	1159.3	1922.84	609.61	556.59	129.64	517.38	499.07	490.43	852.14	384.13	167.92	169.32	130.34	244.7	265.9	109.58	117.61	490.247	1605.14	889.903	251.037	461.407
Cs_ont_2g016370	Cs_ont_2g016370	-	0.87	0.91	0.66	1.58	1.82	2.46	2.43	1.67	1.52	3.12	0.94	2.15	2.54	2	1.82	1.45	2.37	1.32	1.8	4.11	1.87	0.95	2.02	1.2	2.44	1.78	1.51	1.17	3.11	2.26	3.09	2.84	2.21	0.62	1.63	1.66	3.07	2.19	1.82	0.9	1.74	1.78	0.813333	1.95333	1.87333	2.07	2.12
Cs_ont_2g016390	Cs_ont_2g016390	-	2.55	1.12	2.61	3.11	4.3	2.26	6.79	2.47	4.31	6.16	8.19	4.88	5.61	5.81	3.12	4.24	4.3	2.53	1.81	3.46	4.11	1.62	0.97	2.03	2.95	2.59	1.32	1.36	3.19	3.69	4.26	5.43	6.1	4.28	4.85	5.63	6.03	2.22	4.08	1.9	5.6	3.24	2.09333	3.22333	4.52333	6.41	4.84667
Cs_ont_2g016420	Cs_ont_2g016420	-	15.24	9.61	12.2	23.99	24.99	23.51	31.21	29.28	24.41	34.12	16.81	34.6	30.78	26	27.94	24.13	18.59	19.35	41.38	33.08	23.78	12.21	11.38	19.63	24.37	34.14	31.34	50.23	36.2	48.86	28.13	23.14	31.93	23.78	24.88	17.17	16.07	22.94	19.59	15.57	11.32	11.61	12.35	24.1633	28.3	28.51	28.24
Cs_ont_2g016540	Cs_ont_2g016540	-	15.31	11.15	7.16	7.89	8.9	6.97	9.33	7.58	3.98	6.79	2.41	7.17	6.99	13.26	14.78	28.27	13.26	11.36	40.81	37.45	18.32	8.29	5.41	4.38	8.04	9.17	6.95	11.98	11.25	16.78	6.95	7.13	13.73	11.9	9.6	2.8	10.48	23.98	10.89	10.68	7.82	11.6	11.2067	7.92	6.96333	5.45667	11.6767
Cs_ont_2g016610	Cs_ont_2g016610	-	42.73	35.13	29.12	43.83	67.43	43.93	50.42	43.95	32.55	61.23	30.92	63.12	131.19	113.95	115.64	142.74	149.27	97.68	144.64	158.32	187.53	39.33	31.31	40.58	62.4	54.63	45.29	41.66	48.7	75.95	50.57	49.9	70.45	25.9	108.5	65.44	149.32	153.03	105.59	140.59	108.34	118.73	35.66	51.73	42.3067	51.7567	120.26
Cs_ont_2g016630	Cs_ont_2g016630	-	1.72	1.93	8.97	23.99	41.18	104.36	29.52	109.53	87.86	65.93	104.17	16.39	14.97	10.58	10.61	1.49	0.51	3.58	3.09	1.08	4.39	2.29	14.91	13.07	14.35	33.88	139.17	3.09	3.68	3.25	76.33	89.29	8.63	4.69	6.96	14.3	2.64	0.69	3.07	4.18	2.66	2.34	4.20667	56.51	75.6367	62.1633	12.0533
Cs_ont_2g016690	Cs_ont_2g016690	-	23.47	47.14	105.82	197.35	161.72	84.2	161.61	210.46	182.97	416.6	345.89	123.17	256.78	430.39	438.56	167.17	215.54	200.62	131.27	443.06	318.07	179.97	261.31	410.57	110.47	221.68	181.1	74.86	122.15	130.73	333.2	370.6	391.63	810.44	570.52	380.7	252.96	268.25	268.21	99.53	96.26	179.92	58.81	147.757	185.013	295.22	375.243
Cs_ont_2g016710	Cs_ont_2g016710	-	14.4	18.03	42.29	36.32	34.63	23.48	47.01	59	56.24	112.17	109.38	38.7	73	87.45	82.04	70.57	59.49	52.5	55.08	89.02	89.55	43.66	44.82	83.45	21.55	44.33	46.14	23.16	42.38	34.34	78.77	86.17	77.41	175.3	115.83	93.8	76.55	60.31	71.56	92.06	65.53	95.69	24.9067	31.4767	54.0833	86.75	80.83
Cs_ont_2g016730	Cs_ont_2g016730	-	68.48	69.03	34.87	68.03	104.66	65.97	147.35	111.01	74.12	126.69	39.65	125.83	110.78	96.63	100.42	166.58	142.59	124.57	156.79	151.05	89.75	46.14	39.93	13.93	100.58	72.39	40.38	125.02	133.58	202.38	98.78	96.2	166.21	77.7	124.39	51.92	130.63	180.93	99.9	31.06	41.93	59.89	57.46	79.5533	110.827	97.39	102.61
Cs_ont_2g017190	Cs_ont_2g017190	-	0.1	0.11	0.31	0	0.46	0.46	0.2	1.02	0.2	1.23	3.58	1.74	1.39	1.23	1.1	0.3	0.96	5.16	1.01	1.51	1.62	0.2	0.74	1.56	0.19	0.43	1.29	0.09	0.17	0	0	0.42	0.68	0.99	0.56	3.22	1.54	1.58	1.43	0.91	4.67	2.27	0.173333	0.306667	0.473333	2.18333	1.24
Cs_ont_2g017210	Cs_ont_2g017210	-	4.93	6.24	6.93	4.73	7.84	5.42	4.64	6.61	3.3	8.3	7.98	6.39	13.73	11.06	12.57	17.85	11.77	10.44	24.83	16.21	24.05	4.6	6.96	5.6	4.48	4.83	4.73	3.75	5.3	4.54	4.1	7.43	5.95	3.39	7.03	6.64	11.74	17.35	7.79	31.22	25.98	22.96	6.03333	5.99667	4.85	7.55667	12.4533
Cs_ont_2g017220	Cs_ont_2g017220	-	0.17	0	0.07	0.07	0	0	0	0.07	0.07	0.35	2.03	0.07	0.16	0.34	0.26	0	0.21	0	0.81	0.18	0.34	0.17	1.12	0.35	0.16	0	0	0	0	0.14	0.06	0.12	0.28	0.7	0.14	0.44	0.13	0	0	5.9	8.25	0	0.08	0.023333	0.046667	0.816667	0.253333
Cs_ont_2g017260	Cs_ont_2g017260	-	0.43	0.16	0.46	1.16	4.7	4.59	3.02	3.28	3.94	4.52	5.24	1.88	3.52	2.9	2.4	0.44	1.4	0.4	1.62	1.9	3.94	3.18	0.95	0.15	2.78	5.98	6.31	0.63	0.97	1.17	3.87	5.07	3.86	2.42	5.62	4.57	2.78	1.41	0.78	3.03	0.52	0	0.35	3.48333	3.41333	3.88	2.94
Cs_ont_2g017380	Cs_ont_2g017380	-	3.74	2.52	2.99	4.82	4.73	4.47	3.39	2.45	2.09	3.95	1.09	3.32	6.23	5.95	6.42	7.49	10.54	4.55	8.34	9.5	13.66	3.82	2.86	2.57	6.42	3.75	3.28	3.04	4	4.16	5.05	4.11	3.79	0.94	5.85	3.83	9.4	8.98	4.57	8.61	4.88	7.39	3.08333	4.67333	2.64333	2.78667	6.2
Cs_ont_2g017400	Cs_ont_2g017400	-	31.19	36.81	51.99	21.38	36.93	19.71	16.81	23.29	17.43	40.36	20.43	33.99	90.02	89.16	84.78	98.22	121.58	77.38	94.18	117.75	161.49	33.73	51.03	49.73	17.73	19.95	17.8	15.95	21.31	23.71	28.59	33.85	29.25	22.85	65.19	76.89	111.21	124.52	82.8	131.09	108.98	153.36	39.9967	26.0067	19.1767	31.5933	87.9867
Cs_ont_2g017470	Cs_ont_2g017470	-	4.75	4.51	1.3	6.1	7.89	4.43	7.93	6.39	8.09	1.81	0	1.04	3.38	2.72	1.88	12.6	3.22	4.24	13.32	28.48	18.69	4.04	0.56	0.49	8.94	5.61	1.82	20.77	21.6	22.34	4.72	4.87	11.02	2.03	2.3	1.82	3.76	11.93	2.12	4.05	3.2	2.47	3.52	6.14	7.47	0.95	2.66
Cs_ont_2g017530	Cs_ont_2g017530	-	0	0	0.26	0.97	1.56	1.35	1.45	2.27	3.2	0.25	1.3	0.68	0.23	0.23	0	0	0	0	0	0.53	0	0.24	0	0	1.86	2.56	0.9	1.49	1.82	2.15	1.94	1.04	0.21	0.2	0.2	0.21	0	0	0.22	0.2	0	0	0.086667	1.29333	2.30667	0.743333	0.153333
Cs_ont_2g017550	Cs_ont_2g017550	-	1.67	1.27	0	5.29	2.68	5.39	2.87	3.47	3.46	2.18	4.51	2.72	0	3.09	3.22	1.44	0.56	1.07	0	0.28	0.88	1.94	0.77	0.67	1.39	2.12	3.49	2.84	4.39	5.79	5.11	5.44	2.48	6.07	3.37	1.81	0.04	1.51	1.21	2.11	3.55	0.94	0.98	4.45333	3.26667	3.13667	2.10333
Cs_ont_2g017560	Cs_ont_2g017560	-	4.01	2.65	4.72	5.34	7.71	7.72	6.92	5.83	6.57	7.89	6.39	6.01	4.86	6.8	7.91	4.17	4.78	4.64	4.07	2.35	3.43	4.69	3.37	7.84	5.45	3.91	4.62	7.48	7.31	5.84	8.22	9.33	7.82	10.73	8.1	8.72	3.64	4.35	6	3.98	4.58	4.2	3.79333	6.92333	6.44	6.76333	6.52333
Cs_ont_2g017590	Cs_ont_2g017590	-	1.01	1.22	1.35	3.87	4.63	2.45	6.73	6.18	12.44	8.55	16.07	2.54	3.98	7.02	6.29	1.79	4.24	3.2	2	4.72	6.73	2.48	2.26	3.11	2.71	5.79	3.38	1.81	5.74	2.01	11.9	12.51	8.77	11.59	4.84	5.73	3.11	2.76	3.4	5.85	8.4	4.13	1.19333	3.65	8.45	9.05333	5.76333
Cs_ont_2g017600	Cs_ont_2g017600	-	104.44	406.57	287.12	602.61	1051.03	1023.15	655.01	1677.73	1733.84	3606.62	3269.34	1172.62	2174.54	2583.52	2593.36	1187.38	1499.83	1308.45	975.93	825.21	1403.37	487.67	423.57	641.35	548.22	590.4	884.89	128.08	237.14	137.09	1426.11	1934	758.35	1962	2507.72	3727.22	1250.41	942.32	1897.01	1428.78	1760.72	1894.87	266.043	892.263	1355.53	2682.86	2450.47
Cs_ont_2g017630	Cs_ont_2g017630	-	0.39	0	0.17	4.73	3.29	3.15	1.58	3.36	2.88	1.33	0.85	1.91	0.38	1.52	1.18	1.6	1.7	0.95	1.3	3.25	4.49	1.12	0.23	0.42	3.15	3.37	7.24	5.55	3.24	0.91	1.57	0.48	1.58	1.81	1.35	0.91	0.95	2.19	1.48	1.81	1.57	2.06	0.186667	3.72333	2.60667	1.36333	1.02667
Cs_ont_2g017660	Cs_ont_2g017660	-	9.91	8.36	20.32	80.41	167.88	100.4	210.93	388.76	406.74	517.1	725.67	247.46	412.54	534.56	545.97	506.48	210.97	499.18	425.63	332.47	269.72	10.47	17.46	83.25	96.41	75.45	102.21	48.17	84.67	26.07	359.27	406.29	312.45	1219.25	509.4	629.56	396.82	330.58	488.83	245.98	350.24	393.13	12.8633	116.23	335.477	496.743	497.69
Cs_ont_2g017670	Cs_ont_2g017670	-	0.5	1.02	0.8	2.65	18.65	24.73	8.7	26.55	18.12	42.5	52.09	32.05	27.11	47.4	49.81	41.18	23.06	65.23	26.34	16.05	23.89	1.17	0.35	2.78	6.29	3.09	20.21	1.15	3.14	1.15	22.39	55.9	12.75	50.37	57.4	91.67	42.02	36.86	33.17	28.78	35.31	33.04	0.773333	15.3433	17.79	42.2133	41.44
Cs_ont_2g017680	Cs_ont_2g017680	-	0	0	0	0	0.23	1.26	0.24	0	0.12	0.13	0.65	0.45	0.34	0.47	0.56	0	0	0.79	0	0	0.13	0	0	0.13	0.12	0	0.8	0	0.2	0.1	0.22	0	0	0.41	0	0.97	0	0.11	0.11	0.1	0.65	0	0	0.496667	0.12	0.41	0.456667
Cs_ont_2g017730	Cs_ont_2g017730	-	6.97	5.34	2.48	5.74	7.08	5.35	3.47	8.01	3.04	11.5	3.2	15.7	8.94	8.98	8.36	5.15	10.54	11.17	10.28	21.86	17.59	4.9	5.29	1.97	6.66	7.09	8.55	5.29	8.03	5.3	4.8	4.39	2.87	0.41	3.56	5.94	9.42	8.37	4.26	7.63	11.98	6.37	4.93	6.05667	4.84	10.1333	8.76
Cs_ont_2g017740	Cs_ont_2g017740	-	1.88	0.64	0.36	10.2	8.92	5.09	9.68	5.09	6.63	4.17	4.33	3.58	1.72	2.63	2.81	0.58	1.86	0.89	0.23	0.83	4.13	3.51	2.31	0.72	8.05	8.8	3.83	4.19	8.9	9.39	3.85	7.98	2.56	1.69	0.97	1.78	2.03	1.21	0.49	4.13	5.74	0.9	0.96	8.07	7.13333	4.02667	2.38667
Cs_ont_2g017800	Cs_ont_2g017800	-	0	0	0.18	0.44	0.74	0.15	0.34	0.14	0.26	1.71	1.73	0	4.56	1.44	1.09	2.66	7.8	11.98	60.75	8.36	47.55	0.17	0.32	0.09	0.25	0.5	0.57	0.37	0.15	0.14	0.34	1.73	0.46	0.96	1.73	2.78	7.54	2.59	6.18	153.49	57.02	24.72	0.06	0.443333	0.246667	1.14667	2.36333
Cs_ont_2g017900	Cs_ont_2g017900	-	3.9	5.42	3.87	2.64	4.59	3.2	3.24	3.47	3.76	3.59	4.64	4.55	8.76	6.1	6.73	9.25	8.37	7.16	14.22	10.25	10.85	5.22	3.77	3.81	3.07	1.94	2.33	2.35	2.7	3.2	2.98	2.48	2.13	3.59	5.15	3.29	5.17	12.22	5.5	4.75	1.21	7.91	4.39667	3.47667	3.49	4.26	7.19667
Cs_ont_2g017930	Cs_ont_2g017930	-	0	0	0	0	0	0	0.59	0.92	1.49	1.23	7.23	0.82	2.46	3.33	2.67	0	1.14	0	0.3	0	0.85	0	0	0	0	0	0	0	0	0	0.52	2.76	0	0.74	0.95	9.5	0.27	0	3.95	2.21	2.35	1.89	0	0	1	3.09333	2.82
Cs_ont_2g017960	Cs_ont_2g017960	-	0	0	0	0	0.45	0	0	0	5.39	6.15	1.41	3.34	8.27	1.53	2.19	0	15.27	5.5	0	3.39	6.13	0	0	0	0	0	0	0	0	0	2.36	4.88	0	4.22	3.79	5.37	6.95	0	0.77	0	5.81	2.03	0	0.15	1.79667	3.63333	3.99667
Cs_ont_2g017970	Cs_ont_2g017970	-	6.24	2.36	2.19	14.98	15.27	13.3	10.37	12.54	13.34	12.21	6.98	12.26	10.72	21.96	19.56	26.36	17.8	19.29	14.78	18.89	10.68	2.71	3.28	3.3	9.13	8.54	15.69	17.41	19.44	11.75	10.9	10.53	16.5	23.69	22.15	17.94	15.67	33.21	27.53	10.92	16.93	16.04	3.59667	14.5167	12.0833	10.4833	17.4133
Cs_ont_2g018210	Cs_ont_2g018210	-	1.17	1.98	0.64	0.99	3.1	2.59	1.2	2.86	1.6	4.11	3.79	2.75	2.4	1.88	2.89	4.2	2.87	2.18	4.62	3.88	3.44	3.19	0.57	0.41	2.27	1.77	2.38	2.77	2.3	1.11	1.06	1.69	1.19	0.83	1.75	1.56	1.44	2.44	1.95	2.97	4.57	1.45	1.26333	2.22667	1.88667	3.55	2.39
Cs_ont_2g018290	Cs_ont_2g018290	-	12.27	4.9	4.42	26.11	9.63	11.9	35.72	15.62	13.63	9.74	10.71	17.56	6.6	3.83	4.41	3.21	8.36	4.31	2.59	6.49	4.59	9.11	6.99	4.22	20.86	20.53	20.13	16.71	23.21	27.21	30.68	17.57	28.97	9.25	8.04	4.41	8.64	7.26	6.11	6.28	13.62	4.94	7.19667	15.88	21.6567	12.67	4.94667
Cs_ont_2g018300	Cs_ont_2g018300	-	461.23	373.57	923.94	3798.42	4482.98	4318.67	3836.57	4150.8	5448.75	3047.78	4120.48	1186.37	3938.32	3938.25	3933.71	4411.99	1066.33	2442.52	3272.11	1049.07	1879.2	748.01	2027.34	3188.81	2113.2	2880.92	4147.49	935.63	799.54	364.28	2458.78	4803.04	1008.55	1408.11	3970.95	3479.24	2879.99	1619.59	2311.87	3736.27	4115.54	2356.57	586.247	4200.02	4478.71	2784.88	3936.76
Cs_ont_2g018370	Cs_ont_2g018370	-	7.74	3.24	1.27	13.12	5.64	4.07	5.29	1.91	3.14	1.34	0.56	0.7	2.35	7.68	6.81	9.29	8.1	1.46	10.2	20.9	57.62	4.75	4	1.84	9.16	17.5	4.9	8.97	17.59	12.63	5.48	3.78	2.21	1.06	1.06	0.73	3.53	8.06	0.82	20	9.9	6	4.08333	7.61	3.44667	0.866667	5.61333
Cs_ont_2g018420	Cs_ont_2g018420	-	2.89	1.37	3.8	2.23	3.5	2.25	2.08	2.3	2.25	3.66	3.15	1.62	7.87	7.1	6.52	6.9	12.1	5.93	4.44	8.31	7.71	1.37	4.26	3.57	3.19	2.72	1.95	4.28	3.91	3.51	1.88	3.56	2.49	3.01	5.6	7.26	9.5	6.36	8.2	14.68	10.15	12.05	2.68667	2.66	2.21	2.81	7.16333
Cs_ont_2g018470	Cs_ont_2g018470	-	1.55	2.02	2.65	2.6	4	3.81	4.02	2.9	3.64	15.9	9.06	3.99	9.02	5.65	6.12	3.21	3.87	5.03	12.83	7.96	13.8	1.81	2.1	1.28	4.21	3.44	2.72	1.71	3.97	3.1	4.01	5.69	2.55	3.27	7.37	12.62	6.36	2.26	3.76	30.62	8.86	10.2	2.07333	3.47	3.52	9.65	6.93
Cs_ont_2g018560	Cs_ont_2g018560	-	114.93	65.99	36.2	81.15	104.2	82.08	111.88	67.89	72.7	68.09	36.64	131.3	113.71	90.5	87.13	217.57	103.4	250.88	184.37	212.08	175.1	43.95	49.54	34.11	121.85	121.25	80.67	194.03	170.35	116.64	71.86	47.46	89.39	44.65	93.38	48.85	171.01	213.06	104.59	116.65	153.19	100.89	72.3733	89.1433	84.1567	78.6767	97.1133
Cs_ont_2g018640	Cs_ont_2g018640	-	5.52	8.82	8.25	3.06	7.23	1.98	5.51	4.65	5.9	7.14	9.6	6.75	43.24	36.1	35.47	53.37	80.37	31.35	69.04	78.16	73.59	6	6.41	6.83	2.8	1.72	1.16	1.37	3.49	6.19	6.95	6.44	10.59	16.45	28.95	23.51	44.73	70.44	44.54	38.44	26.2	50.46	7.53	4.09	5.35333	7.83	38.27
Cs_ont_2g018650	Cs_ont_2g018650	-	16.4	14.89	12.89	19.62	25.35	14.02	15.97	12.98	9.01	9.9	5.22	12.28	37.59	41.76	42.02	57.05	54.78	21.21	68.08	100.06	85.6	16.91	12.95	10.19	25.35	20.27	16.46	15.94	20.45	33.18	18.13	11.87	16.62	3.75	22.13	11.87	46.49	64.83	25.63	35.32	26.52	29.82	14.7267	19.6633	12.6533	9.13333	40.4567
Cs_ont_2g018660	Cs_ont_2g018660	-	14.47	13.67	19.69	10.79	19.7	15.45	19.79	18.62	17.19	31.86	34.25	22.41	47.69	32.75	33.93	42.1	30.57	32.5	49.04	23.23	20.05	8.75	11.49	12.16	12.2	10.84	11.52	16.47	11.96	10.97	14.09	22.01	24.51	33.95	40.37	39.49	32.98	29.65	46.1	21.46	23.43	41.63	15.9433	15.3133	18.5333	29.5067	38.1233
Cs_ont_2g018670	Cs_ont_2g018670	-	9.3	9.4	16.5	16.84	21.6	16.16	21.69	26.06	19.85	29.44	31.87	25.27	31.31	36.55	33.79	26.15	27.57	22.77	22.64	19.29	18.01	10.28	11.35	14.5	15.98	13.19	13.95	15.06	13.28	18.91	24.11	25.67	27.15	37.43	35.48	57.74	21.22	23.94	28.39	23.19	32.4	30.92	11.7333	18.2	22.5333	28.86	33.8833
Cs_ont_2g018700	Cs_ont_2g018700	-	1.48	1.63	0.47	0.32	0.22	0	2.86	3.08	2.77	7.78	18.97	3.24	10.92	12.66	14.33	10.7	8.65	4.98	19.18	5.63	13.85	1.52	0.15	2.27	0	0	0	1.06	0.3	0.65	8.41	12.9	10.49	32.81	12.41	19.45	8.08	7.48	2.86	25.68	9.35	12.75	1.19333	0.18	2.90333	9.99667	12.6367
Cs_ont_2g018910	Cs_ont_2g018910	-	15.66	46.67	6.85	17.18	21.55	68.66	25.96	66.03	99.46	84.47	47.6	242.8	17.28	11.64	10.11	1.82	2.68	31.38	4.29	11.18	7.23	98.67	18.02	12.95	28.38	30.3	102.31	10.69	15.49	25.91	111.31	26.19	6.53	6.56	4.49	31.76	6.95	8.85	9.12	3.33	12.13	2.77	23.06	35.7967	63.8167	124.957	13.01
Cs_ont_2g018930	Cs_ont_2g018930	-	0.74	1.23	2.23	4.69	3.65	5.6	3.59	5.96	3.37	1.45	2.29	0.59	0.46	1.29	0.93	1.42	0.33	0.76	3.85	0.43	1.56	1.33	1.18	2.81	4.26	3.3	6.96	5.27	4.87	2.1	1.07	0.59	3.4	2.85	2.36	0.64	0.86	3.13	1.19	2.07	0.89	1.21	1.4	4.64667	4.30667	1.44333	0.893333
Cs_ont_2g018960	Cs_ont_2g018960	-	54.98	55.96	129.9	105.09	135.92	104.55	123.93	118.54	111.91	201.61	134.7	136.74	156.31	166.92	171.92	142.81	126.05	136.57	165.28	101.55	121.75	67.59	81.21	124.23	103.38	91.46	90.18	70.36	90.82	99.32	128.18	162.48	128	103.24	188.5	185.75	135.76	124.54	148.32	161.71	152.97	162.45	80.28	115.187	118.127	157.683	165.05
Cs_ont_2g019130	Cs_ont_2g019130	-	9.57	6.12	4.21	4.53	6.03	3.19	4.42	5.03	3.58	9.78	5.04	13.41	18.62	14.24	16.79	16.15	16.63	13.59	11.79	15.07	14.2	6.81	5.98	3.61	4.47	5.12	4.25	3.06	5.35	7.78	8	10.31	10.88	7.56	19.17	11.66	21.78	17.04	17.5	16.52	20.11	18.65	6.63333	4.58333	4.34333	9.41	16.55
Cs_ont_2g019150	Cs_ont_2g019150	-	0.29	0	0.31	3.19	4.54	6.72	8.17	5.48	13.65	3.67	6.26	0.54	1.09	0	0.8	0	0.57	0.27	0	0	0.64	0	0	0.61	2.51	1.54	1.08	0.77	1.21	1.17	1.29	3.24	0.5	1.97	0.24	0.26	0.27	0.26	0.52	0.24	1.04	0.54	0.2	4.81667	9.1	3.49	0.63
Cs_ont_2g019170	Cs_ont_2g019170	-	0.34	0.19	0	0	0.64	0.32	1.04	0.9	0.35	0.54	5.74	0.32	0.49	0.83	0.16	1.05	0.34	0.48	1.24	0	0.38	0	0	0	0.5	0.76	0.16	0.46	0.29	0.28	0.46	1.34	0.6	1.6	0.84	0.15	0.32	1.38	1.87	2.18	6.8	0.8	0.176667	0.32	0.763333	2.2	0.493333
Cs_ont_2g019490	Cs_ont_2g019490	-	764.71	850.29	1226.66	834.13	1129.17	1140.1	1232.55	1214.44	1278.57	1347.37	1431.58	1355.19	1358.41	1053.46	1113.65	702.1	1204.97	938.4	677.37	863.41	1223.48	722.89	756.32	921.9	836.61	765.01	783.89	728.63	754.38	919.8	876.3	926.16	791.69	1001.46	796.49	1201.82	1124.95	655.68	966.96	669.16	554.66	836.48	947.22	1034.47	1241.85	1378.05	1175.17
Cs_ont_2g019720	Cs_ont_2g019720	-	26.2	4.32	1.17	50.72	72.49	72.32	49.27	45.51	15.11	47.44	10.04	27.91	34.38	12.84	13.77	12.71	12.73	13.48	17.07	38.74	30.82	6.1	1.56	0.58	79.72	102.64	62.15	105.69	74.42	31.22	13.33	18.02	14.89	2.32	5.05	2.43	30.17	12.99	3.49	6.95	8.64	1.78	10.5633	65.1767	36.63	28.4633	20.33
Cs_ont_2g019740	Cs_ont_2g019740	-	3.23	8.2	16.68	19.06	18.94	19.68	16.35	17.64	19.5	39.89	22.71	20.8	20.09	15.78	15.83	4.67	10.98	12.59	4.37	6.3	18.08	5.1	12.13	15.91	18.4	15.38	18.46	4.4	10.29	7.77	17.26	18.03	6.06	4.54	7.44	13.18	16.78	5.34	9.69	18.6	23.69	17.34	9.37	19.2267	17.83	27.8	17.2333
Cs_ont_2g019790	Cs_ont_2g019790	-	0.54	0	0	0.55	0	0.51	0.36	0.19	0.18	0.76	2.53	0.68	7.5	0.87	0.5	0.37	0.88	1.01	7.06	1.2	6.76	0	0.34	0	0.52	0.16	0.17	0	0.15	0.15	0	0.62	0.47	1.22	0.74	0.64	0	0	0.49	46.53	7.8	2.69	0.18	0.353333	0.243333	1.32333	2.95667
Cs_ont_2g020010	Cs_ont_2g020010	-	111.64	94.5	100.63	104.16	122.94	104.47	107.54	93.25	98.09	108.36	99.48	102.03	238.28	172.52	177.6	252.28	312.43	202.34	202.77	224.56	283.34	94.13	121.91	103.4	90.62	89.94	75.7	100.53	84.2	98.97	79.52	98.06	119.84	123.22	176.32	166.96	264.01	233.91	232.47	383.95	331.03	317.34	102.257	110.523	99.6267	103.29	196.133
Cs_ont_2g020060	Cs_ont_2g020060	-	0	0	0.09	0.17	0.16	0	0.17	0.62	0.44	0	6.83	0	0.33	0.75	0.56	0	0.25	0.24	0.97	0.09	0.28	0	0.08	0.64	0	0	0.16	0	0.22	0.14	0.15	1.11	0.82	1.89	0.14	0.38	0.24	0	0.55	10.75	3.02	0.24	0.03	0.11	0.41	2.27667	0.546667
Cs_ont_2g020290	Cs_ont_2g020290	-	9.32	5.92	6.26	22.64	23.21	17.73	21.85	26.12	14.78	30.22	22.6	26.42	31.86	22.22	24.7	10.5	13.5	9.36	15.96	14.83	17.24	10.22	11.34	6.41	20.26	21.58	18.19	22.08	16.87	27.96	18.14	23.3	19.01	14.94	19.93	21.49	17.91	15.21	26	10.57	15.13	16.52	7.16667	21.1933	20.9167	26.4133	26.26
Cs_ont_2g020330	Cs_ont_2g020330	-	22.25	21.9	17.24	29.47	30.63	24.21	28.4	28.85	24.2	39.4	35.96	37.26	44.35	44	41.06	21.76	32.95	26.69	25.95	33.48	26.65	21.53	19.06	15.86	25.96	25.08	26.57	33.14	27.51	30.24	20.82	31.97	30.47	20.45	36.67	33.11	30.45	30.16	31.72	25.27	31.87	24.58	20.4633	28.1033	27.15	37.54	43.1367
Cs_ont_2g020370	Cs_ont_2g020370	-	20.76	16.44	19.1	27.46	30.59	23.4	31.07	26.57	25.82	40.09	17.25	34.31	41.55	37.61	39.25	42.75	57.13	35.92	43.96	61.16	59.18	24.97	26.43	19.78	30.84	31.79	28.58	26.16	36.59	40.09	29.88	36.94	39.9	20.63	37.61	35.13	57.54	44.4	35.67	41.85	44.04	41.81	18.7667	27.15	27.82	30.55	39.47
Cs_ont_2g020560	Cs_ont_2g020560	-	2.58	1.35	2.53	4.41	6.21	6.07	5.47	4.69	3.88	5.28	2.53	3.87	3.95	3.95	4.23	2.23	1.88	2.6	3	3.08	3.01	1.89	2.04	3.78	4.72	4.66	4.13	4.03	5.82	4.29	5.19	5.8	3.69	2.49	3.56	2.03	3.72	3.03	2.13	3.08	2.09	1.69	2.15333	5.56333	4.68	3.89333	4.04333
Cs_ont_2g020590	Cs_ont_2g020590	-	1.51	4.64	1.54	2.96	4.62	3.86	4.26	2.76	3.06	3.22	4.89	4.29	2.95	4.42	3.86	0.66	2.62	1.34	2.09	1.85	2.87	2.01	2.34	4.01	7.17	2.61	5.7	1.83	6.43	4.61	5.51	6.12	5.78	1.88	3.14	3.24	2.62	2.73	3.1	2.77	1.4	1.97	2.56333	3.81333	3.36	4.13333	3.74333
Cs_ont_2g020700	Cs_ont_2g020700	-	0	0.19	0	0.52	0.49	1.71	1.2	0.8	2.01	4.95	9.76	0.64	4.79	2.32	3.6	3.13	6.19	11.25	32.34	3.02	6.14	0.09	0	0	0.5	0.23	0.97	0	0.14	0	0.7	4.3	0.37	1.23	0.49	5.1	2.46	1.15	1.56	39.5	41.67	7.8	0.063333	0.906667	1.33667	5.11667	3.57
Cs_ont_2g020960	Cs_ont_2g020960	-	3.34	5.08	5.91	1.05	4.25	1.1	2.85	2.42	2.11	7.87	8.75	5.21	15.27	19.58	16.46	15.38	14.76	10.89	8.1	6.55	10.53	1.7	2.33	3.71	1.13	1.15	1.21	1.15	1.09	2.33	5.35	6.14	5.61	19.35	18.59	24.98	17.67	17.66	18.33	16.37	22.2	24.96	4.77667	2.13333	2.46	7.27667	17.1033
Cs_ont_2g021140	Cs_ont_2g021140	-	31.16	28.42	24.61	34.27	34.53	27.68	31.17	30.12	31.47	27.96	20.24	24.18	55.52	46.01	48.52	70.65	75.82	44.26	74.82	68.17	84.7	25.62	25.86	28.65	33.36	29.51	22.6	29.76	28.87	38.9	33.86	30.69	36.49	20.93	42	37.67	65.01	74.51	53.36	91.43	84.24	80.79	28.0633	32.16	30.92	24.1267	50.0167
Cs_ont_2g021180	Cs_ont_2g021180	-	14	19.78	3.8	8.14	5.97	7.92	12.23	4.38	5.62	5.11	2.83	6.53	9.67	13.99	12.14	38.4	38.82	10.44	52.12	40.89	47.11	25.55	14.24	8.63	15.54	8.02	7.91	7.37	6.34	24.14	10.45	6.45	8.1	2.11	10.21	5.48	16.07	46.48	16.24	21.7	12.1	22.86	12.5267	7.34333	7.41	4.82333	11.9333
Cs_ont_2g021240	Cs_ont_2g021240	-	75.21	63.14	125.89	104.99	137.51	133.56	118.98	123.8	135.44	186.01	134.41	124.56	134.09	122.61	130.06	136.18	80.25	150.53	118.52	80.32	89.79	72.74	82.79	158.39	100.87	86.79	92.24	77.4	84.71	87.85	108.52	153.04	88.71	97.03	166.31	156.69	152.33	87.58	124.74	112.81	134.26	154.29	88.08	125.353	126.073	148.327	128.92
Cs_ont_2g021390	Cs_ont_2g021390	-	29.56	13.68	41.93	56.23	92.93	79.37	93.12	62.87	82.59	121.42	70.24	57.95	97.49	91.22	86.02	77.79	76.88	77.47	62.04	56.59	74.74	15.38	19.29	39.08	93.63	60.02	65.25	65.46	98.08	59.38	83.93	100.05	91.04	70.66	142.7	122.03	97.47	70.33	105.84	93.69	81.48	81.78	28.39	76.1767	79.5267	83.2033	91.5767
Cs_ont_2g021550	Cs_ont_2g021550	-	0.39	0	0.15	3.11	1.57	1.41	1.88	0.72	0.71	0.52	0.53	0.3	0	0.1	0	0	0	0	0.1	0	0.16	0.6	1.22	0.32	2.31	3.87	1.56	1.64	2	2.68	1.78	1.54	0.86	0.26	0.16	0.13	0	0	0.09	0	0.13	0	0.18	2.03	1.10333	0.45	0.033333
Cs_ont_2g021580	Cs_ont_2g021580	-	10.19	10.08	15.5	86.15	405.11	377.26	190.99	268.47	271.22	342.05	216.51	279.14	166.32	87.16	85.85	34.25	77.44	117.17	16.42	38.39	45.76	18.05	14.25	30.65	113.62	74.5	101.29	25.96	73.54	70.65	161.88	237.74	106.85	24.22	111.47	132.9	118.77	50.5	93.65	31.9	158.55	93.86	11.9233	289.507	243.56	279.233	113.11
Cs_ont_2g021590	Cs_ont_2g021590	-	1.86	1.57	5.8	9.39	9.08	8.66	5.9	8.07	8.7	11.08	22.5	4.78	12.19	17.14	17.64	5.87	4.09	12.81	8.13	3.32	6.5	3.85	11.25	13.36	5.62	10.26	12.35	4.42	4.4	3.24	8.93	10.88	10.3	21.62	17.08	42.43	5.89	2.86	13.98	5.47	9.48	8.4	3.07667	9.04333	7.55667	12.7867	15.6567
Cs_ont_2g021640	Cs_ont_2g021640	-	0.45	0.98	0.19	0.92	4.63	3.19	7.09	4.63	3.17	2.66	8.25	2.88	1.71	2.96	2.6	2.2	1.85	1.89	2.55	1.96	2.99	0.92	0.26	0.19	2.06	0.72	0.75	1.03	1.59	2.04	2.86	5.13	3.07	3.98	3.07	1.5	2.61	1.96	2.41	1.55	3.66	1.43	0.54	2.91333	4.96333	4.59667	2.42333
Cs_ont_2g021920	Cs_ont_2g021920	-	4.83	2.83	2.48	5.58	5.65	3.38	3.28	3.27	3.18	4.54	2.02	3.53	8.42	7.33	6.57	9.9	10.49	7.12	11.9	12.55	13.05	5.01	5.16	5.95	4.22	5	4.96	4.52	6.44	5.72	4.49	4.54	4.09	2.42	4.02	3.88	12.52	10.04	5.67	14.87	18.38	16.11	3.38	4.87	3.24333	3.36333	7.44
Cs_ont_2g021970	Cs_ont_2g021970	-	0.12	0.39	0.12	0.54	0.35	0.99	0.35	0.25	0.82	0.24	0.38	0.44	0.66	0.34	0.32	1.06	1.36	1.18	0.72	1.41	1.02	0.47	0.44	0.25	0.34	1.03	0.33	0.82	0.49	1.13	0.41	0.4	1.01	0.39	0.87	0.62	1.31	0.94	0.42	2.03	1.52	0.53	0.21	0.626667	0.473333	0.353333	0.44
Cs_ont_2g021980	Cs_ont_2g021980	-	10.45	7.84	16.13	9.17	16.6	10.25	11.88	12.98	10.88	27.47	9.55	17.95	34.7	33.36	32.61	34.81	51.47	33.22	27.53	49.59	67.07	8.82	12.14	15.27	12.56	8.42	7.05	13.55	14.98	15.98	14.81	19.87	17.34	19.28	34.22	34.09	62.29	40.75	30.47	74.22	56.48	60.3	11.4733	12.0067	11.9133	18.3233	33.5567
Cs_ont_2g022140	Cs_ont_2g022140	-	23.78	28.99	66.48	62.89	86.04	79.73	62.85	99.4	88.04	130.86	96.32	79.5	89	99.34	98.77	112.98	64.01	117.95	69.81	47.7	58.67	37.88	55.83	104.58	53.11	53.22	78.96	36.14	40.07	37.66	92.74	130.21	49.59	58.1	130.7	161.94	92.64	88.34	115.76	91.2	137.82	154.37	39.75	76.22	83.43	102.227	95.7033
Cs_ont_2g022410	Cs_ont_2g022410	-	0.17	0	0	1.06	0.25	0.16	0.35	0.18	0.71	0.55	0.28	0.81	0	0.08	0.65	0.26	0.08	0.88	0	0.19	0.29	0.7	0	0	0.51	0.62	0.65	0.54	0.8	0.71	0.78	0.82	0.75	0.37	0.14	0.62	0.16	0.62	0.08	0.22	0.94	0.4	0.056667	0.49	0.413333	0.546667	0.243333
Cs_ont_2g022650	Cs_ont_2g022650	-	2.31	2.35	1.33	2.33	3.23	3.74	11.52	7.88	25.42	1.35	48.17	1.75	0.49	6.22	6.43	0.22	0.71	1.36	2.21	0.23	0.69	6.35	2.56	14.1	5.58	1.48	4.35	9.03	10.82	4.88	19.46	10.38	4.35	11.03	0.51	9.91	0.81	0.28	0.57	2.69	2.84	1.11	1.99667	3.1	14.94	17.09	4.38
Cs_ont_2g022700	Cs_ont_2g022700	-	5.24	5.67	6.57	4.69	6.71	6.35	32.68	12.72	33.49	4.11	17.36	5.77	2.2	2.32	1.95	0.72	1.61	3	8.25	0.6	1.6	36.18	9.45	23.97	12.18	4.37	4.89	16.96	23.77	9.65	12.82	12.49	7.76	4.28	3.87	10.38	2.08	1.67	1.85	5.61	4.05	2.4	5.82667	5.91667	26.2967	9.08	2.15667
Cs_ont_2g022770	Cs_ont_2g022770	-	1.17	1.38	1.57	4.81	3.68	4.44	4.22	3.75	2.52	2.85	0.89	1.17	2.79	3.16	3.19	3.18	1.68	1.61	3.37	1.27	3.13	3.31	1.18	1.65	4.9	6.28	3.71	2.8	4.78	4.82	4.23	2.66	1.43	0.77	2.43	1.91	3.05	1.65	1.73	1.95	1.75	1.41	1.37333	4.31	3.49667	1.63667	3.04667
Cs_ont_2g022780	Cs_ont_2g022780	-	0	0.28	0.4	1.13	1.28	1.41	1.74	1.16	2.91	1.95	1.73	1.16	0.47	1.32	0.46	0.5	0.12	0.46	0.76	0.27	0.55	0.25	0.35	0.4	0.96	0.44	0.47	2.2	1.25	1.63	0.89	2.79	1.08	2.2	0.51	2.09	0.57	0	0.79	0.21	0.45	0.35	0.226667	1.27333	1.93667	1.61333	0.75
Cs_ont_2g022810	Cs_ont_2g022810	-	11.86	11.24	8.27	12.83	20.18	9	13.2	11.25	14.95	18.54	19.31	12.56	54.3	38.81	42.3	36.63	66.25	37.42	29.12	31.64	51.63	11.22	12.7	10.3	8.16	5.87	5.03	8.65	11.84	13.29	14.24	26.37	16.39	20.54	34.09	32.29	59.43	37.4	44.94	39.53	33.55	40.26	10.4567	14.0033	13.1333	16.8033	45.1367
Cs_ont_2g022840	Cs_ont_2g022840	-	16.44	15.41	11.11	13.02	19.18	12.29	16.31	13.3	10.5	19.62	10.25	17.1	43.05	27.95	31.15	34.54	45.03	27.47	33.21	43.11	51.21	15.12	15.35	11.14	11.14	11.95	9.6	11.22	12.72	18.11	12.08	13.55	20.14	12.89	29.08	24.49	48.91	36.08	26.47	45.43	38.19	49.39	14.32	14.83	13.37	15.6567	34.05
Cs_ont_2g022860	Cs_ont_2g022860	-	0	0	0	0	0.37	1.86	0	0.86	1.67	0.43	1.76	1.15	1.9	1.93	2.59	1.27	0	0.38	0.84	0.45	0	0	0.77	0	1.17	0.72	0.76	1.08	0.34	0	0.36	0.35	0.36	1.73	1.32	3.23	1.11	1.44	3.3	0.68	0	0	0	0.743333	0.843333	1.11333	2.14
Cs_ont_2g022970	Cs_ont_2g022970	-	19.87	21.98	10.06	30.1	32.23	22.65	36.41	25.4	21.38	44.93	20.43	46.18	44.6	44.31	42.48	46.05	41.19	27.15	45.17	49.63	58.62	28.24	20.95	14.28	35.46	29.67	26.67	27.58	35.13	73.81	34.98	43.25	49.36	16.1	32.07	23.1	46.55	41.56	26.5	31.22	32.67	34.36	17.3033	28.3267	27.73	37.18	43.7967
Cs_ont_2g022980	Cs_ont_2g022980	-	0	0.39	3.67	4.12	1.57	2.85	5.2	7.98	4.94	7.99	22.3	1.94	4.18	10.13	11.3	1.78	0.67	0.32	1.77	0.38	2.64	1.04	1.3	5.09	1.32	2.73	2.25	1.82	0.86	0.55	18.95	14.5	7.19	67.98	5.3	5.76	3.13	0.91	5.28	4.05	8.02	6.38	1.35333	2.84667	6.04	10.7433	8.53667
Cs_ont_2g023010	Cs_ont_2g023010	-	114.97	85.59	153.81	144.99	240.6	238.78	183.81	177.33	194.91	210.71	182	173.1	371.75	249.24	243.31	393.08	425.5	310.2	324.37	282	372.69	84.5	98.54	128.59	181.49	114.1	120.71	105.03	129.09	145.87	187.14	187.74	172.81	173.99	266.14	239.76	426.47	289.21	291.67	337.1	285.06	321.98	118.123	208.123	185.35	188.603	288.1
Cs_ont_2g023170	Cs_ont_2g023170	-	163.65	96.91	82.8	186.19	166.39	237.29	173.86	217.7	194.87	282.32	622.33	183.73	280.02	310.55	306.67	87.71	94.92	84.91	174.19	97.75	112.07	96.78	80.09	138.86	197.15	205.27	161.98	336.53	414.88	235.22	513.23	387.99	1101.8	1005.72	401.51	297.31	116.33	101.75	191.85	152.02	151.43	68.11	114.453	196.623	195.477	362.793	299.08
Cs_ont_2g023260	Cs_ont_2g023260	-	8.52	6.51	11.16	10.38	7.83	6.52	17.33	7.02	7.07	5.82	3.3	10.59	7.49	9.53	9.59	18.01	16.99	8.45	17.4	27.57	28.44	10.24	8.18	4.88	11.14	7.98	5.01	12.86	16	33.23	18.92	10.71	27.64	5.37	7.37	4.21	10.13	22.54	11.62	20.93	24.1	19.75	8.73	8.24333	10.4733	6.57	8.87
Cs_ont_2g023270	Cs_ont_2g023270	-	23.44	29.49	22.74	21.77	28.1	18.12	107.18	33.79	22.87	27.46	16.98	54.61	23.97	30.62	32.59	20.36	46.84	24.56	53.71	58.43	44.98	21.7	22.03	8.56	42.47	15.39	15.84	83.92	96.41	243.74	130.38	73.97	181.52	37.89	24.41	9.42	30.89	76.52	55.02	13.15	18.56	26.97	25.2233	22.6633	54.6133	33.0167	29.06
Cs_ont_2g023310	Cs_ont_2g023310	-	8.39	9.51	18.91	29.92	66.53	64.78	42.95	53.13	57.77	32.74	41.81	36.48	17.82	22.02	19.92	6.01	9.37	7.14	7.03	7.36	10.17	12.66	4.94	13.99	23.61	18.13	43.79	43.29	45	18.33	40.76	46.65	27.39	25.74	20.73	15.02	12.86	7.39	12.48	6.7	7.49	4.93	12.27	53.7433	51.2833	37.01	19.92
Cs_ont_2g023330	Cs_ont_2g023330	-	14.46	17.98	23.56	13.17	19.62	15.05	23.11	18.57	22.53	28.44	26.56	33.41	27.63	19.95	18.7	21.73	25.36	26.19	22.6	23.11	25.59	13.74	9.36	13.97	13.27	11.8	10.84	19.96	17.55	17.03	20.82	23.02	19.85	20.35	23.64	28.91	27.39	20.29	27.5	20.43	32.42	27.81	18.6667	15.9467	21.4033	29.47	22.0933
Cs_ont_2g023370	Cs_ont_2g023370	-	56.74	65.09	94.73	63.23	94.24	79.74	153.21	134.07	133.53	130.31	163.3	114.73	134.08	111.31	115.44	105.24	136.52	123.32	86.67	110.61	118.75	74.55	84.95	137.65	83.19	63.03	56.92	67.25	92.22	93.78	119.1	154.32	141.38	185.92	149.62	113.47	145.45	99.85	146.89	100.26	134.83	155.44	72.1867	79.07	140.27	136.113	120.277
Cs_ont_2g023420	Cs_ont_2g023420	-	43.23	38.94	40.5	73.1	82.71	64.85	67.6	60.37	59.14	85.61	53.63	75.98	137.56	99.78	106.32	135.03	127.65	125.15	90.29	89.72	110.39	45.36	45.06	42.85	62.18	63.47	58.16	58.4	61.05	67.82	72.4	68.5	76.4	64.9	126.72	99.81	189.26	106.79	120.72	149.07	159.25	148.78	40.89	73.5533	62.37	71.74	114.553
Cs_ont_2g023460	Cs_ont_2g023460	-	1.18	0.67	0.34	1.76	1.82	0.3	0.56	0.77	1.36	0.26	0.7	0.96	1.55	3.43	3.11	0.39	0.3	0.07	0.08	0.65	0.54	0.39	0.56	0.13	0.75	1.48	0.44	0.32	1.49	1.71	2.17	1.12	0.66	0.1	0.61	1.35	0.67	0.99	1.71	0.99	4.96	0.22	0.73	1.29333	0.896667	0.64	2.69667
Cs_ont_2g023490	Cs_ont_2g023490	-	39.05	38.13	43.4	39.53	49.75	30.09	33.92	38.95	39.73	55.77	39.98	47.34	115.85	102.17	103.2	160.61	172.01	121.91	148.68	134.4	214.79	39.47	51.12	43.45	33.28	26.27	20.95	24.97	30.18	38.69	39.13	47.17	42.87	47.18	92.28	99.06	160.83	150.49	106.2	224.73	164.61	200.45	40.1933	39.79	37.5333	47.6967	107.073
Cs_ont_2g023610	Cs_ont_2g023610	-	1.13	1.36	1.29	4.64	4.01	3.82	4.15	3.51	1.54	1.59	1.4	11.59	2.61	1.06	1.43	0.51	0.97	2.22	2.28	5.56	4.71	0.92	2.9	1.15	7.45	5.47	6.06	6.71	3.63	2.38	2.64	2.71	1.4	0.17	0.74	1.17	3.03	0.71	1.01	3.07	8.39	1.25	1.26	4.15667	3.06667	4.86	1.7
Cs_ont_2g023650	Cs_ont_2g023650	-	8.53	5.22	4.8	4.56	4.94	3.95	3.48	3.47	1.69	3.55	2.6	4.51	7.09	6.02	5.49	12.4	9.7	6.34	16.31	18.35	30.38	7.24	3.94	3.76	4.39	3.95	3.78	3.54	5	5.55	1.88	3.24	3.47	2.34	4.09	2.77	8.97	7.84	4.32	14.75	10.96	7.6	6.18333	4.48333	2.88	3.55333	6.2
Cs_ont_2g023730	Cs_ont_2g023730	-	0.72	1.09	1.72	0.27	0.37	0.68	0.14	0.1	0.11	0.3	0.53	0.33	0.59	1.24	1.86	4.42	1.54	3.53	19.43	4.62	2.06	1.53	3.03	3.92	0.39	0.51	0.94	2.46	0.59	0.38	0.26	0.11	1.77	7.15	2.56	2.04	0.59	6.76	3.45	2.05	0.84	5.88	1.17667	0.44	0.116667	0.386667	1.23
Cs_ont_2g023740	Cs_ont_2g023740	-	7.24	9.12	2.68	9.53	9.59	6.89	7.31	6.73	5.55	9.02	2.4	6.84	13.72	11.35	10.13	26.12	13.91	23.12	24.52	24.69	11.8	7.31	3.95	3.05	9.85	10.5	9.61	15.03	14.16	11.19	8.82	5.73	7.91	4.89	13.82	7.21	17.32	26.5	13.41	11.03	17.05	18.24	6.34667	8.67	6.53	6.08667	11.7333
Cs_ont_2g023750	Cs_ont_2g023750	-	11.63	11.88	10.57	7.88	11.69	6.93	11.57	14.02	7.26	20.54	12.81	22.19	42.26	24.49	26.05	32.99	43.48	30.07	34.11	38.58	43.35	11.67	12.84	10.91	9.18	6.33	3.95	8.22	6.95	9.92	9.91	14.29	13.75	12.02	22.76	24.43	39.41	40.25	27.5	34.44	29.66	34.31	11.36	8.83333	10.95	18.5133	30.9333
Cs_ont_2g023810	Cs_ont_2g023810	-	0.04	0.05	0	0.67	0.31	0.04	0.24	0.38	0.25	0.04	0.31	0.19	0.04	0.2	0.27	0.16	0.48	0.04	0.29	0.27	0.58	0.12	0.04	0.13	0.36	0.47	0.31	0.04	0.14	0.17	0.44	0.18	0.11	0.14	0.1	0.11	0.04	0.15	0.19	0.79	0.96	0.11	0.03	0.34	0.29	0.18	0.17
Cs_ont_2g023830	Cs_ont_2g023830	-	65.38	58.98	103.22	117.74	165.76	148.67	176.48	141.59	146.91	139.73	139.52	112.98	206.3	125.83	133.28	129.11	225.14	161.7	96.63	134.62	152.05	53.62	67.06	80.84	119.74	91.61	83.32	125.85	164.63	137.71	135.58	143.19	185.4	153.08	156.91	122.46	257	147.33	161.46	211.85	254.51	156.11	75.86	144.057	154.993	130.743	155.137
Cs_ont_2g023860	Cs_ont_2g023860	-	7.17	3.25	17.91	59.84	114.52	128.39	61.57	256.08	219.09	227.07	664.79	112.24	202.94	232.02	241.36	88.67	54.43	137.39	89.8	33.9	53.54	11.84	14.1	17.3	26.64	49.91	133.15	5.3	12.67	5.07	139.92	161.16	57.4	380.64	118.04	327.65	100.2	27.12	136.56	39.24	80.2	106.52	9.44333	100.917	178.913	334.7	225.44
Cs_ont_2g024000	Cs_ont_2g024000	-	1.06	1.29	1.85	1.91	5.33	1.44	3.58	6.8	2.87	61.84	4.58	10.84	29.9	25.38	24.99	20.33	27.74	16.12	19.97	15.21	22.72	2.39	0.96	1.44	3.34	1.8	3.92	2.94	3.19	2.26	4.12	11.56	9.53	7.41	31.79	47.12	26.19	17.43	12	52.62	38.04	20.86	1.4	2.89333	4.41667	25.7533	26.7567
Cs_ont_2g024100	Cs_ont_2g024100	-	0.37	0	0	0.69	0.55	0.18	0.64	0.65	0.94	2.27	1.51	1.12	1.64	1.27	1.5	0.96	1.12	1.75	1.32	0.78	1.2	0.13	0.06	0	0.44	0.23	0.3	0.34	0.54	0.68	0.9	2.02	1.14	1.73	2.04	2.39	2.22	1.12	1.54	1.82	2.56	1.17	0.123333	0.473333	0.743333	1.63333	1.47
Cs_ont_2g024210	Cs_ont_2g024210	-	46.95	38.27	38.46	35.41	58.27	40.63	60.03	63.78	56.38	148.51	135.46	86.66	207.25	146.89	163.66	155.59	205.22	159.6	127.08	104.73	177.89	36.68	41.8	42.54	40.73	28.77	31.96	39.77	41.69	47.37	63.57	98.79	76.05	91.33	162.15	200.48	206.64	144.72	196.1	201.64	209.27	248.82	41.2267	44.77	60.0633	123.543	172.6
Cs_ont_2g024270	Cs_ont_2g024270	-	0	0	0	0	0.03	1.5	0	0	0.9	0.51	0.48	0	0.43	0	0.23	0.75	1.29	0.59	2.09	0	0.83	0	0	0	0	0	0	0	0	0	0	0.8	1.17	0	0.7	0.21	0	1.39	0.86	0.2	1.35	0.87	0	0.51	0.3	0.33	0.22
Cs_ont_2g024300	Cs_ont_2g024300	-	3.93	1.44	2.47	2.12	6.56	3.85	5.95	4.71	6.28	8.31	8.75	5.88	8.36	4.61	5.74	7.09	6.36	5.81	6.46	3.59	6.92	2.12	2.87	2.97	3.84	2.68	2.29	2.37	3.63	4.86	6.07	7.74	4.95	7.48	8.56	6.29	7.32	4.16	10.05	4.72	5.13	7.45	2.61333	4.17667	5.64667	7.64667	6.23667
Cs_ont_2g024310	Cs_ont_2g024310	-	0	0.09	0.35	0.08	0.24	0.31	0.33	0.69	0.84	2	2.76	0.62	0.31	0.96	1.55	5.3	0.65	0.54	12.29	0.73	1.37	0.08	0	0.27	0.08	0.07	0.55	0.07	0.49	0	0.3	0.57	0	0.49	0.61	2.8	0.62	0.45	2.42	21.26	8.59	7.32	0.146667	0.21	0.62	1.79333	0.94
Cs_ont_2g024340	Cs_ont_2g024340	-	6.98	6.81	3.61	9.26	13.14	9.45	19.7	11.67	15.2	7.14	6.19	7.75	6.83	4.98	5.48	6.92	3.75	5.61	4.86	6.19	7.47	5.96	3.5	3.29	10.88	6.94	5.26	8.11	9.19	10.02	4.64	9.18	8.97	4.37	8.08	3.4	6.68	5.27	9.39	2.62	7.3	3.7	5.8	10.6167	15.5233	7.02667	5.76333
Cs_ont_2g024430	Cs_ont_2g024430	-	0	0.31	0.29	0.82	1	0.5	1.91	4.26	7.21	17.14	28.93	3.82	1.27	6.47	5.97	0	1.06	1.01	3.9	0	4.17	0	0.26	0.29	1.31	0.24	1.27	0.24	0.68	0	3.38	7.23	0.47	2.07	0.22	25.13	1.49	0.24	0.74	22.13	28.46	9.05	0.2	0.773333	4.46	16.63	4.57
Cs_ont_2g024450	Cs_ont_2g024450	-	20.31	39.94	36.28	23.1	33.63	24.65	30.74	61.99	44.57	163.46	104.11	64.34	70.17	32.82	35.83	29.25	22.48	24.89	35.91	17.99	33.87	24.77	23.65	95.3	19.95	18.71	21.46	11.22	20.14	11.26	22.85	65.15	21.94	14.2	81.73	65.4	38.69	27.02	31.37	84.87	139.69	64.68	32.1767	27.1267	45.7667	110.637	46.2733
Cs_ont_2g024530	Cs_ont_2g024530	-	35.66	10.39	18.39	35.37	50.56	39.12	76.44	55.14	41.97	53.81	25.94	51.21	43.51	15.19	17.62	21.04	26.34	20.42	28.72	45.47	39.49	14.97	9.92	13.02	50.09	27.23	28.52	39	45.59	46.82	29.61	47.61	50.01	13.46	16.5	9.65	35.24	22.72	13.45	40.45	34.34	11.74	21.48	41.6833	57.85	43.6533	25.44
Cs_ont_2g024570	Cs_ont_2g024570	-	13.62	14	14.85	9.08	17.92	10.92	13.4	11.73	13.12	13.49	9.94	13.1	31.35	28.09	26.75	42.45	53.99	27.42	42.79	44.55	53.9	15	14.29	14.47	11.01	9.19	8.49	13.29	9.2	16.55	10.31	10.15	17.81	13.65	27.21	23.51	39.64	43.25	30.75	70.59	63.24	59.12	14.1567	12.64	12.75	12.1767	28.73
Cs_ont_2g024730	Cs_ont_2g024730	-	12.19	6.58	9.06	22.76	20.55	18.58	31.83	21.59	24.94	14.73	19.87	18.25	17.97	14.73	14.78	10.66	18.74	10.57	9.82	10.99	14.63	10.67	7.11	5.47	23.12	24.41	14.74	21.44	28.77	24.2	15.77	21.52	21.29	13.7	12.44	6.75	18.42	13.63	14.59	15.21	16.8	11.68	9.27667	20.63	26.12	17.6167	15.8267
Cs_ont_2g024830	Cs_ont_2g024830	-	9.1	8.57	11.11	14.97	15	8.78	13.17	12.28	11.97	40.67	32.14	19.74	35.18	52.53	51.05	54.35	40.52	48.11	55.2	37.72	36.63	12.24	12.08	24.54	12.93	14.92	10.68	10.62	14.62	16.8	23.15	33.81	29.5	54.79	64.67	58.01	44.84	46.92	39.21	64.28	92.71	59.47	9.59333	12.9167	12.4733	30.85	46.2533
Cs_ont_2g024960	Cs_ont_2g024960	-	3.06	1.61	1.45	5.57	3.88	3.18	2.81	3.25	1.88	3.08	1.1	3.46	3.24	2.78	3.26	3.95	5.54	2.84	5.84	9.8	14.1	2.42	1.69	0.95	3.86	3.47	3.34	2.06	3.93	5.01	3.21	4.08	3.2	0.64	2.24	1.22	5.27	5.2	2.49	6.25	6.47	3.62	2.04	4.21	2.64667	2.54667	3.09333
Cs_ont_2g024970	Cs_ont_2g024970	-	7.39	8.09	5.08	9.76	11.89	8.88	18.84	11.2	12.47	18.23	9.63	20.15	18.02	11.75	12.33	15.24	14.63	12.64	19.56	17.52	21.83	10.01	6.87	6.79	11.9	12.19	7.87	11.51	17.44	27.46	13.56	18.19	25.35	9.43	9.71	5.17	15.97	10.87	6.9	13.54	14.44	13.44	6.85333	10.1767	14.17	16.0033	14.0333
Cs_ont_2g025000	Cs_ont_2g025000	-	6.53	5.93	7.13	8.94	15.08	8.32	29.27	26.73	18.91	53.61	32.88	71.04	29.14	24.15	24.67	18.13	12.98	46.65	41.77	24.46	18.69	5.41	7.24	13.47	6.01	5.43	2.52	5.55	11.4	12.6	14.46	35.24	29.81	14.56	48.86	27.18	23.77	9.14	21.71	16.96	42.37	13.76	6.53	10.78	24.97	52.51	25.9867
Cs_ont_2g025010	Cs_ont_2g025010	-	8.64	9.85	12.17	17.7	37.49	14.15	75.88	53.65	41.7	140.28	54.62	112.56	91.49	75.64	74.55	52.75	59.66	74.09	75.89	62.99	83.56	11.84	10.85	14.32	17.32	14.32	9.31	15.77	31.54	77.66	56.2	103.68	101.18	55.01	90.86	58.14	90.73	40.35	73.71	45.88	52.41	42.58	10.22	23.1133	57.0767	102.487	80.56
Cs_ont_2g025170	Cs_ont_2g025170	-	12.38	35.13	121.22	168.82	237.75	308.23	271.81	360.32	375.64	297.34	496.72	388.07	262.51	371.81	369.92	313.74	337.15	351.38	231.53	244.83	232.95	33.62	57.4	115.75	184.59	136.53	227.42	98.53	227.91	131.68	432.7	290.54	253.76	478.25	401.98	510.38	231.69	221.17	592.14	203.96	430.58	701.47	56.2433	238.267	335.923	394.043	334.747
Cs_ont_2g025280	Cs_ont_2g025280	-	0.66	0	0.34	0.76	0.54	1.08	1.23	0.52	1.38	4.51	12.9	1.58	3.74	2.5	2.93	0.63	1.39	1.97	7.62	0.67	1.85	0	0.58	4.72	0.01	0	0.58	0	0.41	0	2.69	1.28	0.92	3.89	0.82	3.16	0.65	1.17	0.48	0.99	1.64	3.68	0.333333	0.793333	1.04333	6.33	3.05667
Cs_ont_2g025420	Cs_ont_2g025420	-	8.93	38.16	12.87	173.75	223.76	142.9	747.67	529.1	349.59	194.61	93.33	220.22	48.06	90.24	91.25	36.61	19.69	64.57	50.87	79.34	16.1	20.02	13.47	4.92	217.14	89.83	38.97	355.36	395.09	901.8	292.39	307.6	501.82	199.49	93.36	30.02	42.83	61.29	36.45	1.18	1.79	6.06	19.9867	180.137	542.12	169.387	76.5167
Cs_ont_2g025440	Cs_ont_2g025440	-	57.79	42.76	58.98	75.08	86.89	82.71	86.55	91.74	76.15	106.39	60.18	90.88	89.41	77.28	72.95	63.19	87.83	69.73	84.24	77.05	77.85	46.83	43.8	65.88	73.28	73.64	68.36	76.71	76.64	87	73.08	92.65	85.42	57.02	72.89	67.91	63.86	75.28	74.95	66.34	76.61	82.27	53.1767	81.56	84.8133	85.8167	79.88
Cs_ont_2g025530	Cs_ont_2g025530	-	6.67	3.13	2.51	14.46	7.54	6.66	18.37	6.71	8.03	6.86	9.34	7.78	6.98	7.4	7.72	11.07	5.34	8.26	13.06	9.08	12.78	4.01	3.29	3.36	11.73	8.64	10.69	10.02	11.07	9.66	10.91	7.4	8.79	3.79	7.52	4.38	9.21	5.45	8.55	54.5	35.81	10.08	4.10333	9.55333	11.0367	7.99333	7.36667
Cs_ont_2g025630	Cs_ont_2g025630	-	9.32	10.9	8.6	5.94	7.79	6.82	6.53	6.66	7	9.7	7.26	9.95	21.17	14.79	15.22	22.52	30.29	16.86	20.71	24.45	24.82	9.59	7.65	7.48	8.76	7.35	5.49	9.17	9.54	11.63	9.08	8.09	11.78	9.14	16.65	13.15	26.27	23.61	20.78	24.22	23.39	26.4	9.60667	6.85	6.73	8.97	17.06
Cs_ont_2g025660	Cs_ont_2g025660	-	0.08	0	1.12	3.33	2.65	1.78	5.36	3.36	3.24	10.11	5.06	7.37	11.35	9.8	8.35	9.93	13.33	12.64	4.51	8.98	12.57	0	0.31	1.3	2.99	3.97	1.66	2.62	4	3.15	5.62	7.03	6.35	3.78	10.83	15.25	19.87	11.11	11.78	14.26	25.11	30.99	0.4	2.58667	3.98667	7.51333	9.83333
Cs_ont_2g025690	Cs_ont_2g025690	-	5.22	4.98	1.47	4.03	3.84	3.74	4.37	6.59	5.16	4.61	6.82	5.76	8.48	8.42	8.85	11.46	13.05	8.49	16.36	11.55	14.41	2.88	3.59	1.3	4.55	5.06	3.44	3.38	4.25	9.67	3.44	8.02	5.85	6.56	9.84	4.83	8.81	11.24	8.9	5.99	9.1	10.69	3.89	3.87	5.37333	5.73	8.58333
Cs_ont_2g025700	Cs_ont_2g025700	-	24.68	11.62	6.96	19.72	24.05	4.82	14.68	8.46	7.57	7.91	3.17	7.32	24.52	53.65	51.29	44.6	65.69	8.6	69.04	98.94	454.17	14.83	7.98	5.41	20.95	23.73	6.47	6.3	8.1	30.6	23.46	10.31	7.24	3.43	9.47	8.08	38.29	53.23	13.58	59.99	26.49	30.81	14.42	16.1967	10.2367	6.13333	43.1533
Cs_ont_2g025810	Cs_ont_2g025810	-	0.71	1.4	0.74	2.45	2.3	1.68	2.15	1.83	3.08	3.8	2.16	2.35	1.87	2.71	2.51	0.87	0.82	1.3	1.1	1.34	1.06	2.24	1.74	1.2	2.08	1.48	2.05	2.1	1.83	1.45	3.51	3.75	4.01	2.81	1.73	3.1	1.97	0.99	2.22	1.31	2.3	1.33	0.95	2.14333	2.35333	2.77	2.36333
Cs_ont_2g025830	Cs_ont_2g025830	-	3.55	5.85	4.6	7.67	11.37	3.54	10.69	7.64	5.66	10.37	2.71	9.21	17.46	23.35	24.88	36	35.37	17.94	41.07	57.15	63.34	7.12	6.68	5.24	6.66	6.53	2.87	5.48	8.8	20.6	13.07	11	14.69	6.5	14.94	8.54	35.42	35.68	15.57	26.45	17.25	19.79	4.66667	7.52667	7.99667	7.43	21.8967
Cs_ont_2g025860	Cs_ont_2g025860	-	3.04	2.65	1.36	10.71	18.24	12.61	19.79	13.59	13.82	13.92	15.41	10.68	20.88	27.28	26.97	48.05	33.43	10.54	74.11	47.11	75.07	3.04	3.52	8.02	12.32	4.42	6.11	3.34	5.34	11.81	15.27	19.09	20.97	12.99	15.36	11.56	24.1	30.27	13.49	64.08	30.39	33.96	2.35	13.8533	15.7333	13.3367	25.0433
Cs_ont_2g025870	Cs_ont_2g025870	-	21.8	22.69	93.79	137.92	144.53	152.37	101.28	132.94	139.72	145.69	208.51	65.44	82.06	132.34	126.18	58.38	51.34	38.71	49.25	33.64	64.37	43.49	159.68	298.15	89.68	129.6	197.16	45.53	94.28	42.25	169.95	169.21	102.83	238.42	142.43	135.23	64.77	45.87	87.59	94.53	100.97	70.57	46.0933	144.94	124.647	139.88	113.527
Cs_ont_2g025890	Cs_ont_2g025890	-	0.39	0.15	0.14	14.61	7.02	3.59	9.34	7.63	10.29	5.1	11.28	2.58	0.99	1.14	1.46	0.27	0.51	0.49	0.27	0.14	0.14	0.79	0.87	0.28	5.6	6.63	4.06	3.84	8.84	10.84	8.97	17.9	3.64	1.44	2.14	1.28	0.24	0.59	0.72	0	0.71	0	0.226667	8.40667	9.08667	6.32	1.19667
Cs_ont_2g025900	Cs_ont_2g025900	-	6.19	2.12	1.33	27.83	21.88	12.7	28.9	11.3	21.69	19.71	10.75	15.19	28.52	14.96	17.07	7.18	18.77	7.65	0.63	4.1	12.81	0	4.07	0	25.19	17.86	9.17	15.68	32.06	40.95	24.33	32.24	34.05	25.78	16.38	8.11	33.73	3.25	13.27	7.75	19.87	9.16	3.21333	20.8033	20.63	15.2167	20.1833
Cs_ont_2g025910	Cs_ont_2g025910	-	10.19	7.34	7.37	9.13	12.44	9.41	12.22	11.63	10.68	15.24	7.61	14.57	17.99	17.5	18.17	18.86	17	13.14	17.83	21.64	21.85	10.06	8.66	6.87	11.2	10.42	9.62	15.98	17.5	21.11	18.48	18.39	20.21	15.76	19.41	15.51	26.1	20.38	17.23	21.97	30.43	26.41	8.3	10.3267	11.51	12.4733	17.8867
Cs_ont_2g025990	Cs_ont_2g025990	-	0.93	0.23	0.89	4.65	1.57	1.38	9.18	3.89	3.29	1.64	12.09	8.88	3.65	2.52	2.14	0.42	1.93	0.87	0	0.69	1.26	0.74	0.2	0	2.83	1.94	2.35	1.02	2.11	1.88	6.57	7.47	3.34	4.49	2.13	1.02	1.54	0.47	3.6	8.89	4.97	0.39	0.683333	2.53333	5.45333	7.53667	2.77
Cs_ont_2g026010	Cs_ont_2g026010	-	4.42	4.55	4.17	5.56	4.91	3.82	2.1	3.66	6.12	9.19	13.63	5.14	10.38	11.97	10.2	6.78	5.1	4.6	5.77	5.47	7.62	3.3	3.72	4.31	6.72	3.25	6.61	5.79	5.94	4.06	8.11	9.7	6.69	19.89	12.28	13.67	8.33	5.13	7.72	4.74	6.46	6.07	4.38	4.76333	3.96	9.32	10.85
Cs_ont_2g026070	Cs_ont_2g026070	-	0	0	0	1.9	0.88	1.14	0.18	0.24	2.31	0.25	0.18	0.61	0.19	0.53	0.38	0.41	0.19	0.49	0.33	0	0.44	0	0.19	0	0.96	0.46	2.51	3.38	1.31	0.65	0.71	0	0.67	1.31	0.11	0.22	0.05	0.18	0	0.34	0.12	0.57	0	1.30667	0.91	0.346667	0.366667
Cs_ont_2g026080	Cs_ont_2g026080	-	33.21	26.34	18.81	18.29	25.68	13.85	21.14	19.88	12.53	21.02	6.81	21.63	20.48	38.97	36.3	61.44	34.54	33	84.63	86.99	60.44	28.27	21.09	16.72	17.96	15.1	12.21	21.32	24.84	43.13	20.39	23.26	31.35	20.4	32.66	15.95	29.65	69.07	26.43	36.02	31.95	38.96	26.12	19.2733	17.85	16.4867	31.9167
Cs_ont_2g026110	Cs_ont_2g026110	-	26.63	26.73	26.1	66.6	73.3	50.45	76.52	58.33	54.73	93.18	26.96	80.79	71.14	69.74	70.54	70.24	43.77	67.34	66.92	81.11	89.07	42.92	36.81	32.65	80.6	65.44	44.04	45.39	71.3	146.58	76.06	82	61.24	15.72	53.4	51.4	85.12	67.73	33.27	86.97	95.91	56.66	26.4867	63.45	63.1933	66.9767	70.4733
Cs_ont_2g026140	Cs_ont_2g026140	-	4.74	2.84	3.73	15.04	22.06	26.2	11.93	15.9	27.28	18.31	6.79	9.34	5.44	8.39	9.51	5	3.15	2.73	5.34	7.53	5.71	4.82	5.99	3.88	28.93	19.98	18.48	10.32	27.94	25.68	16.57	18.11	16.67	7.61	7.24	13.94	5.79	8.14	5.49	4.86	11.15	1.56	3.77	21.1	18.37	11.48	7.78
Cs_ont_2g026160	Cs_ont_2g026160	-	123.09	139.87	98.19	266.64	517.84	283.17	395.28	260.76	260.39	509.65	171.37	439.89	637.74	915.28	912.72	830.77	901.88	645.56	919.55	1226.51	1113.4	134.79	91.85	95.02	404.7	212.45	159.97	148.08	219.27	640.39	392.69	349.29	368.12	147.76	530.91	362.48	946.7	928.54	497.77	506.2	360.07	454.74	120.383	355.883	305.477	373.637	821.913
Cs_ont_2g026170	Cs_ont_2g026170	-	0.63	1.46	0.48	1.93	4.71	4.37	2.16	5.71	2.86	3.58	3.28	5.05	3.54	3.98	3.02	1.7	5.45	4.38	0.3	1.11	1.16	3.76	1.39	0.32	2.33	1.29	3.79	6.64	3.05	1.27	2.7	2.4	3.49	3.96	4.62	4.44	4.26	4.27	5.69	1.26	0.93	2.3	0.856667	3.67	3.57667	3.97	3.51333
Cs_ont_2g026180	Cs_ont_2g026180	-	1.7	2.29	2.62	2.54	2.91	2.24	1.23	2.13	1.57	6.73	5.9	3.79	3.47	4.84	4.89	2.46	2.31	2.92	1.89	3.42	5.81	3.65	3.77	5.21	1.24	1.19	2.07	0.58	1.53	1.09	2.14	2.83	1.59	2.98	3.37	4.61	2.65	2.97	2.17	5.7	5.89	4.8	2.20333	2.56333	1.64333	5.47333	4.4
Cs_ont_2g026190	Cs_ont_2g026190	-	1.44	2.01	2.35	2.54	1.52	0.38	10.04	0.68	0	6.18	12.45	2.23	1.08	1.6	0.77	2.68	1.97	0.94	2.14	0.51	0.93	2.42	0	0.46	3.05	2.66	0	0.61	1.61	1	0.78	0.97	0.87	1.42	0.76	2.1	1.37	1.46	0.5	1.33	2.42	0.99	1.93333	1.48	3.57333	6.95333	1.15
Cs_ont_2g026280	Cs_ont_2g026280	-	351.88	381.19	379.64	533.03	578.38	737.78	499.2	530.07	792.67	390.25	589.68	360.25	198.09	178.48	188.82	162.49	133.09	185.33	164.69	226.73	174.85	335.81	518.72	310.07	634.59	566.81	486.66	618.26	583.13	521.8	515.56	405.47	451.84	352.37	217.97	268.38	252.18	169.37	222.56	72.52	170.22	133.6	370.903	616.397	607.313	446.727	188.463
Cs_ont_2g026290	Cs_ont_2g026290	-	136.55	279.25	217.91	614.19	915.32	1343.96	694.06	755.52	1211.91	679.37	550.48	576.88	167.28	177.25	179.42	87.04	163.93	158.07	263.68	283.41	143.98	257.65	642.49	342.49	1315.47	726.7	875.69	804.1	1168.62	950.49	899.6	574.33	782.89	416.95	181.88	296.49	163.29	277.19	270.82	85.54	234.48	115.15	211.237	957.823	887.163	602.243	174.65
Cs_ont_2g026300	Cs_ont_2g026300	-	28.4	22.78	27.73	29.36	40.86	41.12	54.73	49.65	43.93	66.46	54.04	62.19	88.65	49.94	48.99	48.44	73.44	83.23	51.75	62.27	45.89	29.24	33.65	38.24	36.54	25.57	24.32	30.3	29.45	39.7	36.62	58.96	34.42	30.37	54.13	64.38	87.74	57.03	72.78	78.74	89.22	75.07	26.3033	37.1133	49.4367	60.8967	62.5267
Cs_ont_2g026360	Cs_ont_2g026360	-	8.77	8.86	8.47	5.64	6.72	4.23	4.07	4.21	4.29	6.48	3.36	6.8	16.15	12.57	12.99	18.22	23.42	15.02	14.38	20.5	29.76	11.47	12.48	8.4	5.32	5.14	3.3	4.3	5.34	7.64	4.8	5.88	6.64	3.5	10.49	9.51	22.61	19.58	8.61	26.89	19.84	23.88	8.7	5.53	4.19	5.54667	13.9033
Cs_ont_2g026370	Cs_ont_2g026370	-	10.99	9.27	7.84	6.91	11.73	7.59	10.34	11.17	9.31	19.2	11.32	16.26	24.67	22.99	22.33	24.63	22.04	23.49	24.98	17.53	20.9	8.38	7.56	7.31	8.25	6.88	5.86	7.84	10.54	11.41	13.86	19.66	15.46	17.05	29.09	22.94	30.92	21.67	27.84	24.69	26.34	32.17	9.36667	8.74333	10.2733	15.5933	23.33
Cs_ont_2g026400	Cs_ont_2g026400	-	20.03	17.4	18.59	23.34	32.15	22.44	25.91	17.96	23.12	40.27	27.22	33.02	64.01	45.35	47.59	55.85	73.74	52.11	64.51	63.03	73.26	16.18	20.42	19.58	30.88	21.3	17.32	16.1	24.94	31.28	23.98	29.86	31.88	23.14	37.37	32.13	64.29	51.61	41.8	51.55	59.36	54.11	18.6733	25.9767	22.33	33.5033	52.3167
Cs_ont_2g026550	Cs_ont_2g026550	-	21.18	10.19	9.07	21.61	57.08	29.02	96.27	36.04	49.41	114.1	55.55	54.65	58.52	79.34	81.59	86.12	26.34	86.66	100	48.46	172.08	15.49	10.18	14.46	38.27	21.84	25.39	18.31	42.36	31.99	37.94	105.4	24.07	6.29	47.86	41.29	146.39	82.76	23.68	337.48	450.14	66.71	13.48	35.9033	60.5733	74.7667	73.15
Cs_ont_2g026560	Cs_ont_2g026560	-	37.95	46.19	33.82	26.9	25.73	20.03	23.51	14.71	14.2	11.94	4.11	14.28	33.25	30.87	31.18	50.6	73.55	28.55	75.38	113.08	95.73	37.1	33.92	31.77	27.87	26	24.76	26.21	34.01	46.92	20.2	14.86	23.41	6.91	18.01	7.43	47.08	66.32	24.36	39.55	36.01	31.86	39.32	24.22	17.4733	10.11	31.7667
Cs_ont_2g026610	Cs_ont_2g026610	-	1.63	0.69	0.43	4.68	4.52	4.09	9.06	4.7	8.55	3.87	6.16	4.06	3.66	2.33	3.58	1.46	5.59	1.9	0.84	0.45	2.25	1.85	0.97	2.11	3.95	4.44	3.36	3.31	6.19	6.01	5.52	8.04	9.18	9.81	4.84	5.24	5.17	4.55	4.88	2.07	2.02	0.95	0.916667	4.43	7.43667	4.69667	3.19
Cs_ont_2g026630	Cs_ont_2g026630	-	0.83	4.01	4.01	4.85	5.45	5.29	9.89	8.75	6.41	5.29	9.92	5.7	3.75	4.82	5.61	3.64	8.39	6.04	2.8	3.93	4.6	2.74	3.77	6	3.84	6.12	5.49	2.41	4.92	3.41	8.06	11.74	10.74	15.25	6.31	7.22	5.2	5.59	8.92	3.71	17.31	14.97	2.95	5.19667	8.35	6.97	4.72667
Cs_ont_2g026680	Cs_ont_2g026680	-	12.56	4.95	4.19	10.36	8.28	4.87	9.72	8.73	4.81	12.18	9.81	9.4	20.04	12.65	12.03	33.4	24.81	16.91	26.44	50.4	31.18	9.45	9.79	5.72	8.58	11.68	7.33	8.26	6.83	15.4	3.88	9.58	13.21	11.54	18.57	6.33	20.06	29.06	14.12	16.89	21.97	20.13	7.23333	7.83667	7.75333	10.4633	14.9067
Cs_ont_2g026690	Cs_ont_2g026690	-	0	0	0	0.15	0.24	0.46	0.16	0.21	0.1	0.92	0.12	0.56	0.1	0.22	0.81	0.7	1.34	0	0.61	0	0.29	0	0.13	0	0.12	0	0.17	0.08	0.15	0.04	0	0	0.09	0	0.39	0.66	1.14	1.4	0.68	0	0	2.29	0	0.283333	0.156667	0.533333	0.376667
Cs_ont_2g026900	Cs_ont_2g026900	-	0	0	0	0	0.51	0	0.54	1.03	0	0	1.51	1.85	1.97	0	0.76	0.46	0.71	13.86	0.37	1.1	0	0.27	0	0	0	0.16	0.34	0	0	0	0	0.88	0.71	1.76	1.18	2.57	0.75	0.97	0.99	0	3.5	0	0	0.17	0.523333	1.12	0.91
Cs_ont_2g027090	Cs_ont_2g027090	-	1.21	0.61	0.29	0.96	1.65	1.28	1.63	1.27	1.52	4.13	4.37	1.4	4.74	3.27	4.91	1.66	1.19	3.14	6.41	2.99	3.88	2.05	2.19	3.17	1.31	1.8	1.53	1.2	1.14	0.78	2.8	2.11	0.82	1.95	3.88	25.84	2.5	2.66	2.22	3.43	1.34	2.27	0.703333	1.29667	1.47333	3.3	4.30667
Cs_ont_2g027210	Cs_ont_2g027210	-	1.27	1.32	1.57	1.14	1.08	0.84	0	0.56	0.56	0.97	0.47	0.3	1.35	2.35	2.59	5.34	5.07	1.75	6.61	4.89	13.98	1.04	1.27	1.58	1.01	0.84	0.75	0.46	0.55	0.55	0.54	0.35	0.12	0.3	1.15	1.34	4.58	4.43	1.8	5.19	2.78	6.25	1.38667	1.02	0.373333	0.58	2.09667
Cs_ont_2g027250	Cs_ont_2g027250	-	15.52	13.58	13.47	13.64	21.99	14.11	14.52	15.53	13.81	20.6	12.06	20.61	30.68	35.61	35.34	46.28	34.48	34.07	62.35	53.06	81.87	17.81	21.33	15.87	14.63	12.47	10.86	11.2	15.44	19.56	13.85	18.59	19.2	14.39	25.01	26.19	43.21	40.26	21.6	64.84	41.78	62.88	14.19	16.58	14.62	17.7567	33.8767
Cs_ont_2g027280	Cs_ont_2g027280	-	27.29	29.59	32.12	29.84	41.46	39.41	42.96	52.28	42.67	87.54	52.8	61.63	51.64	50.82	49.06	83.94	30.86	83.34	67.22	33.87	24.17	26.52	29.21	41.09	26.16	24	33.98	53.07	40.16	23.39	32.71	52.55	49.77	64.43	73.72	50.63	43.96	51.29	74.55	32.41	56.15	59.87	29.6667	36.9033	45.97	67.3233	50.5067
Cs_ont_2g027350	Cs_ont_2g027350	-	31.8	27.09	83.3	52.4	74.26	89.4	82.41	84.39	102.15	83.35	140.84	89.41	84.95	77.23	70.13	57.18	78.21	59.47	74.27	60.39	93.31	27.58	28.87	82.09	57.44	41.02	54.02	59.8	61.83	47.86	79.05	116.9	83.41	158.74	68.74	68.97	83.29	44.29	90.4	51.07	60.52	71.36	47.3967	72.02	89.65	104.533	77.4367
Cs_ont_2g027360	Cs_ont_2g027360	-	4.36	2.13	3.53	11.06	7.7	5.83	6.06	4.43	3.5	2.49	4.21	4.11	3.25	10.54	10.49	10.37	3.59	4.5	19.38	23.4	14.49	2.04	2.7	0.76	5.87	7.05	4.34	5.15	12.19	14.97	8.86	6.05	7.93	20.06	6.01	1.89	6.69	11.66	4.85	10.82	9.6	23.68	3.34	8.19667	4.66333	3.60333	8.09333
Cs_ont_2g027640	Cs_ont_2g027640	-	0.67	0.19	0.18	0.49	0.8	1.32	0.34	1.81	0.99	1.33	1.75	0.23	0.8	1.32	1.28	1.11	1.26	0.47	15.13	1.43	4.42	0	0.24	0.27	0.62	0.39	1.7	0.15	0.32	0	1.63	2.09	0.15	0.16	0.42	2.19	0.39	1.14	0.19	8.43	1.22	3.09	0.346667	0.87	1.04667	1.10333	1.13333
Cs_ont_2g027800	Cs_ont_2g027800	-	8.88	5.75	7.69	8.98	11.45	5.36	7.47	9.76	9.98	18.11	8.92	10.36	26.8	15.07	13.53	14.35	26.77	16.01	15.06	22.26	34.08	7.06	7.25	6.53	11.29	6.77	4.17	6.76	7.66	10.89	5.9	7.87	4.8	3.06	15.92	14.66	26.74	11.35	18.87	33.31	24.04	22.28	7.44	8.59667	9.07	12.4633	18.4667
Cs_ont_2g027830	Cs_ont_2g027830	-	2.16	1.48	0.78	52.2	35.27	32.96	14.99	17.54	43.17	31.81	12.99	8.14	8.26	10.27	12.14	7.65	2.53	2.78	3.14	7.57	5.97	1.09	3.25	3.69	64.48	53.51	22.76	33.96	66.91	74.5	47.98	69.13	29.7	10.73	20.03	32.49	12.57	6.94	12.72	11.53	27.66	7.2	1.47333	40.1433	25.2333	17.6467	10.2233
Cs_ont_2g027880	Cs_ont_2g027880	-	109.72	102.48	93.54	97.86	121.03	91.74	103.46	104.55	100.54	146.17	102.87	131.01	224.96	169.69	173.47	260	258.33	225.97	193.62	204.8	256.45	103.03	91.89	100.66	109.27	96.81	80.7	96.15	83.21	127.72	111.04	124.35	131.57	108.93	179	155.53	270.83	250.02	233.3	266.11	292.02	279.31	101.913	103.543	102.85	126.683	189.373
Cs_ont_2g027890	Cs_ont_2g027890	-	41.52	39.8	79.05	52.05	66.74	57.98	78.63	75.75	74.84	95.69	119.69	97.25	138.01	105.58	94.66	94.92	122.31	133.05	75.71	54.51	82.07	40.43	49.97	69.85	57.05	37.19	34.89	37.07	48.08	50.14	59.26	76.37	76.7	107.89	134.56	122.85	138.46	105.67	191.05	87.73	119.72	160.57	53.4567	58.9233	76.4067	104.21	112.75
Cs_ont_2g027920	Cs_ont_2g027920	-	30.54	49.54	56.94	29.07	67.76	62.95	45.27	79.75	57.57	258.7	184.47	217.61	99.74	143.05	128.64	255.29	71.08	663.7	393.79	103.11	61.12	53.13	50.03	83.56	30.16	31.55	52.82	50.57	40.21	24.48	52.9	72.39	49.31	199.66	245.32	260.54	131.7	219.62	289.45	125.53	320.1	449	45.6733	53.26	60.8633	220.26	123.81
Cs_ont_2g028090	Cs_ont_2g028090	-	28.75	48.39	27.6	29.05	40.08	36.48	36.94	51.23	44.67	102.12	57.64	92.11	38.76	44.57	45.85	32.24	36.24	94.21	22.96	25	30.43	41.73	42.26	36.05	33.55	27.82	33.96	38.71	41.23	31.22	58.13	52.37	38.67	41.39	61.42	92.28	37.15	38.3	58.83	24.88	62.18	52.09	34.9133	35.2033	44.28	83.9567	43.06
Cs_ont_2g028100	Cs_ont_2g028100	-	5.52	3.18	4.01	1.24	3	1.03	1.65	1.81	1.57	3.4	2.03	2.46	10.96	7.13	7.09	5.67	10.66	4.88	4.5	9.8	10.81	4.33	4.07	3.55	1.5	0.6	1.01	0.78	1.28	2.16	2.01	4.31	2.27	2.77	6.03	5.74	12.9	8.29	6.29	9.89	8.82	9.19	4.23667	1.75667	1.67667	2.63	8.39333
Cs_ont_2g028110	Cs_ont_2g028110	-	2.24	7.32	4.11	4.46	9.51	4.55	4.26	7.27	4.88	11.09	6.86	6.99	23.51	31.75	31.18	14.81	12.77	6.22	4.85	8.72	6.41	5.49	4.27	6.69	3.66	5.19	7.16	8.73	6.32	2.15	6.02	10.93	7.86	15.6	26.52	28.71	13.53	18.51	7.82	6.94	18.95	14.29	4.55667	6.17333	5.47	8.31333	28.8133
Cs_ont_2g028210	Cs_ont_2g028210	-	1.66	0.51	0.09	42.85	32.01	13.99	204.45	44.72	50.19	26.25	25.19	34.44	55.91	17.34	19.41	12.99	42.55	15.38	12.29	62.75	48.25	0.84	0.19	0.09	116.89	21.09	6.51	30.75	68.6	178.57	101.04	120.45	118.21	18.54	18.73	12.95	70.3	19.62	15.91	9.55	3.74	9.36	0.753333	29.6167	99.7867	28.6267	30.8867
Cs_ont_2g028250	Cs_ont_2g028250	-	14.29	8.86	6.43	22.92	17.31	17.1	17.53	13.01	18.26	16.06	10.42	12.96	12.28	9.33	9.05	5.58	7	7.79	7.22	5.7	7.21	12.95	7.56	6.34	19.53	20.96	15.08	13.74	21.29	16.52	18.09	20.43	15.78	7.79	9.4	7.81	10.29	6.51	5.38	8.3	12.04	6.03	9.86	19.11	16.2667	13.1467	10.22
Cs_ont_2g028280	Cs_ont_2g028280	-	8.62	7.57	9.66	8.5	13.47	7.04	8.36	7.88	7.39	15.24	6.88	16.35	25.72	21.81	22.15	24.69	24.52	19.01	22.75	28.34	34.05	12.18	10.54	12.61	7.93	8.47	8.9	7.33	10	13.91	10.3	13.83	10.93	4.42	19.8	18.76	33.5	27.62	15.02	34.5	32.09	29.45	8.61667	9.67	7.87667	12.8233	23.2267
Cs_ont_2g028360	Cs_ont_2g028360	-	8.48	5.87	6.02	5.73	5.35	3.86	3.64	2.55	2.5	3.32	1.34	3.55	5.73	5.66	5.26	12.47	8.04	6.49	18.24	16.3	17.45	7.33	7.11	7.37	5.61	4.9	4.32	4.87	4.78	5.16	2.78	2.46	2.56	1.7	4.63	4.06	9.21	11.04	4.98	13.31	10.81	12.68	6.79	4.98	2.89667	2.73667	5.55
Cs_ont_2g028380	Cs_ont_2g028380	-	2.21	2.5	5.75	16.07	23.05	24.96	16.75	24.82	23.67	7.02	12.66	6.71	3.15	4.74	3.39	5.19	3.26	2.8	9.64	2.1	3.5	1.12	4.98	11.99	11.09	5.36	19.81	12.81	6.68	1.82	3.85	5.9	4.28	7.67	1.69	1.83	3.52	1.99	3.03	14.62	15.01	3.84	3.48667	21.36	21.7467	8.79667	3.76
Cs_ont_2g028450	Cs_ont_2g028450	-	0.08	0	0	0.08	0.22	0.66	0.46	0.72	0.47	0.65	0.41	0.51	0.73	0.22	0.29	0	0	0.21	0	0	0.09	0.08	0	0	0.23	0	0.07	0.07	0.26	0.13	0.14	0.8	0.54	0.46	0.19	0.69	0.21	0.21	0.14	0.07	0.14	0.07	0.026667	0.32	0.55	0.523333	0.413333
Cs_ont_2g028550	Cs_ont_2g028550	-	54.12	96.44	118.85	931.17	1507.67	1924.3	1493.54	2331.58	1814.32	2729.35	2726.6	3091.27	1043.29	1326.47	1308.23	453.8	381.73	886.92	123.69	171.24	121.45	237.35	120.77	136.06	632.94	649.4	1059.63	717.93	894.5	377.17	1698.88	2355.83	879.91	1832.06	1427.13	1731.02	501.63	535.67	887.87	113.93	394.6	238.18	89.8033	1454.38	1879.81	2849.07	1226
Cs_ont_2g028650	Cs_ont_2g028650	-	17.13	9.07	10.41	19.57	27.91	13.03	37.56	23.52	18.78	23.8	23.98	25.04	52.82	29.33	26.79	23.32	44.08	28.09	36.92	23.22	43.53	12.53	15.52	14.84	24.59	29.29	11.34	23.13	25.19	32.38	27.65	35.66	62.29	46.22	58.83	44.87	59.06	52.78	75.23	15.8	22.43	32.68	12.2033	20.17	26.62	24.2733	36.3133
Cs_ont_2g028680	Cs_ont_2g028680	-	2.62	3.15	2.43	4.67	6.73	2.98	4.18	3.29	3.69	10.28	3.28	6.88	20.94	15.97	14.29	14.86	21.37	11.81	14.96	16.37	27.54	4.71	4.96	3.12	4.12	3.14	2.3	1.87	4.43	4.39	4.73	7.49	6.16	4.41	11.79	13.43	30.54	19.65	15.38	27.62	19.14	22.49	2.73333	4.79333	3.72	6.81333	17.0667
Cs_ont_2g028700	Cs_ont_2g028700	-	15.7	19.99	11.68	17.76	25.8	18.32	21.74	23.16	20.03	32.28	26.51	28.18	49.59	52.24	50.21	50.05	62.26	43.52	58.42	62.13	79.25	19.22	18.87	22.07	17.97	16.12	13.24	20.7	21.73	26.24	24.68	29.88	31.69	32.27	38.75	35.1	52.78	57.47	48.21	68.81	54.23	61.78	15.79	20.6267	21.6433	28.99	50.68
Cs_ont_2g028760	Cs_ont_2g028760	-	10.44	4.69	7.74	47.77	7.01	21.95	13.93	32.85	49.55	18.3	15.91	6.14	8.42	9.73	10.06	11.94	5.09	3.35	4.36	4.66	3.62	5.82	4.75	5.04	13.13	20.89	9.97	41.94	28.54	38.5	20.56	11	9	11.36	8.21	12	3.46	3.77	4.57	4.14	3.94	5.97	7.62333	25.5767	32.11	13.45	9.40333
Cs_ont_2g028890	Cs_ont_2g028890	-	2.17	2.65	1.07	13.88	0.59	8.68	3.77	16.97	18.86	4.38	0	0.75	0	4.32	0.6	3.23	0	0	0	0.89	0.1	1.72	3.43	0	3.92	4.63	2.25	14.53	10.43	17.18	0.39	2.82	6.35	1.15	0.54	0	1.12	0	0	0	0	0	1.96333	7.71667	13.2	1.71	1.64
Cs_ont_2g028900	Cs_ont_2g028900	-	0.65	0.38	0.24	0.94	0.31	0.74	0.78	1.47	2.3	0.67	0.67	0.32	0.51	0.54	0.4	0.34	0.53	0.1	0	0	0	0.11	0.34	0.37	0	0.7	0.41	1.19	1.01	1.13	0.59	0.24	0.47	0.19	0.27	0.67	0	0	0.11	0.18	0	0	0.423333	0.663333	1.51667	0.553333	0.483333
Cs_ont_2g029030	Cs_ont_2g029030	-	39.05	70.73	99.12	124.11	135.28	131.46	50.45	77.35	107.42	68.45	202.43	55.44	127.41	274.33	272.77	213.81	303.68	133.14	220.36	221.23	448.59	103.47	257.44	269.22	90.86	120.46	141.4	20.52	57.74	50.97	178.53	99.69	126.19	216.22	213.46	305.31	125.13	218.03	239.46	223.45	192.63	325.53	69.6333	130.283	78.4067	108.773	224.837
Cs_ont_2g029100	Cs_ont_2g029100	-	6.26	10.89	5.86	7.12	10.81	7.25	8.83	10.64	10.9	17.54	4.22	35.22	11.84	11.57	12.29	17.48	18.76	28.98	20.33	30.95	30.96	15.22	10.84	10.46	18.05	12.74	7.6	13.06	15.81	57.28	25.16	11.36	21.04	3.77	9.9	5.65	20.14	22.96	7.57	14.53	16.42	14.95	7.67	8.39333	10.1233	18.9933	11.9
Cs_ont_2g029140	Cs_ont_2g029140	-	16.5	4.47	0.58	62.59	35.26	17.54	34.02	25.1	25.92	43.14	42.05	30.79	6.57	14.48	10.14	2.66	3.12	7.94	0.26	0.87	5.91	6.77	3.02	0.67	16.91	20.82	10.16	2.81	27.55	31.11	25.03	52.15	12.48	1.62	5.36	9.53	5.22	1.8	2.77	2.08	3.08	2.11	7.18333	38.4633	28.3467	38.66	10.3967
Cs_ont_2g029150	Cs_ont_2g029150	-	17.63	12.5	7.78	15.21	17.69	23.23	15.05	13.25	13.03	12.15	9.63	11.79	64.42	23.19	23.76	33.5	69.96	20.83	45.25	55.16	93.69	13.89	6.28	6.73	22.2	15.02	17.56	10.85	12.23	14.39	12.97	12.98	10.6	8.65	15.38	13.41	62.63	46.56	22.33	62.32	26.18	42.02	12.6367	18.71	13.7767	11.19	37.1233
Cs_ont_2g029320	Cs_ont_2g029320	-	0	0.15	0	0.53	0.73	0.86	2.1	1.21	1.72	5.11	7.58	3.34	3.71	1.51	1.25	3.96	2.91	8.64	10.83	0.72	1.61	0.59	0.37	0.55	0.25	0.92	0.24	0.11	0.22	0.11	0.35	2.6	1.89	1.23	2.89	4.03	4.88	3.25	3.48	14.71	27.52	2	0.05	0.706667	1.67667	5.34333	2.15667
Cs_ont_2g029350	Cs_ont_2g029350	-	22.84	19.77	5.6	32.27	30.72	27.47	41.98	25.72	31.33	46.37	20.84	29.48	26.15	21.03	23.05	19.47	26.76	18.84	25.71	51.58	17.66	11.61	10	4.84	53.19	41	32.44	43.18	89.04	68.83	32.43	38.15	63.56	25.2	39.14	25.9	55.44	44.05	33.96	9.5	26.16	19.45	16.07	30.1533	33.01	32.23	23.41
Cs_ont_2g029460	Cs_ont_2g029460	-	1.59	1.66	0.65	4.76	4.06	3.62	4.52	2.9	1.85	2.43	2.87	2.73	2.09	3.11	2.82	2.3	1.98	1.67	2.6	3.5	2.49	2.11	0.85	0.59	3.13	3.68	3.24	6.47	6.43	6.88	3.31	4.07	3.31	1.49	2.04	2.1	2.47	2.15	1.54	3.46	4.16	2.39	1.3	4.14667	3.09	2.67667	2.67333
Cs_ont_2g029510	Cs_ont_2g029510	-	5.11	9	5.57	11.37	11.53	17.9	9.17	9.17	10.26	5.93	8.84	6.74	4.48	4.77	4.02	2.3	5.22	3.8	1.06	1.36	5.21	7.69	6.44	3.06	6.69	10.13	11.09	7.57	7.28	7.84	5.84	8.79	5.08	2.78	1.93	2.55	2.38	2.3	2.62	1.48	2.41	1.62	6.56	13.6	9.53333	7.17	4.42333
Cs_ont_2g029540	Cs_ont_2g029540	-	0	0	0.22	0.84	0.78	0.59	0.42	0.44	0.43	0.22	0	0.39	0	0.6	0.96	0	0	0	1.93	2.53	0.92	0.42	0	0.44	1.21	0.92	1.17	0.37	0.88	1.02	0.19	0	0.36	0	0.51	0.18	0.38	1.67	0	0	0	0	0.073333	0.736667	0.43	0.203333	0.52
Cs_ont_2g029560	Cs_ont_2g029560	-	12.14	9.37	12.54	17.27	26.99	19.49	27.59	21.44	19.73	41.84	19.18	31.32	36.95	38.46	39.08	31.43	26.89	26.51	24.48	26.87	30.12	12.56	10.81	13.41	18.75	18.73	18.51	13.53	24.21	23.62	28.66	42.77	28.8	27.18	44.37	40.79	45.63	32.94	32.65	34.22	30.24	44.02	11.35	21.25	22.92	30.78	38.1633
Cs_ont_2g029600	Cs_ont_2g029600	-	19.22	27.5	7.8	32.09	30.46	24.24	74.11	43.7	33.34	53.3	33.36	50.91	27	59.16	55.68	19.37	45.34	20.75	27.69	47.17	52.88	32.09	22.51	14.27	45.52	37.57	20.14	39.13	64.69	129.02	84.51	59.82	183.24	94.82	89.86	45.32	35.22	48.78	36.27	2.89	4.89	10.56	18.1733	28.93	50.3833	45.8567	47.28
Cs_ont_2g029620	Cs_ont_2g029620	-	0	0	0	0	0	0.76	0.9	0	0.91	1.87	0	0.83	0	2.4	2.29	2.83	0	2.53	16.15	1.94	2.85	0	0	0	0.82	1.52	0	0	0	1.35	2.26	0.74	3.07	1.49	4.87	3.8	1.54	2.28	0	3.63	0.78	2.43	0	0.253333	0.603333	0.9	1.56333
Cs_ont_2g029640	Cs_ont_2g029640	-	5.46	6.13	2.91	2.69	4.18	2.42	1.57	1.28	1.84	1.58	0.8	1.9	5.57	6.42	7.3	8.13	15.08	6.1	12.31	11.62	17.96	5.68	4.35	2.89	3.27	2.88	3.19	2.19	2.69	3.94	2.39	1.44	2.73	1.16	2.6	2.28	13.85	10.68	2.57	10.36	8.42	10.17	4.83333	3.09667	1.56333	1.42667	6.43
Cs_ont_2g029660	Cs_ont_2g029660	-	0.69	0.53	0.19	1.25	1.65	1.14	1.94	1.45	0.9	0.57	0.56	0.7	0.14	0.55	0.59	0.09	0.99	0.19	0	0.35	0.21	3.07	0.77	0.14	2.6	2.15	1.28	3.23	1.91	3.05	0.81	1.33	1.18	0.36	0.41	0.78	0.44	0.36	0.22	0.07	0.08	0	0.47	1.34667	1.43	0.61	0.426667
Cs_ont_2g029680	Cs_ont_2g029680	-	0.3	0.31	0.64	5.2	5.36	3.66	13.01	7.57	8.91	4.13	10.38	4.38	2.79	6.04	6.35	0.87	1.25	1.61	1.86	0.92	1.5	1.07	0.72	0.8	4.41	4.43	2.77	4.38	4.31	11.77	8.74	9.68	17.17	18.73	4.45	3.42	1.05	1.11	2.83	1.47	0.75	0.5	0.416667	4.74	9.83	6.29667	5.06
Cs_ont_2g029690	Cs_ont_2g029690	-	0	0.21	0.08	0.11	0	0	0.63	1.07	0.41	0.24	1.36	0.66	0.15	0.19	0.15	0.13	0	0	0.08	0.26	0	0.08	0.15	0	0	0.08	0.22	0.53	0.49	0.68	0.71	0.73	1.97	2.16	0.2	0.42	0	0.11	0.21	0.79	0	0.14	0.096667	0.036667	0.703333	0.753333	0.163333
Cs_ont_2g029700	Cs_ont_2g029700	-	3.38	1.39	2.49	3.88	2.37	3.44	4.49	2.7	3.2	3.38	4.95	3.55	4.89	4.8	4.66	3.83	4.66	3.25	9.76	7.93	4.55	2.45	2.35	1.77	4.18	1.6	2.78	4.98	5.28	6.82	3.77	5.02	4.7	5.09	3.25	2.44	2.85	3.91	3.97	6.63	5.54	6.09	2.42	3.23	3.46333	3.96	4.78333
Cs_ont_2g029730	Cs_ont_2g029730	-	12.1	6.6	5.02	17.96	15.38	12.71	12.03	10.26	10.9	12.35	5.92	14.38	6.99	4.49	5.92	4.45	4.65	3.71	4.7	8.44	20.23	6.33	2.66	5.57	26.62	16.5	10.96	7.84	16.23	14.15	11.28	6.38	4.26	1.31	1.83	4.45	6.4	3.67	1.79	9.31	6.01	5.46	7.90667	15.35	11.0633	10.8833	5.8
Cs_ont_2g029750	Cs_ont_2g029750	-	66.69	56.85	45.22	67.16	55.01	54.31	43.08	66.1	82.61	74.88	134.89	82.66	69.87	91.95	93.85	73.46	91.58	117.82	84.88	69.72	88.3	51.56	58.8	53.19	48.16	86.61	88.31	55.08	65.38	49.23	70.54	55.98	54.11	94.05	67.46	110.21	71.87	83.56	90.34	67.65	109.88	105.29	56.2533	58.8267	63.93	97.4767	85.2233
Cs_ont_2g029760	Cs_ont_2g029760	-	7.96	80.4	28.86	96.6	131.8	183.17	55.15	250.09	346.73	249.6	587.92	422.38	209.9	409.39	386.18	309.37	341.66	712.39	322.94	298.05	428.25	113.46	180.74	76.57	49.07	282.69	327.65	53.73	94.81	25.5	268.04	210.97	98.62	446.53	241.21	546.26	228.47	345.45	343.6	258.8	562.37	464.43	39.0733	137.19	217.323	419.967	335.157
Cs_ont_2g029770	Cs_ont_2g029770	-	0	0	0.17	0.41	0.38	0.76	0.88	2.07	1.22	1.42	1.97	0.52	0.53	0.39	0.75	0	0.08	0.22	0.41	0.09	0.18	0.08	0.23	0.17	0.23	0.21	0.52	0.42	0.27	0.26	1.8	2.62	0.42	0.74	0.33	0.92	0	0	0.36	0.4	1.15	0.37	0.056667	0.516667	1.39	1.30333	0.556667
Cs_ont_2g029790	Cs_ont_2g029790	-	3.66	8.7	13.49	23.98	24.06	18.39	17.94	28.03	17.8	36.23	68.27	20.03	27.83	51.35	47.88	12.03	15.24	13.3	7.53	14.09	16.52	23.4	25.25	39.37	11.68	25.22	53.63	32.26	59.56	10.5	62.51	36.32	38.61	44.52	31.6	15.19	16.58	12.09	18.82	16.54	22.02	10.1	8.61667	22.1433	21.2567	41.51	42.3533
Cs_ont_2g029800	Cs_ont_2g029800	-	1.65	1.98	7.49	13.89	16.21	10.2	10.6	16.88	9.61	20.24	12.37	7.77	16.2	30.97	28.89	6.84	8.81	6.23	3.84	8.69	10.5	9.96	15.36	24.05	7.55	18.23	32.69	17.2	34.62	6.89	42.97	26.07	23.39	17.09	16.71	10.3	11.23	9.92	9.81	9.27	13.62	6.84	3.70667	13.4333	12.3633	13.46	25.3533
Cs_ont_2g029810	Cs_ont_2g029810	-	0.13	0.5	1.62	1.62	2.21	1.65	0.9	1.92	1.62	3.17	4.62	1.2	2.37	5.41	4.7	1.87	1.34	1.2	4.47	2.04	2.04	1.65	2.02	2.94	0.97	2.15	5.51	2.11	4.48	1.04	4.82	3.76	4.28	4.44	3.36	1.82	1.85	2.16	1.72	1.74	1.73	1.65	0.75	1.82667	1.48	2.99667	4.16
Cs_ont_2g029840	Cs_ont_2g029840	-	0	0	0	0.05	0	0.15	0.1	0.06	0.05	0.06	0.46	0.15	0	0	0	0	0	0.05	0	0	0	0	0	0	0	0	0.05	0	0	0	0	0.09	0.05	0	0.09	0.05	0	0.05	0	0.09	0.1	0.05	0	0.066667	0.07	0.223333	0
Cs_ont_2g029910	Cs_ont_2g029910	-	1.12	1.11	0.9	14.88	15.37	10.92	12.05	16.75	17.29	13.07	11.1	9.54	3.47	4.36	6.83	3.89	2.35	3.14	2.91	5.77	2.02	0.57	1.07	1.35	23.98	14.79	7.69	10.02	15.23	31.68	16.01	18.06	11.17	2.51	8.66	8.9	5.61	4.92	5.27	7.04	11.57	2.49	1.04333	13.7233	15.3633	11.2367	4.88667
Cs_ont_2g029920	Cs_ont_2g029920	-	30.39	19.19	16.12	59.1	45.15	39.67	33.22	24.3	36.1	35.55	21.93	25.47	18.22	33.64	31.81	39.92	24.02	16.57	40.94	56.87	41.15	26.52	27.04	20.9	42.76	34.97	34.1	26.94	50.83	66.92	38.35	53.24	30.48	11.39	21.63	13.05	26.17	29.1	13.59	26.2	29.01	27.58	21.9	47.9733	31.2067	27.65	27.89
Cs_ont_2g030030	Cs_ont_2g030030	-	110.47	94.19	106.7	110.01	138.54	116.29	169.66	143.38	145.91	193.97	154.36	144.99	277.81	229.86	242.81	246.51	299.35	281.88	169.07	146.48	131.51	85.97	90.38	92.46	130.95	123.58	104.44	169.12	180.49	166.68	164.24	179.99	267.32	279.46	364.36	248.3	345.25	266.08	366.89	180.26	231.18	240.22	103.787	121.613	152.983	164.44	250.16
Cs_ont_2g030190	Cs_ont_2g030190	-	1.65	0.9	0.58	0.94	3.57	0.54	0.6	0.98	0.49	0.34	0.24	1.03	3.69	8.93	9.61	9.33	20.62	1.66	10.94	16.87	17.19	1.7	1.48	0.95	2.09	1.52	1.13	0.87	1.63	2.24	1.53	0.27	0.69	0.26	1.51	0.72	6.9	8.36	2.33	9.52	4.05	2.12	1.04333	1.68333	0.69	0.536667	7.41
Cs_ont_2g030200	Cs_ont_2g030200	-	55.18	41.83	42.12	68.46	88.98	52.6	108.33	84.94	67.77	127.52	102.21	110.13	207.24	159.45	153.92	190.41	250.81	133.41	117.04	157.85	205	50.92	54.56	42.35	67.86	52.27	45.92	56.65	60.21	114.83	92.87	110.59	125.98	92.12	162.32	131.63	291.98	156.33	185.1	194.47	207.04	215.65	46.3767	70.0133	87.0133	113.287	173.537
Cs_ont_2g030210	Cs_ont_2g030210	-	119.27	119.03	143.34	124.53	137.33	155.62	206.7	208.74	155.8	174.53	207.22	231.53	262.52	209.09	209.11	390.79	381.65	470.64	425.3	498.09	350.87	123.19	142.55	120.09	190.26	119.68	146.36	188.56	136.34	198.06	155.39	155.37	225.92	238.13	220.92	235.16	270.33	338.59	357.07	353.1	420.42	427.8	127.213	139.16	190.413	204.427	226.907
Cs_ont_2g030220	Cs_ont_2g030220	-	10.61	5.81	5.61	7.66	7.91	5.77	7.66	3.95	3.38	4.81	2.85	3.98	11.95	10.48	11.47	13.22	15.59	9.51	18.64	15.76	17.93	9.01	7.2	6.72	8	9.5	5.32	6.76	8.91	10.42	5.62	5.82	9.15	4.43	8.62	6.19	13.09	15.37	9.9	16.91	16.35	16.5	7.34333	7.11333	4.99667	3.88	11.3
Cs_ont_2g030230	Cs_ont_2g030230	-	26.65	16.7	17.59	27.26	34.24	26.48	27.37	25.53	25.84	36.82	21.26	37.15	46.2	52.2	48.09	58.37	52.78	40.17	52.39	57.99	66.06	22.09	17.11	18.17	31.64	25.18	18.82	21.02	25.81	38.25	27.12	32.29	32.34	16.04	38.27	28.65	58.53	51.4	34.1	47.48	44.93	40.74	20.3133	29.3267	26.2467	31.7433	48.83
Cs_ont_2g030320	Cs_ont_2g030320	-	0	0	0	0	0.37	0	0.42	0	0.84	0.43	5.34	0.77	0	0.39	3.36	0	0	0	0	0.45	0.45	0	0	0	0	0	0	0	0	0.66	1.46	1.77	2.51	4.69	2	1.45	0.37	0	2.96	2.76	0.74	0	0	0.123333	0.42	2.18	1.25
Cs_ont_2g030400	Cs_ont_2g030400	-	34.53	43.76	53.66	29.28	49.86	27.08	42.29	46.73	41.37	48.46	49.83	47.6	150.55	125.32	127.81	207.27	257.29	162.27	216.45	206.3	274.94	36.74	61.05	37.83	28.32	27.37	20.66	25.65	28.19	52.16	33.05	43.09	50.88	59.43	113.66	113.33	149.82	262.5	168.64	221.83	174.51	220.6	43.9833	35.4067	43.4633	48.63	134.56
Cs_ont_2g030410	Cs_ont_2g030410	-	17.62	9.27	9.44	14.58	21.49	17.6	16.61	14.85	13.07	13.5	7.27	12.71	25.79	24.42	21.09	30.06	45.28	27.42	30.05	33.06	32.96	11.34	11	7.51	17.51	14.67	13.61	17.92	21.29	22.2	15.31	15.87	22.49	14.49	20.39	14.65	33.76	39.25	26.99	33.91	31.94	34.03	12.11	17.89	14.8433	11.16	23.7667
Cs_ont_2g030430	Cs_ont_2g030430	-	0	0	0	0.25	0.12	0.12	0.63	0.39	0.26	0	0.4	0.12	0	0	0	0	0	0.12	0.13	0	0	0	0	0	0	0	0.12	0.22	0.32	0.1	0	0	0.22	0	0	0.11	0.12	0.11	0	0	0.23	0.12	0	0.163333	0.426667	0.173333	0
Cs_ont_2g030540	Cs_ont_2g030540	-	30.72	24.63	32.54	33.28	50.42	41.77	87.22	63	51.76	62.49	71.32	71.15	105.4	61.89	59.33	75.01	82.93	82.09	52.49	53.41	58.93	24.92	26.22	29.36	35.5	26.98	24.73	39.6	33.04	43.13	42.67	54.14	75.21	83.4	74.91	66.3	99.24	70.78	99.84	58.18	60.86	88.8	29.2967	41.8233	67.3267	68.32	75.54
Cs_ont_2g030630	Cs_ont_2g030630	-	0	0	0	3.39	1.22	1.23	2.13	0.75	2.88	2.97	0	1.98	1.92	1.93	0	8.88	1.36	2.66	1.43	3.85	4.55	0.69	0	0.73	3.94	0	1.93	0.61	0.57	0.55	2.42	4.75	3.05	1.78	0.56	2.43	3.1	3.65	4.97	4.64	3.72	1.29	0	1.94667	1.92	1.65	1.28333
Cs_ont_2g030650	Cs_ont_2g030650	-	20.24	19.81	16.16	9.31	14.32	10.06	19.1	15.06	14.26	32.67	21.6	23.46	39.41	25.79	25.97	34.46	51.22	36.24	36.84	42.68	41.49	16.86	15.36	12	14.26	10.17	6.71	12.59	13.47	17.59	14.77	20.78	21.41	21.16	33.58	24.64	33.93	33.37	39.47	39.59	46.67	40.25	18.7367	11.23	16.14	25.91	30.39
Cs_ont_2g030700	Cs_ont_2g030700	-	2.91	2.28	2.82	13.9	10.2	8.58	8.79	6.7	8.36	6.23	5.05	6.69	5.11	8.34	8.5	4.42	7.78	5.39	2.28	3.47	10.5	3.84	2.94	2.75	9.71	11.02	9.59	8.07	15.14	9.21	7.63	9.16	7.38	5.97	8.14	6.85	8.1	7.45	5.18	5.95	4.97	2.23	2.67	10.8933	7.95	5.99	7.31667
Cs_ont_2g030760	Cs_ont_2g030760	-	77.3	41.57	56.25	91.02	121.8	121.51	131.34	117.38	110.88	134.4	127.11	125.32	116.45	94.93	101.69	82.42	63.36	96.15	98.18	69.19	60.28	47.69	35.37	42.81	101.95	79.83	75.8	88.34	96.03	99.94	84.03	115.71	98.2	100.36	101.3	102.25	81.95	66.02	109.48	47.62	59.53	67.4	58.3733	111.443	119.867	128.943	104.357
Cs_ont_2g030890	Cs_ont_2g030890	-	13.06	3.68	12.7	34.53	22.32	30.8	12.47	9.66	11.53	0.96	2	1.1	2.93	7.24	5.11	0.63	3.63	0.89	3.06	8.78	7.62	6.7	7.25	6.14	42.2	49.23	34.5	32.85	59.83	22.09	12.53	4.14	8.24	3.01	1.18	0.68	2.03	3.26	0.24	1	0.59	0.35	9.81333	29.2167	11.22	1.35333	5.09333
Cs_ont_2g031500	Cs_ont_2g031500	-	0.28	0	0	2.22	1.02	2.31	2.23	2.03	0.85	15.16	2.98	8.58	1.82	1.58	2.54	7.4	5.68	279.52	76.17	133.07	4.56	0.28	0	0.29	0.53	0.73	0.52	0.24	0	0.45	1.23	1.67	2.65	6.33	4.5	2.2	3.29	11.79	3.5	14.44	16.88	1.8	0.093333	1.85	1.70333	8.90667	1.98
Cs_ont_2g031530	Cs_ont_2g031530	-	8.42	7.9	10.89	14.85	19.53	11.94	24.14	16.59	18.34	32.14	15.12	16.87	20.65	18.85	21.22	18.03	13.73	16.66	21.66	12.43	16.17	9.69	6.58	14.54	15.56	15.33	14.08	13.19	15.98	18.31	23.67	30.08	19.37	18.29	27.45	27.45	23.85	14.35	17.69	23.06	25.6	25.26	9.07	15.44	19.69	21.3767	20.24
Cs_ont_2g031550	Cs_ont_2g031550	-	3.57	2.05	2.71	6.06	6.23	4.01	7.35	6.48	6.73	11.36	6.49	8.04	10.59	7.72	7.67	17.48	16.27	8.61	15.45	18.41	21.94	2.68	2.16	2.61	8.28	5.67	3.65	4.82	6.37	12.86	11.82	12.02	17.19	7.8	11.62	6.11	15.29	14.3	7.91	16.43	14.53	16.35	2.77667	5.43333	6.85333	8.63	8.66
Cs_ont_2g031560	Cs_ont_2g031560	-	0.05	0	0.05	0.15	0.14	0.05	0.09	0.09	0.28	1.07	0.26	0.32	0.14	0.31	0.32	0.1	0.09	0.05	0.1	0.11	0.22	0	0	0.05	0.24	0.22	0.09	0.08	0.08	0.24	0.31	0.21	0.44	0.08	0.2	0.35	0.05	0.09	0.08	0.21	0.35	0.32	0.033333	0.113333	0.153333	0.55	0.256667
Cs_ont_2g031580	Cs_ont_2g031580	-	1.09	1.56	0.88	6.33	5.11	6.26	5.14	5.18	7.87	5.97	10.9	4.28	3.91	4.87	4.67	1.97	3.32	2.05	7.52	6.89	3.96	0.7	0.21	1.18	4.91	2.56	2.99	3.68	4.26	3.01	6.1	5.38	4.33	8.72	4.75	3.81	4.73	3.97	5.11	3.39	5.18	2.52	1.17667	5.9	6.06333	7.05	4.48333
Cs_ont_2g031650	Cs_ont_2g031650	-	0	0	0.26	0.49	0.23	0	0.25	0	0.25	0.26	0.26	0.69	0.92	0.93	0.45	0.5	2.63	1.37	2.51	1.35	1.88	0	0.23	0	0	0	0	0.43	0	0	0	0.63	0.85	0.62	0	1.94	0.9	8.91	2.88	1.24	0.44	3.4	0.086667	0.24	0.166667	0.403333	0.766667
Cs_ont_2g031670	Cs_ont_2g031670	-	46.25	32.32	17.09	44.13	81.65	49.97	69.45	72.21	43.49	70.95	42.49	64.37	120.41	141.5	139.72	198.41	137.43	84.56	185.33	202.34	120.67	31.99	25.38	23.7	51.37	50.95	44.67	70.5	62.61	96.4	55.11	61.98	102.88	86.23	146.56	54.41	92.75	193.79	120.21	45.5	37.42	67.74	31.8867	58.5833	61.7167	59.27	133.877
Cs_ont_2g031790	Cs_ont_2g031790	-	14.37	13.3	8.35	22.99	20.62	14.15	14.39	12.72	11.71	16.24	7.52	16.3	38.64	24.01	24.48	31.13	54.16	26.14	21.77	29.85	38.57	14.02	13.98	10.27	16.03	18.26	15.92	17.58	20.45	20.18	14.99	14.51	20.91	9.66	22.92	19.7	45.72	31.91	24.92	40.12	45.1	31.56	12.0067	19.2533	12.94	13.3533	29.0433
Cs_ont_2g032000	Cs_ont_2g032000	-	23.96	27.64	12.73	14	19.7	15.93	13.36	16.14	20.58	22.54	17.06	27.03	30.99	22.62	27.15	34.34	26.56	26.65	49.09	45.83	74.95	52.58	28.72	32.91	20.67	13.37	9.84	24.31	12.35	26.2	20.4	14.56	10.86	15.35	21.92	17.15	37.13	23.36	21.13	41.83	39.63	27.26	21.4433	16.5433	16.6933	22.21	26.92
Cs_ont_2g032120	Cs_ont_2g032120	-	40.18	33.64	25.31	31.65	40.63	30.71	37.47	38.77	35.21	46.48	35.98	42.96	61.31	42.34	43.82	58.69	64.49	55.19	74.51	97.54	73.31	26.14	32.03	24.67	35.83	32.85	32.47	32.97	35.92	48.14	38.91	47.39	42.12	20.6	43.91	40.82	68.38	54.73	43.49	70.24	74.19	62.74	33.0433	34.33	37.15	41.8067	49.1567
Cs_ont_2g032160	Cs_ont_2g032160	-	133.73	110.63	143.11	196.85	358.27	291.03	336.11	341.32	401.41	652.35	570.43	310.22	380.48	379.88	366.63	270.39	236.58	437.14	312.98	157.7	321.75	95.44	125.68	178.31	225.77	208.52	226.35	215.33	229.83	155.01	309	446.04	288.89	320.26	443.09	610.81	349.15	187.25	412.58	242.85	298.3	226.45	129.157	282.05	359.613	511	375.663
Cs_ont_2g032180	Cs_ont_2g032180	-	11.78	9.24	15.75	22.7	35.29	29.41	36.49	39.16	52.95	30.45	48.58	15.26	19.95	28.5	26.08	14.29	15.35	14.06	20.81	12.45	17.57	13.58	11.25	21.18	18.69	19.91	22.85	19	28.36	12.53	29.26	41.75	20.99	39.43	29.51	36.82	21.07	12.2	21.47	44.16	45.56	19.63	12.2567	29.1333	42.8667	31.43	24.8433
Cs_ont_2g032230	Cs_ont_2g032230	-	5.95	4.76	3.99	4.97	7.04	7.22	7.87	9.18	9.76	7.59	8	7.58	10.94	6.67	6.07	4.82	8.43	5.98	14.92	10.12	14.34	4.71	5.2	4.36	8.79	4.42	3.62	3.23	4.65	5.71	8.13	9.89	8.81	8.24	7.35	9.26	7.17	4.96	6.09	11.62	9.08	5.93	4.9	6.41	8.93667	7.72333	7.89333
Cs_ont_2g032240	Cs_ont_2g032240	-	0.16	0	0	1.69	0.22	0.52	0.4	0.16	0.48	0.25	0.08	0.15	0.37	0.31	0	0.08	0.08	0	0.08	0	0.09	0	0	0	1.31	0.7	0	0.56	0.67	2.86	0.43	1.02	0.34	0.2	0.39	0.07	0.22	0.21	0	0	0.64	0	0.053333	0.81	0.346667	0.16	0.226667
Cs_ont_2g032250	Cs_ont_2g032250	-	6.97	5.69	7.14	7.76	6.95	6.38	6.13	5.36	5.57	8.18	5.05	8.12	11.65	9.45	9.6	14.78	14.52	10.2	20.95	19.26	17.32	5.59	5.83	3.93	5.71	6.8	4.98	4.93	7.8	7.08	5.91	7.81	8.6	7.46	10.79	7.04	13.17	15.41	11.49	13.6	15.47	15.97	6.6	7.03	5.68667	7.11667	10.2333
Cs_ont_2g032260	Cs_ont_2g032260	-	5	5.55	5.26	4.99	7.91	5.66	6.67	6.68	6.11	11.96	7.32	13.72	15.19	17.16	15.69	22.09	18.94	13.87	32.34	33.75	28.11	6.39	5.79	4.71	4.5	4.33	3.43	6.47	8.9	10.69	10.22	11.47	13.37	13.23	14.55	10.24	19.89	22.7	12.03	18.14	18.29	21.17	5.27	6.18667	6.48667	11	16.0133
Cs_ont_2g032300	Cs_ont_2g032300	-	0	0.16	0.15	0.95	0.58	0.13	0.75	0.24	0.48	0.46	0.4	0.57	0.18	0.14	0	0.09	0.18	0.04	0.24	0.21	0.1	0.19	0.4	0.1	0.5	0.33	0.62	0.5	0.51	0.15	0.13	0.16	0.38	0.12	0	0.08	0.04	0	0.04	0.32	0.25	0.09	0.103333	0.553333	0.49	0.476667	0.106667
Cs_ont_2g032310	Cs_ont_2g032310	-	53.42	35.35	31.71	58.95	75.44	52.83	59.34	61.21	54.68	78.72	48.76	73.5	140.12	121.4	111.71	153.31	163.76	138.37	130.2	139.58	190.62	41.27	36.1	31.4	62.47	59.93	50.91	58.49	63.18	74.16	63.59	68.22	77.71	60.6	103.61	83.52	194.61	130.3	120.73	173.06	180.55	178.9	40.16	62.4067	58.41	66.9933	124.41
Cs_ont_2g032330	Cs_ont_2g032330	-	9.49	9.61	17.24	23.76	33.45	25.93	26.94	26.37	26.03	31.83	16.68	35.34	25.55	40.71	37.06	64.31	26.47	35.19	93.14	63.51	47.25	12.68	14.32	24.83	19.18	24.89	26.23	28.49	36.77	24.17	27.3	37.72	29.33	27.9	40.18	29.73	29.31	46.02	39.07	41	36.77	44.32	12.1133	27.7133	26.4467	27.95	34.44
Cs_ont_2g032470	Cs_ont_2g032470	-	0.13	0	0.14	0.09	1.11	0.6	0.53	0.54	0.13	6.14	1.37	0.26	1.46	5.72	6.03	0.39	0.96	3.53	2.55	0.29	1	0.13	0	0.19	0	0	0.26	0.23	0.22	0	0.71	1.02	0.24	0.97	2.74	24.2	1.27	0.08	1.74	2.95	1.15	4.73	0.09	0.6	0.4	2.59	4.40333
Cs_ont_2g032480	Cs_ont_2g032480	-	9.83	7.9	5.26	11.25	14.41	10.34	9.15	6.51	6.23	19.88	5.13	11.77	24.47	16.15	16.43	29.41	28.56	14.1	26.97	26.8	40.54	10.26	5.81	3.93	18.99	14.97	12.83	9.37	10.9	12.6	10.28	11.09	7.56	1.63	16.26	18.08	32.4	26.4	14.58	30.55	25.43	26.01	7.66333	12	7.29667	12.26	19.0167
Cs_ont_2g032530	Cs_ont_2g032530	-	27.6	20.85	20.07	29.7	30.25	22.7	23.15	22.8	21.71	29.25	19.65	25.12	40.81	34.91	35.03	48.15	56.68	35.87	49.95	58.58	67.05	23.81	22.57	26.95	26.18	25.5	20.83	20.59	23.28	30.93	19.24	24.28	27.37	13.03	26.04	21.17	39.63	41.77	32.62	48.44	46.56	53.23	22.84	27.55	22.5533	24.6733	36.9167
Cs_ont_2g032620	Cs_ont_2g032620	-	1.51	5.15	0.81	7.16	5.17	2.78	12.99	12.8	9.31	1.6	2.45	2.49	2.47	1.08	2.06	0.39	1.11	0	0.39	3.34	4.15	5.69	3.58	0.4	4.35	4.67	5.29	6	3.15	14.59	5.03	2.6	5.93	1.93	1.23	1.33	2.41	1	1.71	0.32	1.36	0.7	2.49	5.03667	11.7	2.18	1.87
Cs_ont_2g032680	Cs_ont_2g032680	-	8.19	15.81	17.42	55.52	58.61	43.94	96.86	73.74	76.6	115.84	103.42	65.73	46.38	54.68	54.21	25.18	32	26.34	42.6	24.04	42.08	20.2	25.4	51.17	39.32	28.12	37.66	22.66	35.03	75.37	88.6	118.74	73.06	43.63	50.27	64.32	33.62	27.25	34.55	49.54	41.19	30.13	13.8067	52.69	82.4	94.9967	51.7567
Cs_ont_2g033020	Cs_ont_2g033020	-	3.62	1.59	3.17	4	3.33	2.79	6.6	1.36	3.66	4.82	2.66	6.84	8.69	4.6	3.8	1.19	15.21	2.66	2.5	10.07	7.95	1.39	5.45	0.79	10.37	12.53	3.34	4.23	8.98	6.7	7.72	9.35	3.43	0.9	2.69	2.31	9.02	3.12	3.03	7.14	10.06	1.95	2.79333	3.37333	3.87333	4.77333	5.69667
Cs_ont_2g033040	Cs_ont_2g033040	-	0.21	0	0.22	0.42	0.19	0.19	0.63	0.65	1.06	1.09	4.26	0.39	0.39	1.4	0.58	1.49	0.2	0.58	0.86	0.46	1.37	0.21	3.95	0	0.6	1.47	0	0.55	1.57	2.03	2.98	2.33	0.72	2.47	1.7	0.37	2.3	1.48	0.75	5.79	13.65	0.97	0.143333	0.266667	0.78	1.91333	0.79
Cs_ont_2g033220	Cs_ont_2g033220	-	0.55	0.15	0.58	1.95	1.29	0.78	0.96	1.57	0.98	1.01	0.74	0.51	0.91	1.19	0.77	1.26	3.35	0.76	1.27	2.88	4.99	0.42	0.65	0.88	0.67	1.95	2.83	0.97	0.46	5.38	0.62	1.31	1.07	2.56	0.9	1.58	1.65	0.61	2.25	4.99	1.73	2.81	0.426667	1.34	1.17	0.753333	0.956667
Cs_ont_2g033310	Cs_ont_2g033310	-	5.34	3.16	0.94	5.01	3.82	2.75	7.85	3.1	1.79	2.94	0.85	3.38	6.21	5.8	5.51	9.84	5.93	3.26	9.78	14.17	29.87	4.1	2.51	1.03	9.76	4.38	2.56	3.28	5.35	17	3.89	2.59	3.51	1.79	2.09	1.1	6.69	7.8	2.08	7.18	2.3	4.58	3.14667	3.86	4.24667	2.39	5.84
Cs_ont_2g033320	Cs_ont_2g033320	-	1.1	0	0.12	0.23	0.73	0.42	1.22	1.73	1.24	2.45	0.83	0.83	2.21	2.25	1.55	12.65	2.71	0.72	23.04	19.33	14.78	0.56	0.42	0.59	0.86	1.08	0	3.94	1.96	0.91	0.1	1.05	0.67	1.41	3.54	0.69	1.64	3.57	4.24	8.16	3.89	3.3	0.406667	0.46	1.39667	1.37	2.00333
Cs_ont_2g033330	Cs_ont_2g033330	-	0	0	0	0.38	0.26	0.18	1.11	0.29	0.85	2.82	1.59	0.43	3.07	1.26	1.99	9.97	2.81	2.31	19.38	15.64	17.26	0	0	0	0.36	0.16	0.17	0	0.31	0.38	0.42	1.52	0.32	0.24	0.83	1.32	2.92	2.07	1.77	15.05	3	4.74	0	0.273333	0.75	1.61333	2.10667
Cs_ont_2g033340	Cs_ont_2g033340	-	2.64	0.18	0.25	4.77	5.46	2.45	16.81	11.08	12.32	22.37	16.53	3.66	15.85	8.25	8.75	7.76	2.59	4.76	12.69	8.87	10.76	0.4	0.22	0.67	3.95	3.89	1.83	5.13	6.66	6.81	5.29	20.19	9.48	5.22	8.12	6.17	10.43	4.54	4.91	17.7	3.52	4.06	1.02333	4.22667	13.4033	14.1867	10.95
Cs_ont_2g033350	Cs_ont_2g033350	-	1.18	4.25	3.15	17.23	21.97	11.65	62.44	27.57	27.6	16.23	13.48	22.99	17.5	22.05	23.79	17.08	30.71	12.1	13.28	33.62	43.76	3.44	4.24	4.48	21.77	9.12	5.67	9.16	24.08	109.12	72.45	60.48	95.65	15.11	16.66	8.37	26.69	27.23	9.52	19.76	19.99	16.08	2.86	16.95	39.2033	17.5667	21.1133
Cs_ont_2g033400	Cs_ont_2g033400	-	1.13	0.37	0.38	2.69	1.83	0.68	3.96	2.07	3.36	2.84	3.41	1.07	3.07	3.28	4.55	2.59	3.96	1.08	3.39	9.41	7.68	1.82	1.5	1.11	1.63	3.56	2.46	0.77	3.02	5.2	3.83	3.74	5.21	4.64	2.89	2.98	2.4	4.67	1.61	2.92	2.8	2.08	0.626667	1.73333	3.13	2.44	3.63333
Cs_ont_2g033470	Cs_ont_2g033470	-	0	0.61	0.43	1.63	5.08	2.37	10.64	11.83	15.81	11.58	40.38	9.37	5.23	16.63	15.49	5.09	5.13	3.74	3.74	3.12	3.26	0.41	0.64	0.29	0.85	0.72	1.01	3.94	4.21	1.11	7.13	13.78	24.46	70.88	24.62	10.29	2.88	2.88	10.15	2.5	5.82	3.24	0.346667	3.02667	12.76	20.4433	12.45
Cs_ont_2g033520	Cs_ont_2g033520	-	0	0.46	0	0	0	0.74	0	0	0	0	0.44	0	0	0	0	1.68	2.37	0	2.07	2.23	3.98	0.4	0	0.43	0	0	0	0	0	0	0.36	0	0	0	0	0.36	0	0.36	0	0.68	0.72	1.12	0.153333	0.246667	0	0.146667	0
Cs_ont_2g033530	Cs_ont_2g033530	-	0	0	0	0	0.36	0.12	0.13	0	0	0.13	0.27	0.12	3.35	0.85	0.71	13.25	8.4	3.87	7.93	3.91	9.47	0.26	0	0	0	0	0	0	0	0	0.11	0	0.11	0.64	1.34	1.12	5.5	3.05	8.17	10.47	10.81	15.86	0	0.16	0.043333	0.173333	1.63667
Cs_ont_2g033750	Cs_ont_2g033750	-	0	0	0	0.04	0	0	0.09	0.05	0	0.55	0.19	0	0.25	0.3	0.25	0.22	0.21	0.32	19.47	0.39	0.58	0	0	0	0	0	0.04	0	0	0.04	0.08	0	0.04	0.07	0.25	1.44	0.25	0	0.04	3.05	0.87	1.18	0	0.013333	0.046667	0.246667	0.266667
Cs_ont_2g033770	Cs_ont_2g033770	-	18.56	16.79	7.93	38.82	33.42	22.82	49.24	30.61	32.19	29.1	23.85	26.62	31.67	30.37	32.25	28.4	32.4	21.48	31.15	35.87	33.19	18.8	14.6	8.26	39.43	41.23	25.24	32.33	39.28	67.42	41.57	35.15	61.52	29.29	36.92	24.34	29.59	31.26	28.09	19.51	19.59	18.76	14.4267	31.6867	37.3467	26.5233	31.43
Cs_ont_2g033830	Cs_ont_2g033830	-	0.54	1.58	1.94	1.83	6.57	3.23	2.45	6.69	8.22	15.22	20.83	4.36	9.53	27.84	29.21	20.52	7.47	20.46	35.38	13.83	15.1	1.95	3.44	4.59	1.45	2.26	3.21	0.58	1.34	0.76	10.35	10.82	5.01	13.65	26.93	80.19	8.37	14.19	23.08	16.49	21.98	37.12	1.35333	3.87667	5.78667	13.47	22.1933
Cs_ont_2g033930	Cs_ont_2g033930	-	118.6	123.29	104.97	198.69	234.62	213.52	253.95	191.86	202.32	258.12	178.07	274.66	204.47	202.23	203.28	187.54	193.23	234.65	142.81	176.59	196.22	151.99	113.43	132.24	230.13	183.66	143.53	126.83	185	266.95	222.82	246.11	235.01	122.84	222.33	183.12	260.85	201.96	175.33	134.69	151.32	151.61	115.62	215.61	216.043	236.95	203.327
Cs_ont_2g033970	Cs_ont_2g033970	-	51.71	48.09	44	70.04	123.03	91.46	114.17	123.06	134.52	201.33	171.09	163.4	218.96	176.18	172.14	139.63	151.26	151.12	110.59	111.53	137.03	39.72	37.22	43.94	68.85	55.52	51.74	61.41	80.52	100.16	120.64	196.36	140.82	155.87	214.85	160.08	208.43	117.98	196.52	113.09	145.93	154.75	47.9333	94.8433	123.917	178.607	189.093
Cs_ont_2g033980	Cs_ont_2g033980	-	1.23	0.74	0.35	3.77	4.36	5.32	7.01	4.61	3.69	5.02	5.14	5.01	8.59	3.59	3.31	2.76	5.55	3.88	3.73	3.82	4.18	0.5	0.39	0.79	3.05	4.61	2.63	2.63	2.44	4.4	2.6	3.28	4.5	2.37	2.97	3.29	5.12	3.83	3.38	2.93	2.67	2.37	0.773333	4.48333	5.10333	5.05667	5.16333
Cs_ont_2g033990	Cs_ont_2g033990	-	12.83	11.3	8.88	9.89	10.43	9.01	7.26	8.66	8.27	4.52	3.58	8.27	13.38	13.67	12.82	19.67	23.46	12.36	24.88	27.09	39.01	12.15	11.19	8.73	10.19	11.66	7.09	7.06	9.05	11.46	7.6	7.3	5.06	2.18	5.98	4.04	22.2	21.42	6.87	26.35	26.23	20.5	11.0033	9.77667	8.06333	5.45667	13.29
Cs_ont_2g034100	Cs_ont_2g034100	-	0.35	0.26	3.43	19.99	11.32	11.58	7.42	12.56	15.16	39.01	59.15	5.64	26.95	69.52	59.25	30.85	7.84	27.5	74.19	21.97	21.16	1.4	5.08	15.86	7.88	12.55	15.55	9.49	12.88	6.08	23.79	23.13	21.52	104.89	45.81	89.19	9.29	14.68	56.1	70.55	15.28	30.3	1.34667	14.2967	11.7133	34.6	51.9067
Cs_ont_2g034130	Cs_ont_2g034130	-	4.88	3.47	4.01	10.99	10.17	5.02	7.61	5.36	6.28	13.89	4.78	9.59	18.73	18.43	18.28	24.44	21.31	14.54	14.24	21.57	29.55	5.61	5.18	4.41	9.79	10.15	7.38	7.84	12.92	13.88	14.04	16.66	12.89	10.64	19.62	12.63	34.11	21.85	17.28	37.53	55.35	34.17	4.12	8.72667	6.41667	9.42	18.48
Cs_ont_2g034150	Cs_ont_2g034150	-	45.69	44.77	124.66	84.79	140.18	125.75	146.34	160.45	141.77	230.59	209.15	169.68	185.65	154.72	151.63	108.7	125.71	117.04	60.91	68.6	99.45	44.79	40.61	140.48	75.45	64.48	101.83	76.95	86.89	78.01	150.69	207.26	127.87	240.1	193.62	210.92	196.89	106.8	173.75	97.84	142.05	149.25	71.7067	116.907	149.52	203.14	164
Cs_ont_2g034280	Cs_ont_2g034280	-	17.59	18.04	12.02	58.72	18.87	6.56	47.53	53.15	42.94	32.08	89.71	38.91	55.05	58.36	59.87	18.04	54.69	33.02	176.65	15.86	21.29	9.84	14.2	11.36	15.56	28.78	48.41	34.42	16.18	8.8	35.27	67.43	40.01	87.8	39.44	32.15	16.01	19.5	91.42	184.7	111.27	51.56	15.8833	28.05	47.8733	53.5667	57.76
Cs_ont_2g034360	Cs_ont_2g034360	-	2.32	10.72	3.72	12.99	8.6	35.87	13.02	40.99	67.18	55.61	269.81	66.82	44.34	71.96	68.45	112.52	19.18	168.8	332.64	48.3	8.68	25.78	39.53	62.86	7.42	9.9	89.28	9.89	8.3	6.09	54.52	17.46	19.2	184.67	54.27	220.54	21.82	79.93	61.49	40.74	31.5	38.17	5.58667	19.1533	40.3967	130.747	61.5833
Cs_ont_2g034380	Cs_ont_2g034380	-	9.94	5.39	8.44	7.53	11.69	8.25	8.76	9.37	9.79	17.5	10.42	9.65	26.74	22.04	23.26	31.98	34.39	17.58	24.48	32.34	34.71	5.57	5.1	8.9	7.9	5.39	3.81	5.17	9.39	9.37	12.11	17.8	13.86	14.56	24.95	19.08	45.91	27.99	25.14	38.66	25.51	36.36	7.92333	9.15667	9.30667	12.5233	24.0133
Cs_ont_2g034410	Cs_ont_2g034410	-	0.28	0.38	0.24	1.44	0.8	0.91	2.37	1.58	1.44	1.24	2.48	1.16	3.21	1.04	1.21	0.46	0.77	0.73	1.39	0.68	1.06	0.63	0.38	0.96	0.71	0.8	0.69	0.65	0.48	0.46	0.76	1.9	1.08	1.72	1.02	1.3	1.89	0.76	1.03	0.38	0.36	0.84	0.3	1.05	1.79667	1.62667	1.82
Cs_ont_2g034430	Cs_ont_2g034430	-	29.08	22.82	42.73	33.64	56.78	40.2	51.86	47.61	47.7	73.72	64.29	73.65	117.88	79.35	79.51	79.4	117.12	89.41	60.45	75.34	97.52	22.76	30.28	35.84	35.39	26.4	21.83	32.83	41.42	42.51	46.85	57.28	56.72	61.59	84.05	73.51	121.85	77.56	94.5	88.16	83.86	92.34	31.5433	43.54	49.0567	70.5533	92.2467
Cs_ont_2g034550	Cs_ont_2g034550	-	13.92	12.91	6.82	8.35	14.5	8.71	20.99	14.05	9.81	57.1	17.43	98.19	76.88	19.8	18.91	17.55	30.31	41.65	11.79	73.65	33.02	4.94	6.56	2.33	19.27	13.9	9.01	8.81	20.42	16.66	13.78	30.28	29	5.85	26.43	13.74	89.69	15.19	17.46	10.39	28.2	11.59	11.2167	10.52	14.95	57.5733	38.53
Cs_ont_2g034610	Cs_ont_2g034610	-	0	0	0.33	0.74	1.47	0.35	3.64	0.54	3.58	0.11	2.1	0	0	0.1	0.1	0	0	0	0.21	0	0	0.53	2.43	1.25	1.01	1.46	1.06	1.2	1.75	0.09	0.72	0.15	0.27	0.09	0.09	0	0	0	0	0.18	0.19	0	0.11	0.853333	2.58667	0.736667	0.066667
Cs_ont_2g034690	Cs_ont_2g034690	-	12.77	8.35	11.62	9.69	16.27	34.42	17.61	61.61	75.78	93.81	170.29	15.15	40.37	61.05	63.27	42.67	15.71	29.75	158.63	7.23	17.44	8.85	10.06	39.2	11.48	15.23	37.69	33.45	18.09	4.89	38.5	47.26	20.56	179.1	51.05	118.89	20.75	22.93	29.79	54.28	13.07	22.35	10.9133	20.1267	51.6667	93.0833	54.8967
Cs_ont_2g034750	Cs_ont_2g034750	-	0	0	0	0	0	0	0	0	0	4.39	21.22	0	7.79	0	0	0	11.02	11.08	0	0	0	0	0	0	0	0	0	0	0	0	0	0	0	33.64	14.52	28.93	57.72	0	62.09	7.08	28.79	105.45	0	0	0	8.53667	2.59667
Cs_ont_2g034820	Cs_ont_2g034820	-	75	64.8	55.05	107.38	134.31	111.71	167.98	119.38	109.55	131.31	117.29	127.2	122.62	122.66	120.74	75.83	77.51	83.18	99.91	93.53	70.13	76.88	68.03	68.72	121.59	108.8	92.02	97.07	112.45	177.54	118.07	125.73	194.45	116.57	141.57	101.14	88.22	88.12	105.68	58.16	69.55	60.45	64.95	117.8	132.303	125.267	122.007
Cs_ont_2g034830	Cs_ont_2g034830	-	6.57	6.63	19.8	25.49	30.31	26.03	14.88	39.43	43.62	69.88	162.7	29.81	50.27	93.34	89.25	35.67	27.15	66.26	31.49	51.38	44.19	15.3	38.9	113.35	13.64	23.8	44.82	9.37	15.56	12.34	67.62	73.73	71.87	195.87	92.37	166.51	38.01	27.49	46.96	36.94	39.76	34.75	11	27.2767	32.6433	87.4633	77.62
Cs_ont_2g034910	Cs_ont_2g034910	-	0.88	0.29	2.01	4.28	0.95	0.72	1.63	5.21	5.23	1.19	2.29	0.12	0	0.24	0.24	1.15	0	0.12	0.13	0.12	0	0.13	0.24	0.8	1.03	2.23	0.94	5.72	2.72	4.29	1.48	0.32	0.72	0.96	1.03	0.44	0	0.34	0.23	0	0	0	1.06	1.98333	4.02333	1.2	0.16
Cs_ont_2g034950	Cs_ont_2g034950	-	3.69	1.99	0.94	3.21	4.45	3.15	3.37	0.55	1.08	3.53	0.76	2.48	2	2.55	1.47	7.21	1.38	2.95	11.07	16.74	8.54	0.89	0.84	0.19	7.35	4.54	1.98	7.19	9.49	8.64	1.9	2.59	3.37	0.3	2.88	0.94	3.41	2.68	0.48	2.38	2.86	0.66	2.20667	3.60333	1.66667	2.25667	2.00667
Cs_ont_2g034980	Cs_ont_2g034980	-	70.85	10.11	42.84	175.72	258.05	115.4	497.71	394.54	59.7	719.98	117.98	103.94	358.04	238.79	236.48	708.53	107.99	221.69	740.05	242.32	29.31	11.1	9.41	17.44	100.69	41.61	21.92	618.8	519.58	212.35	68.04	300.02	543.82	316.58	493.97	114.72	200.31	515.15	465.81	15.16	43.59	92.19	41.2667	183.057	317.317	313.967	277.77
Cs_ont_2g035130	Cs_ont_2g035130	-	1.55	0	0	1.24	1.15	0.84	1.12	1.39	1.59	10.87	4.55	0.52	2.63	4.09	4.15	0.34	0.54	0.41	12.02	1.35	0.86	0.2	0	0	0.32	0.3	0.21	0.49	0.84	0.46	0.9	6.73	0.97	0.51	0.73	2.57	0.41	0.6	0.18	6.21	3.31	2.27	0.516667	1.07667	1.36667	5.31333	3.62333
Cs_ont_2g035140	Cs_ont_2g035140	-	38.98	32.47	37.65	44.09	55.96	38.84	45.5	49.37	44.7	66.31	58.84	55.77	97.74	79.56	78.64	103.75	95.31	97.89	85.45	79.32	96.15	34	34.91	34.92	34.19	33.59	31.5	38.91	41.04	41.64	39.18	55.81	56.23	59.85	88.01	75.16	115.05	76.8	95.64	96.28	113.69	120.56	36.3667	46.2967	46.5233	60.3067	85.3133
Cs_ont_2g035180	Cs_ont_2g035180	-	1.11	3.7	1.19	1.65	5.42	2.37	2.06	5.92	2.91	12.8	4.68	4.72	12.35	18.72	18.81	14.62	3.34	9.2	4.8	9.54	4.53	9.02	2.55	2.32	0.85	1	1.64	0.33	0.68	1.02	6.19	4.42	2	1.05	8.77	38.55	11.5	15.55	5.9	2.69	4.15	10.53	2	3.14667	3.63	7.4	16.6267
Cs_ont_2g035270	Cs_ont_2g035270	-	24.05	14.07	6.84	8.83	13.75	5.8	9.58	5.85	4.41	6.08	1.77	5.62	17.51	14.58	13.73	26.44	30.44	7.29	34.95	47.09	39.45	13.81	8.92	5	12.72	9.7	6.75	8.61	7.06	16.36	8.56	6.48	6.24	1.3	5.9	2.05	15.15	28.55	8.13	18.47	8.5	9.23	14.9867	9.46	6.61333	4.49	15.2733
Cs_ont_2g035280	Cs_ont_2g035280	-	1.27	0.81	1.06	1.42	2	0.95	1.17	1.55	1.07	1.17	0.66	1.98	3.11	2.1	2.19	1.35	2.5	0.51	2	1.96	2.57	1.35	1.22	1.42	1.52	1.43	1.51	1.23	1.6	2.61	1.36	1.92	1.64	0.47	1.05	1.68	2.63	1.94	0.71	2.59	1.4	2.17	1.04667	1.45667	1.26333	1.27	2.46667
Cs_ont_2g035330	Cs_ont_2g035330	-	33.82	25.52	44.58	37.93	57.36	38.15	48.76	40.36	43.76	76.71	51.13	55.38	93.07	76.37	77.63	105.31	74.04	83.73	81.53	67.33	87.48	27.19	25.3	44.2	39.85	30.45	29.55	33.3	42.43	45.07	65.69	78.88	52.47	58.01	104.08	76.17	125.15	79.91	86.5	111.11	126.98	131.33	34.64	44.48	44.2933	61.0733	82.3567
Cs_ont_2g035340	Cs_ont_2g035340	-	0	0.13	0	0.23	0.43	0.11	0.11	0.59	0	0.36	0.37	0.32	0.43	0.33	0.53	1.04	1.33	0.42	0.94	0.63	5.01	0	0.11	0	0	0.1	0.21	0.4	0.38	0.47	0	0.1	0.2	0.1	0.37	0	1.26	0.41	0.31	0.77	0.2	0.11	0.043333	0.256667	0.233333	0.35	0.43
Cs_ont_2g035470	Cs_ont_2g035470	-	13.34	14.07	17.57	30.58	34.06	40.76	17.53	27.29	21.75	22.95	18.79	15.52	11.46	16.26	18.08	17.08	9.82	9.81	11.74	20.03	13.72	13.13	14.57	24.25	35.93	34.54	41.93	24.14	19.77	20.43	19.55	15.09	25.81	21.77	22.19	10.95	8.9	15.23	8.78	5.6	5.27	8.57	14.9933	35.1333	22.19	19.0867	15.2667
Cs_ont_2g035530	Cs_ont_2g035530	-	0.13	0	0.05	0.32	0.08	0.21	0.27	0.31	0.35	0.19	0.14	0.12	0.17	0.09	0	0	0	0.04	0.09	0.09	0.19	0.13	0.08	0	0.25	0.31	0.04	0.23	0.47	0.58	0.16	0.49	0	0.11	0.07	0.08	0.08	0	0	0.11	0.16	0.04	0.06	0.203333	0.31	0.15	0.086667
Cs_ont_2g035540	Cs_ont_2g035540	-	284.56	215.85	203.63	201.27	282.93	236.18	191.16	179.76	161.68	221.65	123.24	188.87	324.47	476.58	476.59	669.48	496.1	298.73	912.46	946.64	926.62	167.05	174.03	130.01	214.77	188.63	170.51	247.26	240.04	308.67	225.76	250.21	223.78	180.48	314.9	201.61	528.76	637.4	418.79	594.91	497.78	587.48	234.68	240.127	177.533	177.92	425.88
Cs_ont_2g035630	Cs_ont_2g035630	-	44.23	41.24	28.59	39.39	40.66	30.25	58.48	34.72	26.89	28.12	10.47	31.8	23.55	51.17	59.7	107.72	55.1	37.36	161.25	162.62	94.11	43.62	37.86	27.58	43.08	37.01	24.49	48.47	38.88	96.26	39.59	36.5	73.55	33.23	48.87	19.44	30.49	106.78	29.85	39.3	27.92	54.17	38.02	36.7667	40.03	23.4633	44.8067
Cs_ont_2g035650	Cs_ont_2g035650	-	67.62	101.64	126.75	69.77	96.03	101.68	88.04	110.91	120.83	209.86	160.54	124.36	166.22	106.19	101.51	49.86	94.51	85.94	73.44	57.66	123.35	104.4	77.57	114.18	101.66	79.1	69.39	47.78	55.84	83.94	119.39	137.73	73.49	41.33	83.63	185.73	147.6	45.66	86.98	178.7	142.05	124.92	98.67	89.16	106.593	164.92	124.64
Cs_ont_2g035730	Cs_ont_2g035730	-	1.91	0.89	0.23	7.63	4.94	3.27	4.77	2.61	2.98	2.62	1.99	3.39	2.09	2.18	2.37	0.69	1.3	0.79	0.43	1.17	2.8	1.23	1.19	0.24	3.24	7.11	4.93	2.61	5.49	6.7	4.48	5.8	2.81	0.77	1.08	0.78	1.55	1.26	0.55	1.04	1.47	0.88	1.01	5.28	3.45333	2.66667	2.21333
Cs_ont_3g000140	Cs_ont_3g000140	-	19.3	22.16	21.37	23.73	27.44	24.82	27.04	32.95	29.73	38.17	39.69	22.85	39.28	42.48	38.19	35.04	36.09	30.92	37.08	32.56	37.97	22.93	25.6	30.46	19.44	21.01	22.65	23.51	21.08	23.6	29.71	36.18	32.76	32.82	44.44	52.32	34.49	36.24	40.76	46.96	43.71	53.85	20.9433	25.33	29.9067	33.57	39.9833
Cs_ont_3g000280	Cs_ont_3g000280	-	1.32	1.71	1.45	2.38	1.92	4.09	5.15	2.49	2.94	3.14	1.72	2.75	2.61	1.64	2	2.61	1.79	1.34	3.72	1.89	2.95	1.76	1.2	1.72	3.84	2.12	1.94	1.97	3.2	7	3.51	2.26	4.12	1.05	1.62	1.92	2.55	1.84	1.88	3.43	3.98	2.79	1.49333	2.79667	3.52667	2.53667	2.08333
Cs_ont_3g000300	Cs_ont_3g000300	-	8.06	53.07	41.67	18.15	26.61	6.63	3.11	9.45	12.7	41.45	38.12	38.55	31.9	103.31	107.42	148.74	85.56	187.55	84.65	134.63	236.05	78.54	116.57	49.9	7.09	34.15	24.99	11.06	25.53	10.45	38.88	28.83	23.45	52.69	107.24	116.34	81.05	149.79	103.89	193.38	221.09	262.43	34.2667	17.13	8.42	39.3733	80.8767
Cs_ont_3g000380	Cs_ont_3g000380	-	1.88	1.68	1.07	2.76	1.7	1.52	1.96	3.23	3.05	3.04	7.1	4.98	4.32	5.82	4.99	2.58	2.38	3.95	1.47	1.63	2.89	1.85	2.23	1.37	1.94	2.09	1.95	2.87	2.99	2.29	2.61	3.66	2.49	6.15	4.26	7.16	4.08	1.78	5.7	1.66	2.7	2.98	1.54333	1.99333	2.74667	5.04	5.04333
Cs_ont_3g000400	Cs_ont_3g000400	-	101.78	254.74	312.36	138.04	376.61	412.29	312.09	557.54	511.81	650.59	771.99	717.8	555.16	744.4	728.43	751.57	636.76	938.99	267.77	372.14	410.49	193.66	188.09	267.15	192.65	171.46	266.35	303.39	319.5	283.54	767.24	561.41	473.04	629.33	768.77	1028.98	538.96	703.31	981.46	395.55	900.93	843.83	222.96	308.98	460.48	713.46	675.997
Cs_ont_3g000450	Cs_ont_3g000450	-	1.05	1.56	3.75	4.69	3.56	2.99	6.62	7.27	5.34	10.62	10.97	4.78	12.61	5.9	5.03	3.03	4.25	3.22	2.83	1.31	2.75	0.87	2.39	3.72	3.12	4.13	4.48	3.48	3.65	5.68	8.48	11.15	6.36	6.92	6.89	9.21	8.01	2.01	8.59	5.39	6	3.79	2.12	3.74667	6.41	8.79	7.84667
Cs_ont_3g000590	Cs_ont_3g000590	-	0	0	0	0.23	0.63	0	1.13	1.18	0.23	1.9	3.41	1.48	1.27	1.08	1.04	0	0.44	1.05	0.23	0	0	0	0	0	0	0	0	0.2	0	0	0.81	0.97	0.2	0.38	0.55	1.2	0.62	0.6	1.02	5.33	12.17	0.63	0	0.286667	0.846667	2.26333	1.13
Cs_ont_3g000620	Cs_ont_3g000620	-	6.72	1.31	0.18	27.03	17.13	8.88	15.26	15	20.63	7.56	12.4	4.51	3.83	5.23	4.42	5.07	2.48	1.47	5.06	4.47	1.79	1.63	1.38	0.72	13.85	16.73	7.89	9.35	15.6	23.32	11.19	29.98	13.02	5.9	6.62	2.76	4.09	2.65	3.34	1.74	1.3	1.01	2.73667	17.68	16.9633	8.15667	4.49333
Cs_ont_3g000630	Cs_ont_3g000630	-	24.74	71.75	34.2	103.28	122.33	105.57	86.7	130.32	146.71	100.26	105.78	37.99	76.88	163.66	164.84	183.21	46.73	67.22	137.5	104.05	41.53	52.21	55.39	51.44	77.52	104.1	120.73	47.85	56.18	34	136.38	72.82	88.78	116.53	221.79	102.16	62.24	84.97	77.37	33.56	29.7	60.36	43.5633	110.393	121.243	81.3433	135.127
Cs_ont_3g000730	Cs_ont_3g000730	-	4.82	4.05	2.33	5.32	4.65	2.85	4.03	2.69	2.53	2.58	2.63	1.77	4.9	6.64	7.46	9.05	8.75	5.03	11.77	12.87	10.22	4.54	3.49	2.5	4.7	3.79	2.52	4.04	4.35	7.42	3.5	3	5.33	2.11	4.56	2.96	8.19	9.54	5.27	5.45	5.24	5.31	3.73333	4.27333	3.08333	2.32667	6.33333
Cs_ont_3g000750	Cs_ont_3g000750	-	3.99	2.93	1.66	2.55	4.01	3.18	2.97	2.3	2.41	5.5	2.72	2.78	6.68	6.75	6.18	8.55	6.63	5.77	5.01	5.25	8.17	3.93	3.69	2.87	2.81	3.04	1.42	1.53	2.55	3.54	3.51	4.64	4.21	2.02	5.21	5.16	7.15	5.92	4.47	7.22	7.89	8.49	2.86	3.24667	2.56	3.66667	6.53667
Cs_ont_3g000840	Cs_ont_3g000840	-	13.86	9.16	14.65	17.21	19.32	13.18	18.64	15.96	16.2	28.31	13.13	19.92	23.86	15.49	14.84	13.26	17.98	13.82	12.71	15.01	20.86	13.59	7.32	12.32	17.37	15.33	12.41	14.79	13.84	16.21	16.17	23.75	11.37	5.07	13.35	18.11	21.45	12.3	13.65	22.01	24.68	15.52	12.5567	16.57	16.9333	20.4533	18.0633
Cs_ont_3g000860	Cs_ont_3g000860	-	7.34	7.39	8.61	3.06	7.08	4.7	12.66	9.66	10.73	13.43	12.04	14.87	16.24	12.49	12.51	12.74	19.14	12.46	9.63	13.5	14.27	6.69	3.9	7.88	5.33	2.17	3.17	3.42	6.05	9.48	11.34	15.56	17.44	19.83	15.35	11.26	17.42	13.35	21.03	12.08	15.6	22.64	7.78	4.94667	11.0167	13.4467	13.7467
Cs_ont_3g000890	Cs_ont_3g000890	-	1.31	0.47	0.59	2.39	4.27	3.4	4.49	3.05	3.06	6.99	3.91	7.11	9.17	8.25	8.48	6.88	8.09	5.76	6.96	6.91	9.67	1.13	1.37	0.89	2.73	2.11	1.61	1.69	2.59	5.31	4.5	6.52	6.38	3.08	7.62	6.05	11.51	5.81	5.34	7.35	10.14	6.43	0.79	3.35333	3.53333	6.00333	8.63333
Cs_ont_3g000940	Cs_ont_3g000940	-	6.64	4.66	4.92	10.88	5.77	4.51	5.29	4.6	5.59	4.4	7.1	4.7	6.2	7.22	7.02	22.31	12.22	18.78	27.23	15.35	12.88	3.81	3.74	6.27	4.71	8.3	5.96	7.78	6.89	5.75	3.61	5.68	4.13	11.1	6.43	5.22	13.5	18.32	22	16.48	21.81	49.16	5.40667	7.05333	5.16	5.4	6.81333
Cs_ont_3g001040	Cs_ont_3g001040	-	0.12	0.52	0.37	0.59	1.75	1.32	2.21	1.93	1.78	1.46	1.75	1.74	0.88	1.35	0.87	0.59	0.79	1.51	2.15	0.9	1.28	0.35	0.33	0.37	1.13	0.93	0.33	1.65	1.18	0.67	0.73	1.61	1.51	0.98	0.67	0.72	0.54	0.62	0.74	1.37	0.63	0.32	0.336667	1.22	1.97333	1.65	1.03333
Cs_ont_3g001080	Cs_ont_3g001080	-	76.32	56.84	53.72	67.03	97.41	70.79	95.81	88.28	66.03	103.67	91.1	98.15	207.7	141.57	128.68	194.65	243.61	197.06	164.54	172.1	248.24	55.1	58.84	51.48	72.11	55.54	57.71	61.74	54.14	80	63.79	80.27	102.28	75.61	116.8	128.12	209.9	202.47	167.09	253.8	256.02	223.31	62.2933	78.41	83.3733	97.64	159.317
Cs_ont_3g001110	Cs_ont_3g001110	-	0.84	0.62	0.99	1.25	6.32	6.02	20.32	15.31	18.83	15.12	28.19	5.65	3.11	3.33	3.63	0.9	1.16	0.86	0.93	0.19	0.5	0.78	0.75	0.87	3.02	0.81	0.96	1.27	2.91	1.15	3.29	12.41	2.93	6.16	3.1	4.66	1.29	0.84	1.51	1.43	5.19	1.12	0.816667	4.53	18.1533	16.32	3.35667
Cs_ont_3g001130	Cs_ont_3g001130	-	15.26	11.97	11.58	19.82	25.28	18.33	44.88	38.37	31.25	56.33	40.21	30.31	39.2	36.67	37.91	29.29	20.4	23.14	44.37	20.32	30.28	10.15	10.46	12.84	16.6	11.54	12.31	16.57	27.4	20.27	23.17	55.15	35.86	44.02	47.54	30.19	26.24	23.3	29.96	39.83	36.37	27.2	12.9367	21.1433	38.1667	42.2833	37.9267
Cs_ont_3g001140	Cs_ont_3g001140	-	14.55	7.82	4.96	9.89	10.31	6.62	12.35	9.37	6.77	12.88	6.54	14.72	18.26	16.21	14.66	25.69	27.98	17.2	28.89	35.04	29.74	9.34	5.48	3.41	9.53	9.97	6.39	7.71	9.66	12.2	8.19	13.16	11.73	8.31	17.2	8.78	23.28	29.23	15.22	19.4	19.5	16.1	9.11	8.94	9.49667	11.38	16.3767
Cs_ont_3g001150	Cs_ont_3g001150	-	21.37	17.81	20.87	20.68	28.18	18.68	23.55	19.9	18.34	42.42	19.37	31.98	56.42	48.45	49.32	48.68	48.25	37.63	56.93	46.01	62.82	26.64	25.11	28.35	21.4	16.56	15.65	13.17	24.11	28.36	21.99	32.21	26.74	22.43	44.7	41.8	59.47	51.17	42.78	70.31	58.97	68.8	20.0167	22.5133	20.5967	31.2567	51.3967
Cs_ont_3g001180	Cs_ont_3g001180	-	15.34	11.82	9.12	23.22	13.5	18.6	11.99	11.98	4.12	9.28	6.65	13.62	14.62	25.11	26.59	259.29	30.49	178.24	281.53	78.97	23.59	5.51	19.57	25.58	16.14	12.04	71.1	88.99	32.96	11.72	4.43	4.78	71.01	21.08	77.06	22.14	29.62	356.49	65.12	10.54	16.83	50.51	12.0933	18.44	9.36333	9.85	22.1067
Cs_ont_3g001200	Cs_ont_3g001200	-	8.68	8.76	10.76	10.54	23.24	20.62	35.23	27.13	42.57	41.37	46.35	12.01	18.55	23.45	26	21.63	12.53	18.36	28.46	11.76	20.36	8.53	12.64	16.96	10.98	6.6	9.29	14.62	15.54	8.77	21.49	38.51	15.16	48.11	30.14	32.07	19.58	14.46	32.68	25.11	23.88	30.96	9.4	18.1333	34.9767	33.2433	22.6667
Cs_ont_3g001250	Cs_ont_3g001250	-	88.78	89.01	36.56	140.77	206.87	125.84	158.5	117.47	116.53	152.14	55.31	150.54	181.67	270.11	276.83	317.12	240.13	188.4	448.19	457.47	520.18	91.46	39.83	33.6	174.66	125.16	97.79	135.67	138.28	240.23	183.41	145.59	160.74	93.62	174.68	115.06	281.32	297.18	162.62	153.71	81.49	134.45	71.45	157.827	130.833	119.33	242.87
Cs_ont_3g001290	Cs_ont_3g001290	-	4.85	1.22	2.6	6.26	14.35	5.17	6.66	4.46	2.79	1.93	2.05	7.15	5.42	8.96	9.32	25.39	10.52	11.39	54.68	34.1	21.63	0.34	1.34	2.01	5.23	7.6	2.82	10.76	11.51	2.64	0.88	1.38	1.5	1.02	4.5	0.9	5.54	7.74	7.94	22.21	12.28	8.91	2.89	8.59333	4.63667	3.71	7.9
Cs_ont_3g001360	Cs_ont_3g001360	-	1301.95	2234.99	9788.04	5711.87	12837.5	13141.8	10628	13678.1	10857.2	18360.4	14851.1	21180.9	15049.4	7934.87	7986.44	7634.92	10208.5	19662	3817.22	3126.37	3460.63	1308.48	2326.35	3472.98	3635.41	4374.79	4619.44	3669.84	6928.64	2801.71	6035.47	10471.8	5599.64	4032.96	9119.74	9085.45	10503.2	6563.68	12063.2	2539.38	9249.56	7397.34	4441.66	10563.7	11721.1	18130.8	10323.6
Cs_ont_3g001460	Cs_ont_3g001460	-	41.56	32.73	29.19	40.93	47.59	33.03	34.64	30.49	28.84	45.76	20.08	38.49	86.83	73.98	74.17	131.48	116.39	70.77	101.36	118	158.17	38.54	36.47	31.71	43.81	39.81	31.41	31.57	32.55	52.82	38.56	41.82	43.46	17.54	57.24	45.94	119.39	108.36	61.38	163.59	143.47	135.47	34.4933	40.5167	31.3233	34.7767	78.3267
Cs_ont_3g001470	Cs_ont_3g001470	-	59.61	48.47	47.68	39.61	48.99	35.08	36.86	44.72	32.25	61.75	32.04	50.18	72.76	87.86	89.89	208.55	94.19	146.03	389.97	183.8	135.45	48.39	40.34	52.34	35.42	30.65	34.47	51.64	46.29	45.69	32.58	33.26	61.76	75.2	98.02	58.34	74.88	170.96	107.36	93.46	102.65	122	51.92	41.2267	37.9433	47.99	83.5033
Cs_ont_3g001500	Cs_ont_3g001500	-	53.51	42.34	85.97	84.18	133.87	114.14	111.35	110.41	86.18	150.5	62.08	80.32	86.22	112.75	115.99	80.78	35.8	48.38	109.16	79.98	77.42	64.89	52.71	90.71	92.73	72.29	81.58	52.27	82.38	107.15	97.4	124.96	110.74	65.39	124.44	100.92	73.44	51.03	66.78	97.32	75.65	83.76	60.6067	110.73	102.647	97.6333	104.987
Cs_ont_3g001550	Cs_ont_3g001550	-	7.71	4.86	4.35	10.11	7.2	5.6	32.95	19.9	8.76	7.26	7.74	8.43	3.61	6.66	7.65	11.43	7.39	5.42	8.56	8.9	4.09	6.55	5.36	3.49	8.41	7.09	4.95	38.88	22.2	15.45	13.78	11.57	18.95	18.83	10.5	6.32	5.86	15.12	11.02	2.29	3.63	7.54	5.64	7.63667	20.5367	7.81	5.97333
Cs_ont_3g001610	Cs_ont_3g001610	-	67.17	50.1	65.64	88.75	117.78	110.42	180.58	179.9	127.65	215.07	128.19	286.98	147.61	99.33	95.82	108.75	104.72	286.57	132.6	92.24	94.14	38.62	32.95	31.05	95.54	72.71	44.82	121.42	78.78	123.31	82.36	137.01	140.69	124.93	111.34	100.12	117.86	100.32	171.96	43.51	71.21	85.24	60.97	105.65	162.71	210.08	114.253
Cs_ont_3g001640	Cs_ont_3g001640	-	9.4	5.58	3.15	12.72	18.5	17.81	14.94	8.06	11.02	7.74	5.6	9.76	7.45	9.4	8.47	7.56	7.2	5.78	9.82	21.93	14.5	13.96	9.83	5.55	24.81	29.87	23.57	26.7	21.88	28.68	18.32	14.57	20.18	9.83	8.21	8.98	9.37	9.91	7.53	8.07	11.77	6.11	6.04333	16.3433	11.34	7.7	8.44
Cs_ont_3g001710	Cs_ont_3g001710	-	13.8	8.55	8.04	14.44	11.62	8.55	9.89	7.47	6.49	8.71	4.55	5.18	17.05	13.43	14.22	22.92	22.6	9.43	21.49	29.45	30.88	10.07	8.7	10.11	10.89	10.8	10.13	11.99	15.9	11.95	10.92	10.9	10.24	10.6	15.23	9.18	26.49	19.02	11.22	30.97	23.5	20.36	10.13	11.5367	7.95	6.14667	14.9
Cs_ont_3g001750	Cs_ont_3g001750	-	75	81.67	56.41	111.61	151.86	140.93	89.12	126.3	72.27	177.29	28.99	156.48	185.04	56.46	49.8	61.75	86.57	180.44	66.46	71.01	80.61	58.83	42.47	42.44	107.52	82.21	124.73	97.91	87.07	69.95	68.88	69.79	36.2	14.66	32.51	40.43	164.92	80.78	19.17	102.47	239.42	62.88	71.0267	134.8	95.8967	120.92	97.1
Cs_ont_3g001970	Cs_ont_3g001970	-	13.06	15.52	32.18	15.22	21.35	18.65	19.28	27.65	26.64	33.29	39.98	28.03	44.03	42.14	41.9	41.04	49.87	37.68	38.31	39.91	47.96	15.95	33.82	34.24	13.29	14.58	15.83	11.87	11.86	11.27	23.93	31.35	20.7	43.36	40.88	44.22	44.1	44.96	60.27	48.49	48.01	61.64	20.2533	18.4067	24.5233	33.7667	42.69
Cs_ont_3g002020	Cs_ont_3g002020	-	18.89	11.61	13.45	47.27	49.17	47.6	15.94	12.77	9.68	12.01	3.16	6.64	7.82	6.31	7.83	5.99	8.6	2.72	7.08	4.57	7.97	6.27	6.9	11.73	40.27	23.87	20.05	24.91	31.36	15.21	7.59	5.81	6.75	3.54	4.08	1.53	7.4	5.75	5.06	13.82	10.74	7.63	14.65	48.0133	12.7967	7.27	7.32
Cs_ont_3g002030	Cs_ont_3g002030	-	85.39	13.84	41.77	236.51	240.47	267.23	91.47	87.06	59.83	54.72	10.27	21.98	27.84	20.78	20.48	6.16	12.76	3.3	8.39	11.71	7.47	11.22	9.53	22.48	294.9	173.13	132.99	154.46	186.38	74.02	30.83	35.38	22.96	3	6.86	5.77	11.95	15.47	9.85	5.96	6.11	13.89	47	248.07	79.4533	28.99	23.0333
Cs_ont_3g002060	Cs_ont_3g002060	-	2.54	3.06	0.89	6.85	4.54	6.44	3.74	3.77	7.17	10.03	1.76	2.87	1.55	1.75	1.49	1.91	0.82	0.85	1.73	2.13	1.8	3.23	1.2	1.61	7.93	7.43	9.47	3.69	8.98	4.33	4.97	4.94	3.75	2.94	2	2.24	2.07	1.88	1.42	1.14	0.98	0.9	2.16333	5.94333	4.89333	4.88667	1.59667
Cs_ont_3g002080	Cs_ont_3g002080	-	0.27	0	0.28	1	4.1	2.01	3.91	4.2	3.21	7.43	4.72	7.17	11.38	11.96	10.96	7.95	8.65	6.58	11.41	9.79	8.02	0.12	0.12	0.12	1.81	0.72	1.22	1.47	2.31	2.85	6.42	8.27	8.3	9.36	11.82	8.53	10.53	9.36	9.33	8.04	8.97	8.02	0.183333	2.37	3.77333	6.44	11.4333
Cs_ont_3g002110	Cs_ont_3g002110	-	20	20.55	22.22	20.83	25.05	16.83	23.68	24.45	20.17	45.02	23.47	30.02	44.84	39.64	39.27	39.04	44.6	32.24	37.82	35.97	54.27	20.14	24.05	26.44	17.55	15.66	15.99	16.67	21.24	22.65	25.98	34.98	31.13	21.59	34.94	32.3	51	41.6	31.88	56.08	53.64	46	20.9233	20.9033	22.7667	32.8367	41.25
Cs_ont_3g002130	Cs_ont_3g002130	-	20.26	14.12	5.63	16.78	13.31	13.38	28.71	30.85	15.99	20.6	20.03	10.84	11.99	13.16	11.76	14.81	8.42	14.02	16.9	11.44	7.75	12.63	9.65	4.57	10.41	14.05	10.45	30.14	14.14	17.54	11.05	15.71	16.16	9.61	5.91	7.45	6.12	12.56	8.17	10.24	13.9	8.54	13.3367	14.49	25.1833	17.1567	12.3033
Cs_ont_3g002180	Cs_ont_3g002180	-	176.42	47.7	173.9	66.28	144.23	148.6	504.7	661.39	174.14	454.5	256.15	179.05	174.17	131.15	136.24	285.34	34.1	164.77	548.77	55.83	6.11	61.1	55.43	97.24	41.44	35.04	72.15	969.07	273.82	121.22	40.21	114.38	425.65	441.27	211.37	55.98	57.78	216.29	213.16	13.16	27.81	30.15	132.673	119.703	446.743	296.567	147.187
Cs_ont_3g002240	Cs_ont_3g002240	-	0.25	0	0	0.86	0.49	0.23	0.99	0	0.87	0	0.53	0.46	1.85	1.06	1.5	0	1.32	0.69	0.76	3.13	2.62	2.01	1.63	1.78	0.75	0.89	0.46	0.91	2.04	0.81	0.7	0.22	1.28	0.29	1.4	0.96	1.41	1.55	1.47	0.94	0.22	0	0.083333	0.526667	0.62	0.33	1.47
Cs_ont_3g002280	Cs_ont_3g002280	-	7.33	8.3	5.54	12.04	10.02	11.73	12.71	11.95	8.55	15.44	13.02	13.31	9.28	7.55	4.68	3.67	4.77	3.2	2.74	6.52	4.06	6.29	3.72	3.5	12.5	13.12	12.4	12.29	10.72	8.32	6.75	8.53	7.18	10.33	8.43	6.11	6.12	4.05	5.47	1.65	3.15	2.74	7.05667	11.2633	11.07	13.9233	7.17
Cs_ont_3g002330	Cs_ont_3g002330	-	2.4	0	0.73	6.51	7.85	2.84	1.73	2.89	4.92	2.9	6.67	5.81	1.28	0.98	0	0.35	0	0.32	0	0.38	0	0.69	0.32	0	1.98	1.51	1.92	1.21	4.29	7.74	3.35	7.97	3.59	1.75	2.78	0.6	0.63	0	0.31	0.87	0.92	0.32	1.04333	5.73333	3.18	5.12667	0.753333
Cs_ont_3g002370	Cs_ont_3g002370	-	0	0	0.2	1.71	1.05	0.71	0.95	0.2	1.15	0.79	1.22	0.88	0.36	0.91	0.17	0.19	0	0.18	0	0.42	0	0	0	0	1.82	1.5	0.35	0.83	1.43	3.84	2.2	1.95	0.82	0.32	0.46	0.5	0.35	0.17	0.34	0.32	1.69	0.18	0.066667	1.15667	0.766667	0.963333	0.48
Cs_ont_3g002470	Cs_ont_3g002470	-	8.26	2.24	0.6	17.63	10.42	8.38	13.14	7.69	10.43	7.08	6.85	8.6	2.43	3.7	3.51	0.95	0.85	1.62	0.39	0.76	2.83	5.45	3.33	0.93	10.35	12.4	4.29	3.83	9.46	15.95	10.11	18.55	3.52	3.06	3.74	3.67	2.38	1.9	1.94	1.43	3.77	0.58	3.7	12.1433	10.42	7.51	3.21333
Cs_ont_3g002480	Cs_ont_3g002480	-	26.2	18.81	7.1	12.7	18.89	18.34	9.91	12.89	11.56	21.28	22.46	25.16	45.65	25.51	26.41	42.42	62.44	22.94	22.25	28.22	41.56	14.07	12.92	8.08	13.1	16.5	11.07	19.01	10.94	4.74	6.1	14.75	8.33	9.31	20.35	18.39	28.14	20.04	28.54	29.33	29.64	29.85	17.37	16.6433	11.4533	22.9667	32.5233
Cs_ont_3g002490	Cs_ont_3g002490	-	35.36	34.89	25.34	61.13	75.87	58.96	96.27	80.83	77.76	89.21	59.08	90.26	61.63	78.23	81.1	80.97	52.65	66.13	87.7	67.04	66.66	50.22	42.31	42.1	58.76	49.85	42.03	79.26	96.7	132.33	95.76	106.4	135.71	92.08	90.34	56.01	72.68	68.59	69.37	67.5	73.37	80.27	31.8633	65.32	84.9533	79.5167	73.6533
Cs_ont_3g002500	Cs_ont_3g002500	-	28.68	15.45	12.25	35.71	38.29	39.01	30.81	20.89	26.3	6.36	6.15	5.23	10.7	15.42	15.34	9.85	16.89	8.58	8.31	16.39	15.52	24.64	19.64	13.53	51.57	50.57	40.73	42.22	38.04	32.01	31.85	13.24	24.34	12.09	14.6	7.59	18.33	15.59	12.97	8.61	6.81	6.17	18.7933	37.67	26	5.91333	13.82
Cs_ont_3g002520	Cs_ont_3g002520	-	11.47	6.99	9.27	23.79	18.69	16.02	17.63	12.43	15.86	7.68	4.81	7.14	5.93	4.89	5.76	1.99	6.26	3.34	1.38	5.36	11.52	14.85	8.67	3.31	24.36	38.63	21.5	18.27	26.16	26.09	15.6	14.1	6.9	2.68	2.91	3.62	10.52	3.83	1.8	12.44	16.74	1.61	9.24333	19.5	15.3067	6.54333	5.52667
Cs_ont_3g002570	Cs_ont_3g002570	-	10.86	8.22	6.22	8.99	12.81	10.81	12.1	12.98	7.62	21.72	9.41	26.02	33.93	19.78	19.27	29.49	29.86	31.88	21.14	32.41	32.64	7.19	6.13	4.65	9.39	7.85	8.49	6.12	8.68	12.3	11.15	16.19	12.12	5.61	16.67	14.38	36.99	27.73	20.32	28.72	41.8	33.47	8.43333	10.87	10.9	19.05	24.3267
Cs_ont_3g002660	Cs_ont_3g002660	-	506.78	487.66	655.23	391.98	548.61	453.32	580.51	511.06	587.41	883.34	1280.29	773.99	1005.69	736.75	734.91	708.61	1272.15	876.46	856.52	789.94	833.71	363.34	467.71	613.11	472.3	296.83	269.4	388.79	393.89	425.25	614.46	904.69	817.06	1309.95	801.56	880.41	963.85	660.37	1227.62	734.36	779.45	840.12	549.89	464.637	559.66	979.207	825.783
Cs_ont_3g002670	Cs_ont_3g002670	-	0.15	0	0	0.39	0.72	0.51	0.38	0.24	0.46	0.24	0.24	0.07	0.14	0.37	0	0	0.07	0	0	0.08	0	0.31	0.22	0	0.22	0.2	0.43	0.2	0.32	0.5	0.21	0.72	0.13	0.26	0.19	0.47	0.28	0.14	0.07	0.26	0.27	0.07	0.05	0.54	0.36	0.183333	0.17
Cs_ont_3g002740	Cs_ont_3g002740	-	2.24	0.45	0.39	4.84	5.47	2.69	4.6	3.66	5.27	8.07	4.53	6.75	4.34	15.67	7.55	12.37	7.14	2.11	10.47	12.7	20.76	2.2	0.39	0.24	6	1.87	1.59	2.82	6.09	4.45	8.73	11.14	4.75	1.54	5.32	4.03	7.73	7.68	5.28	19.37	16.37	9.68	1.02667	4.33333	4.51	6.45	9.18667
Cs_ont_3g002750	Cs_ont_3g002750	-	1.55	1.64	1.71	1.5	1.49	1.4	0.78	2.22	2.04	2.21	1.79	1.65	3.58	3.47	3.16	5.19	6.4	2.71	5.33	6.79	8.95	1.93	1.12	2.87	0.95	1.31	2.3	2.56	2.73	1.21	2.08	2.54	2.38	1.16	1.56	2.74	4.41	4.12	2.41	8.11	5.9	5.5	1.63333	1.46333	1.68	1.88333	3.40333
Cs_ont_3g002890	Cs_ont_3g002890	-	2.63	0.87	1.33	2.64	4.05	3.68	3.67	3.89	3.93	5.97	5.46	3.6	9.75	6.85	6.42	6.01	10.87	5.49	6.83	4.36	5.11	2.75	2.64	1.75	2.22	1.63	1.32	2.23	2.41	2.5	4.77	7.41	6.49	7.02	8.15	7.42	7.83	6.67	9.38	9.01	8.86	7.94	1.61	3.45667	3.83	5.01	7.67333
Cs_ont_3g002990	Cs_ont_3g002990	-	12.64	7.39	6.86	12.4	13.66	9.4	18.54	14.62	10.91	16.78	11.56	16.34	21.64	17.57	17.76	23.26	29.14	25.24	33.29	37.32	24.81	9.82	10.08	5.31	14.12	12.32	11.43	19.42	14.16	19.05	10.72	17.57	25.72	20.29	20.74	16.73	25.1	22.7	32.58	17.31	21.14	23.17	8.96333	11.82	14.69	14.8933	18.99
Cs_ont_3g003040	Cs_ont_3g003040	-	0.58	0.41	0.11	1.85	1.7	0.96	1.73	0.35	1.36	0.73	0.3	0.56	0.46	0.41	0.42	0.42	0.51	0.08	0	0.48	0.27	0.49	0.29	0.57	2.04	1.99	2.23	1.96	1.38	1.41	1.17	1.33	2.51	1.26	0.74	0.8	0.16	0.28	0.73	0.23	0.3	0	0.366667	1.50333	1.14667	0.53	0.43
Cs_ont_3g003120	Cs_ont_3g003120	-	30	24.4	22.14	18.07	24.24	20.2	14.88	13.02	10.08	9.11	4.45	14.04	45.22	33.76	34.18	74.56	81.22	45.92	48.3	96.08	68.42	25.59	21.88	19.27	24.83	19.48	19.13	20.36	21.94	24.19	14.05	12.37	16.51	6.51	22.65	11.73	61.81	83.12	41.5	30.1	19.19	42.5	25.5133	20.8367	12.66	9.2	37.72
Cs_ont_3g003280	Cs_ont_3g003280	-	5.15	3.28	9.08	12.2	10.64	9.21	10.25	12.05	11.06	13.14	11.39	16.3	11.21	9.48	9.52	5.91	12.35	9.25	9.48	8.8	11.23	8.49	7.07	6.92	9.41	8.98	8.12	10.65	11.92	8.74	10.78	13.44	8.51	8.65	8.91	16.94	10.22	7.65	12.71	13.24	15.9	15.28	5.83667	10.6833	11.12	13.61	10.07
Cs_ont_3g003510	Cs_ont_3g003510	-	18.23	11.68	14.48	26.64	30.29	32.3	26.31	28.38	26.69	25.6	18.14	23.07	21.87	19.71	19.98	21.83	20.7	23.85	25.92	19.05	21.49	12.89	14.34	15.01	31.01	27.55	29.33	28.91	27.82	31.46	24.05	26.73	25.17	15.9	21.29	19.62	21.54	19.27	22.5	19.74	23.51	15.37	14.7967	29.7433	27.1267	22.27	20.52
Cs_ont_3g003520	Cs_ont_3g003520	-	15.28	10.36	5.7	9.03	9.24	5.09	8.12	5.58	6.43	7	4.51	7.39	23.18	15.81	14.72	22.06	24.48	16.62	14.79	20.37	34.69	11.94	8.47	3.82	7.95	7.59	6.62	8.06	7.98	14.15	8.03	7.44	8.13	4.28	11.71	7.67	30.78	19.5	10.32	32.37	23.71	21.33	10.4467	7.78667	6.71	6.3	17.9033
Cs_ont_3g003530	Cs_ont_3g003530	-	0.89	1.6	1.4	13.3	10.88	6.19	10.56	9.8	12.46	13.12	8.5	6.44	3.76	12.89	11.38	1.68	2.21	2.88	2.24	6.67	7.7	2.1	1.41	3.83	11.64	8.96	6.33	4.96	6.7	14.75	20.15	19.39	18.53	15.7	12.95	4.36	5.25	2.3	2.74	1.74	1.9	0.92	1.29667	10.1233	10.94	9.35333	9.34333
Cs_ont_3g003540	Cs_ont_3g003540	-	1.25	0.28	0	10.06	6.95	3.03	6.3	2.89	11.52	2.64	0.81	0.24	0.24	1.44	0.46	0.51	0	0.23	0.26	0	0.83	0.5	1.19	0.27	6.28	11.52	3.98	8.19	13.01	8.53	3.8	1.08	1.74	0	0	0.44	0.69	0	0	0	0	0	0.51	6.68	6.90333	1.23	0.713333
Cs_ont_3g003550	Cs_ont_3g003550	-	1.09	0.2	0.58	0.46	1.03	1.04	1.37	3.5	2.14	1.53	2.65	1.37	1.47	1.77	1.7	0.37	0.09	1.27	2.06	0.1	0.2	0.37	1.21	0.1	0.18	0.57	1.03	0.89	0.92	0.45	0.66	0.79	1.58	2.01	3.59	2.43	0.93	0.49	0.58	0.46	0.25	0.34	0.623333	0.843333	2.33667	1.85	1.64667
Cs_ont_3g003610	Cs_ont_3g003610	-	0.17	0	0	0.68	3.93	1.74	0.51	1.4	2.23	0	0	0	0	0.16	0.93	0	0	0	0	0	0.18	0	0	0	0.16	0.74	0.47	0	5.37	1.1	0	0.29	0	0	0	0	0	0	0	0	0	0	0.056667	2.11667	1.38	0	0.363333
Cs_ont_3g003650	Cs_ont_3g003650	-	11.12	8.41	4.76	15.74	20.52	19.71	12.68	14.59	20.29	15.76	5.48	6.17	8.21	10.62	9.05	10	9.93	7.67	15.79	15.56	11.16	9.08	8.16	7.22	23.05	21.71	17.06	12.87	32.64	25.55	14.57	9.29	9.18	10.14	7.6	5.27	7.07	12.95	6.53	8.1	8.13	8.33	8.09667	18.6567	15.8533	9.13667	9.29333
Cs_ont_3g003660	Cs_ont_3g003660	-	6.84	3.08	3.07	6.44	5.49	3.44	3.44	2.45	3.48	2.98	2.29	3.18	6.26	6.12	8.28	7.2	8.47	5.62	7.34	9.68	12.09	3.47	4.13	3.91	6.65	5.8	2.73	4.18	5.59	4	4.57	3.96	3.07	2.86	5.58	5.18	5.62	7.83	5.31	6.93	6.56	6.73	4.33	5.12333	3.12333	2.81667	6.88667
Cs_ont_3g003670	Cs_ont_3g003670	-	9.38	1.83	0	6.13	6.77	4.1	2.84	2.44	1.61	1.02	0.63	2.73	15.33	11.35	12.15	17.92	16.29	6.45	21.64	44.21	42.81	1.2	0.19	0	10.04	10.93	6.36	6.02	9.06	3.82	3.32	0.93	1.06	0.68	2.15	1.2	20.08	19.9	3.53	9.11	3.21	3.86	3.73667	5.66667	2.29667	1.46	12.9433
Cs_ont_3g003730	Cs_ont_3g003730	-	65.83	46.01	53.51	80.57	86.43	81.62	112.98	121.88	83.57	178.03	98.03	113.23	111.57	87.73	79.68	70.13	60.46	81.44	69.23	65.01	93.57	47.96	45.17	46.34	80.93	55.3	51.31	53.96	73.49	106.74	83.58	146.41	120.97	56.08	75.43	73.72	89.46	50.68	58.75	116.17	125.27	64.68	55.1167	82.8733	106.143	129.763	92.9933
Cs_ont_3g003810	Cs_ont_3g003810	-	26.16	21.82	25.4	45.31	54.02	43.57	40.06	39.28	32.69	54.85	24.27	42.11	53.79	47.24	49.69	61.1	48.93	44.96	69.06	50.62	57.15	24.68	18.72	28.84	42.71	45.82	53.11	47.11	51.31	43.7	36.21	44.01	36.59	24.43	49.14	39.99	74.25	50.57	38.07	71.6	61.63	61.1	24.46	47.6333	37.3433	40.41	50.24
Cs_ont_3g003850	Cs_ont_3g003850	-	3.58	3.39	7.3	7.72	12.51	14.32	19.29	22.08	22.02	26.59	26.77	25.99	20.13	18.24	18.37	16.3	15.93	13.12	17.43	16.42	14.72	3.78	3.33	6.94	7.57	7.22	7.74	6.66	8.76	10.25	20.96	36.65	19.64	24.29	25.22	19.92	21.58	16.84	22.07	14.71	18.47	22.15	4.75667	11.5167	21.13	26.45	18.9133
Cs_ont_3g003880	Cs_ont_3g003880	-	18.88	17.01	15.44	20.61	25.47	19.9	19.07	22.41	17.38	26.88	13.06	26.08	35.76	25.69	28.31	44.84	39.88	35.05	43.72	50.71	49.1	19.03	20.67	17.84	20.03	19.93	16.18	19.47	16.05	25.09	18.81	22.08	24.59	7.85	25.26	23.76	39.25	43.76	23.65	48	47.62	39.12	17.11	21.9933	19.62	22.0067	29.92
Cs_ont_3g003890	Cs_ont_3g003890	-	20.94	18.84	21.04	21.91	33.57	27.15	38.04	26.99	27.95	48.65	26.89	46.72	41.51	39.2	38.24	61.62	36.85	55.67	80.37	57.49	63.04	19.95	20.99	23.64	30.9	23.09	20.06	22.54	34.6	39.78	26.06	33.95	44.03	26.87	39.66	31.71	53.57	51.56	44.04	54.02	54.72	56.45	20.2733	27.5433	30.9933	40.7533	39.65
Cs_ont_3g003920	Cs_ont_3g003920	-	3.26	2.67	0.87	1.59	1.9	2.12	2.69	3.32	2.73	7.11	5.68	4.6	3.53	5.78	4.46	4.83	2.33	2.48	1.69	1.56	3.61	2.04	1.49	1.98	1.16	1.13	0.63	0.99	1.38	0.61	2.42	5.61	1.81	10.89	13.3	9.13	4.84	2.07	7.87	2.08	2.48	8.17	2.26667	1.87	2.91333	5.79667	4.59
Cs_ont_3g004030	Cs_ont_3g004030	-	7.81	2.9	2.08	11.13	8.63	5.43	6.76	10.33	4.26	9.57	4.71	8.05	20.98	10.61	10.83	21.98	27.45	12.51	7.86	19.51	14.43	3.87	2.71	0.47	7.39	10.79	7.69	6.29	8.69	10.61	8.81	11.63	9.62	5.95	12.78	7.45	26.63	19.57	15.69	12	17.55	16.16	4.26333	8.39667	7.11667	7.44333	14.14
Cs_ont_3g004090	Cs_ont_3g004090	-	2.74	2.23	2.49	10.05	11.42	8.56	5.07	4.92	9.86	5.81	4.66	1.53	6.25	8.83	8.29	1.49	1.47	2.24	1.94	4.08	18.41	2.06	0.74	1.9	3.95	6.92	2.98	3.3	6.01	6.45	3.36	9.3	3.38	1.3	1.88	1.12	6.27	0.71	1.01	2.37	1.99	0.59	2.48667	10.01	6.61667	4	7.79
Cs_ont_3g004230	Cs_ont_3g004230	-	32.56	20.22	16.17	22.54	22.35	14.21	19.02	15.9	11.76	27.57	12.9	37.71	46.78	39.93	36.19	56.07	56.48	46.31	69.41	100.57	151.69	21.25	19.73	19.18	19.39	17.16	16.42	21.46	29.19	26.12	14.44	24.95	28.4	6.01	24.82	15.1	62.5	56.23	21.71	120.97	119.94	53.6	22.9833	19.7	15.56	26.06	40.9667
Cs_ont_3g004290	Cs_ont_3g004290	-	0.79	1.18	1.99	14.8	40.15	51.09	41.02	37.13	67.03	95.21	71.47	17.34	37.84	55.22	57.39	33.39	19.15	21.28	34.74	7.77	47.08	2.29	0.75	4.41	27.17	5.07	24.41	5.01	12.25	2.71	95.23	101.91	28.36	33.72	52.44	96.55	38.23	21.07	28.66	110.43	128.55	52.64	1.32	35.3467	48.3933	61.34	50.15
Cs_ont_3g004300	Cs_ont_3g004300	-	4.89	4.11	3.78	4.35	6.51	2.48	2.83	2.28	1.6	6.59	2.25	4.31	14.96	13.96	11.9	14.88	22.78	10.26	13.99	17.54	22.25	2.65	3.78	3.79	4.47	3.44	2.75	1.76	2.38	5.15	4.24	4.52	3.81	0.97	7.02	5.01	13.85	15.16	4.86	16.63	11.49	9.53	4.26	4.44667	2.23667	4.38333	13.6067
Cs_ont_3g004360	Cs_ont_3g004360	-	0.87	1.18	1.49	2.99	6.52	4.58	6.3	6.54	4.27	10.45	6.01	5.23	3.62	1.68	1.94	1.96	1.02	1.13	0.9	0.77	0.38	0.53	0.66	0.93	2.03	2.63	0.98	1.24	1.47	2.28	2.66	6.17	1.21	3.84	3.99	2.32	2.73	0.93	2.69	0.59	3.92	2.43	1.18	4.69667	5.70333	7.23	2.41333
Cs_ont_3g004370	Cs_ont_3g004370	-	0.14	0	0	23.21	9.77	12.06	5.66	8.08	9.09	7.32	6.37	2.68	3.9	2.03	2.35	1.84	0.54	1.16	1.72	0.69	0.23	0.14	0.6	0.67	9.3	17.98	25.62	10.71	9.9	2.7	7.18	9.17	2.54	7.61	1.54	0.62	1.75	1.19	1.27	0.24	0.82	0.39	0.046667	15.0133	7.61	5.45667	2.76
Cs_ont_3g004480	Cs_ont_3g004480	-	12.16	9	8.81	34.35	24.69	28.46	20.9	22.33	23.37	19.13	24.44	16.46	20.62	18.43	20.93	8.45	17.18	11.43	11.13	11.56	30.89	10.66	11.15	6.97	19.66	28.43	25.13	14.93	26.69	22.24	27.25	39.58	24.84	12.79	17.67	15.37	15.04	10.22	11.69	45.71	38.88	7.43	9.99	29.1667	22.2	20.01	19.9933
Cs_ont_3g004510	Cs_ont_3g004510	-	6.87	3.36	2.92	8.68	13.88	9.08	2.14	0	2.44	0.36	1.78	2.27	5.22	14.07	10.03	2.38	12.72	7.61	6.14	10.95	9.87	3.1	1.91	1.48	2.73	1.12	0	2.97	2.6	7.66	7.48	5.32	5.19	0.39	7.84	4.08	12.35	12.58	4.44	19.31	15.62	13.41	4.38333	10.5467	1.52667	1.47	9.77333
Cs_ont_3g004600	Cs_ont_3g004600	-	2.93	2.04	4.49	3.99	6.98	5.07	5.99	5.1	5.23	7.75	4.02	6.29	9.59	9.13	9.41	7.43	9.61	7.27	5.9	6.09	8.19	2.75	3.17	3.38	5.39	4.66	5.45	4.88	6.03	5.85	6.43	7.22	6.39	3.96	8.78	6.64	13.77	7.36	6.97	7.97	7.56	8.93	3.15333	5.34667	5.44	6.02	9.37667
Cs_ont_3g004780	Cs_ont_3g004780	-	0	0	0.59	2.73	1.39	2.16	0.41	1.36	1.94	0.97	10.1	0	2.52	6.69	5.82	0.81	0.49	0	9.38	0.11	0.74	0.74	2.18	1.32	1.27	2.19	6.1	0.37	0.78	0.5	6.35	2.23	2.75	22.18	2.89	1.26	0.95	0.39	2	6.24	0.23	0.8	0.196667	2.09333	1.23667	3.69	5.01
Cs_ont_3g004810	Cs_ont_3g004810	-	22.5	70.66	112.09	257.25	290.85	390.82	75.15	297.29	349.02	387.79	682.8	61.56	428.93	945.7	943.4	460.53	229.51	455.02	445.32	290.17	278.98	158.46	389.25	395.07	150.74	311.33	589.84	38.93	83.96	55.78	502.74	228.55	364.34	962.87	890.33	1021.12	281.6	275.51	616.21	236.57	135.01	508.68	68.4167	312.973	240.487	377.383	772.677
Cs_ont_3g004820	Cs_ont_3g004820	-	73.22	87.17	76.07	72.02	107.96	66.91	126.94	110.9	101.92	157.41	140.13	144.6	211.42	178.45	180.63	207.65	255.63	160.07	189.63	232.94	274.91	75.05	69.34	80.98	79.35	59.06	49.61	64.14	61.45	120.81	106.13	129.93	145.14	129.99	167.6	167.42	212.58	231.8	183.08	228.51	207.04	209.66	78.82	82.2967	113.253	147.38	190.167
Cs_ont_3g004870	Cs_ont_3g004870	-	3.51	3.72	2.65	3.05	3.68	2.45	7.38	5.63	5.88	7.14	10.47	11.65	4.84	9.03	7.45	11.29	3.71	9.8	9.98	8.46	7.01	3.57	3.32	3.13	3.44	2.5	3.78	4.52	4.1	4.91	4.4	9.35	10.24	12.61	12.23	5.3	4.21	15.45	12.2	3.73	12.39	8.25	3.29333	3.06	6.29667	9.75333	7.10667
Cs_ont_3g005020	Cs_ont_3g005020	-	27.56	11.14	14.07	16.5	20.48	23.06	20.5	14.73	19.72	31.79	19.81	21.96	34.57	28.15	27.91	49.29	50.14	35.69	51.1	36.55	44.77	13.31	12.15	11.69	16.87	13.47	14.19	14.39	23.28	23.73	14.98	21.48	26.61	15.04	28.44	26.64	44.79	36.63	29.62	53.72	52.36	51.67	17.59	20.0133	18.3167	24.52	30.21
Cs_ont_3g005050	Cs_ont_3g005050	-	1.32	0.68	1.8	4.37	6.34	8.14	6.14	7.02	7.1	7.2	5.24	5.74	7.96	5.27	5.09	4.32	4.23	4.58	4.11	3.02	5.92	1	1.15	2.02	5.21	3.85	4.43	4.62	4.59	5.67	6.14	9.01	5.75	5.05	5.39	6.82	5.96	3.09	2.95	7.13	6.37	5.14	1.26667	6.28333	6.75333	6.06	6.10667
Cs_ont_3g005120	Cs_ont_3g005120	-	2.68	5.11	3.15	31.9	37.69	25.05	90.85	75.92	77.54	70.14	62.13	68.69	55.36	58.04	58.79	58.16	61.31	63.75	56.6	52.05	39.78	4.52	6.56	5.45	41.67	30.78	26.07	36.86	50.38	97.1	86.36	78.32	136.41	97.93	62.55	42.6	55.11	64.21	70.53	33.31	40.12	75.52	3.64667	31.5467	81.4367	66.9867	57.3967
Cs_ont_3g005140	Cs_ont_3g005140	-	118.54	143.34	123.66	240.91	324.39	273.13	282.52	280.67	195.39	344.61	122.29	343.29	190.99	140.79	137.82	223	114.87	270.68	232.52	155.61	114.92	122.28	64.1	65	246.13	230.15	179.34	309.45	346.5	262.14	179.03	190.6	186.67	100.28	149.71	121.44	178.93	181.55	137.41	97.68	212.92	103.12	128.513	279.477	252.86	270.063	156.533
Cs_ont_3g005180	Cs_ont_3g005180	-	1.19	0.7	0.81	0.91	2.29	0.86	0.78	4.54	6.64	4.4	23.94	1.37	2.24	14.54	13.84	2.02	0.69	1.67	7.26	0.8	1.83	0.34	0.61	2.68	0.55	0.66	2	1.86	1.35	0.28	9.49	8.09	6.25	34.64	4.8	16.17	1.09	1.98	2.57	49.48	17.65	6.56	0.9	1.35333	3.98667	9.90333	10.2067
Cs_ont_3g005220	Cs_ont_3g005220	-	9.42	10.9	9.31	6.28	9.33	6	5.54	5.35	5.17	11.02	3.21	6.22	17.04	14.72	16.39	28.95	35.34	18.33	30.03	33.78	37.63	12.29	11.38	8.65	8.06	6.23	5.32	5.15	6.07	8.65	5.8	6.11	8.05	6.65	14.21	11.64	27.19	27.52	21.09	42.76	33.16	46.58	9.87667	7.20333	5.35333	6.81667	16.05
Cs_ont_3g005280	Cs_ont_3g005280	-	3.37	0.39	0.46	14.23	20.03	15.42	13.67	11.53	14.96	11.86	13.08	10.91	8.24	17.51	14.85	5.47	6.37	8.28	5.36	8.15	12.26	1.58	7.35	1.76	10.31	27.43	27.51	13.19	16.22	15.79	17.65	26.84	11.77	10	10.04	14.36	14.51	10.42	6.41	8.67	3.76	3.88	1.40667	16.56	13.3867	11.95	13.5333
Cs_ont_3g005320	Cs_ont_3g005320	-	1.68	0.42	1.6	1.82	1.9	2.95	2.7	2.21	2.61	3.71	5.05	2.83	2.98	3	2.08	1.34	2.02	1.47	1.78	0.41	0.52	0.57	1.3	0.83	1.73	1.59	1.38	1.34	1.3	1.74	1.95	4.24	3.71	4.15	3.99	4.04	2.61	0.42	3.42	2.42	4.56	1.33	1.23333	2.22333	2.50667	3.86333	2.68667
Cs_ont_3g005330	Cs_ont_3g005330	-	36.6	56.42	66.49	81.37	109.16	130.29	80.43	118.77	153.18	125.62	129.03	69.57	56.45	69.66	67.72	46.57	37.75	42.42	38.54	25.18	48.55	57.17	54.01	88.48	78.12	62.09	88.5	41.8	66.01	40.13	101.39	127.81	50.37	56.31	64.85	69.31	51.74	33.7	41.01	79.24	123.43	44.41	53.17	106.94	117.46	108.073	64.61
Cs_ont_3g005400	Cs_ont_3g005400	-	7.02	14.87	20.11	13.41	17.97	26.85	8.7	21.72	34.92	26.8	37.57	20.12	13.83	13.91	15.27	4.55	5.39	14.35	12.04	5.28	13.47	32.5	32.68	54.96	13.61	15.84	44.11	10	11.26	5.21	30.91	16.49	6.9	19.98	10.55	44.27	6.83	4.22	16.17	20.86	18.83	17.99	14	19.41	21.78	28.1633	14.3367
Cs_ont_3g005430	Cs_ont_3g005430	-	6.74	4.6	2.18	13.83	12.67	11.54	9.25	6.85	7.3	6.71	3.5	6.47	12.5	13.85	12.81	14.99	18.8	13.57	17.94	17.58	26.04	6.31	3.69	2.6	14.13	15.59	14.39	13.64	23.52	14.26	12.33	10.66	12.68	7.38	11.02	6.16	19.43	18.13	10.82	20.18	14.87	12.2	4.50667	12.68	7.8	5.56	13.0533
Cs_ont_3g005460	Cs_ont_3g005460	-	20.68	52.78	22.57	25.28	27.2	22.16	28.7	58.67	24.1	81.71	45.56	56.64	50.9	50.01	49.41	42.15	45.39	39.2	41.95	57.71	60.62	39.6	52.22	34.8	15.56	27.49	22.47	70.22	32.78	23.61	26.2	27.91	36.9	38.91	56.05	47	32.46	45.33	37.31	20.72	34.48	33.39	32.01	24.88	37.1567	61.3033	50.1067
Cs_ont_3g005490	Cs_ont_3g005490	-	833.66	931.73	357.88	970.78	1491.06	1151.32	1808.6	1489.83	1379.56	2133.65	1000.45	2463.12	1873.82	1475.8	1484.67	1630.51	1355.58	1607.54	1398.28	1378.53	1428.45	769.09	409.38	345.25	1493.81	834.93	555.54	1066.96	1343.07	2165.46	1433.37	1563.57	1859	772.4	1721.85	1152.24	1873.67	1239.47	1066.06	1261.62	1564.85	1079.1	707.757	1204.39	1559.33	1865.74	1611.43
Cs_ont_3g005580	Cs_ont_3g005580	-	3.32	17.79	25.39	44.91	83.25	94.26	194.18	53.8	153.87	67.4	128.05	175.09	67.75	47.86	63.86	31.57	81.68	130.73	101.21	119.89	184.61	8.89	8.16	5.12	71.31	35.01	58.74	37.23	65.47	36.11	69.97	61.27	23.02	16.19	20.16	39.95	65.1	26.92	44.89	55.03	59.6	53.04	15.5	74.14	133.95	123.513	59.8233
Cs_ont_3g005600	Cs_ont_3g005600	-	1.47	0.83	1.01	3.86	2.59	0.8	4.03	1.32	2.48	1.33	1.36	1.68	0.2	0.41	0.99	0.75	0.62	0.39	0.54	0.93	1.63	1.07	1	0.9	1.64	1.22	0.89	1.69	2.32	4.16	2.67	2.01	1.28	0.54	0.43	0.09	0.29	0.57	0.19	2.23	2.57	0	1.10333	2.41667	2.61	1.45667	0.533333
Cs_ont_3g005630	Cs_ont_3g005630	-	1.05	3.02	10.19	21.58	20.56	17.12	11.37	20.63	40.38	60.16	284.46	29.13	91.05	107.17	108.94	80.82	43.72	128.59	83.29	50.27	57.03	6.74	21.76	49.99	8.51	13.8	38.17	6.22	11.63	7.95	45.48	60.71	49.31	91.76	63.29	302.53	65.64	26.22	72.43	338.23	292.16	84.6	4.75333	19.7533	24.1267	124.583	102.387
Cs_ont_3g005670	Cs_ont_3g005670	-	57.01	47.55	29.71	63.95	53.88	41.35	66.52	49.09	47.44	73.79	50.19	78.88	59.35	55.01	52.52	67.42	57.31	107.68	49.4	61.27	69.51	42.32	33.58	17.49	53.41	40.2	29.18	42.54	48.55	55.83	44.15	61.6	51.43	35.66	63.25	59.15	73.37	51.13	53.51	59.73	70.61	58.38	44.7567	53.06	54.35	67.62	55.6267
Cs_ont_3g005730	Cs_ont_3g005730	-	0.35	0.11	0.11	0.25	0.99	0.38	0.5	1	0.84	2.55	1.09	2.23	3.78	1.65	2.11	1.92	1.76	3.9	2.55	3.21	2.96	0.15	0.09	0.05	0.66	0.39	0.64	0.95	0.72	0.45	1.36	0.84	0.32	1.19	1.98	1.6	3.79	1.35	1.91	1.07	2.1	1.59	0.19	0.54	0.78	1.95667	2.51333
Cs_ont_3g005890	Cs_ont_3g005890	-	19.21	14.16	15.31	26.03	30.62	24.08	32.44	26.8	27.98	46.94	24.1	28.69	40.64	36.43	36.16	36.86	32.38	35.76	60.37	38.56	41.6	17.51	17.6	16.95	26.63	25.07	21.76	24.36	29.66	36.56	30.2	44.63	37.5	20.3	38.4	37.89	36.4	33.13	33.41	47.35	40.46	35.23	16.2267	26.91	29.0733	33.2433	37.7433
Cs_ont_3g005900	Cs_ont_3g005900	-	26.87	22.48	25.8	21.66	41.36	31.51	42.58	35.04	33.73	64.87	72.63	54.94	64.8	63.6	55.94	52.19	59.52	44.37	39.8	43.42	50.44	22.51	19.1	23.32	25.42	17.69	20.91	15.97	28.79	27.38	39.18	59.32	47.48	57.05	62.18	48.6	59.6	40.98	55.81	42.41	55.03	57.25	25.05	31.51	37.1167	64.1467	61.4467
Cs_ont_3g005960	Cs_ont_3g005960	-	1.64	1.8	0.97	4.72	5.42	6.34	8.11	6.98	5.22	8.76	5.7	8.37	6.78	6.44	6.48	5.4	3.91	5.31	6.04	4.92	4.66	2.3	2	3.48	3.96	4.2	5.83	7.57	6.31	4.9	4.95	5.94	6.98	5.84	6.48	7.99	3.38	4.92	6.45	2.97	4.52	3.73	1.47	5.49333	6.77	7.61	6.56667
Cs_ont_3g006040	Cs_ont_3g006040	-	2.34	7.97	2.51	4.98	6.28	5.34	6.84	6.03	7.75	23.41	14.66	17.43	14.24	15.23	12.73	18	17.37	18.29	15.31	13.26	10.91	7.1	3.71	4.98	4.28	4.62	4.4	3.23	5.03	6.99	7.93	12.38	6.14	11.96	24.24	18.01	22.98	11.38	20.34	18.27	26.04	38.08	4.27333	5.53333	6.87333	18.5	14.0667
Cs_ont_3g006050	Cs_ont_3g006050	-	13.27	9.75	9.84	17.27	22.26	14.53	23.15	21.78	18.67	48.59	18.23	39.65	29.94	33.99	33.83	53.87	33.59	50.83	39.21	38.45	33.96	15.86	13.76	14.45	18.88	19.92	15.37	9.33	17.24	34.74	34.63	43.92	27.04	19.4	55.67	46.39	54.85	33.23	38.29	46.67	53.32	72.14	10.9533	18.02	21.2	35.49	32.5867
Cs_ont_3g006150	Cs_ont_3g006150	-	7.43	6.73	5.73	7.94	13.07	8.34	10.09	10.27	9.74	18.59	12.09	11.63	27.68	26.89	26.48	22.04	32.72	15.23	13.68	20.27	34.32	8.07	5.47	5.6	6.14	6.99	5.07	7.52	9.28	8.55	14.41	23.08	13.69	16.99	29.21	26.91	48.96	25.3	25.54	34.77	27.72	35.11	6.63	9.78333	10.0333	14.1033	27.0167
Cs_ont_3g006180	Cs_ont_3g006180	-	5.85	7.11	4.45	12.4	10.48	10.36	11.54	11.22	10.01	12.19	9.22	7.64	3.86	5.13	6.76	3.27	5.74	4.25	8.41	5.54	9.55	10.67	6.46	4.55	5.07	7.05	8.76	13.62	10.8	5.71	6.55	8.99	7.39	7.74	6.03	3.38	4.9	5.65	3.85	10.1	11.67	4.65	5.80333	11.08	10.9233	9.68333	5.25
Cs_ont_3g006210	Cs_ont_3g006210	-	0.56	0.49	0.42	0.85	1.05	0.63	0.79	0.9	0.8	1.36	0.75	0.98	0.33	0.81	0.48	0.3	0.34	0.73	0.62	0.14	0.39	1	0.46	0.42	1.35	0.54	0.58	0.23	0.78	0.69	0.87	1.36	0.64	0.67	0.99	2.1	0.55	0.23	0.52	0.81	0.9	0.79	0.49	0.843333	0.83	1.03	0.54
Cs_ont_3g006220	Cs_ont_3g006220	-	87.56	155.98	97.28	99.46	144.17	124.26	77	136.56	143.18	187.42	167.41	178.17	136.3	188.04	184.22	145.66	113.23	237.8	101.34	88.03	135.14	158.51	136.38	131.5	77.28	113.31	146.28	75.21	81.51	62.93	143.57	129.35	77.54	82.25	183.18	291.47	142.81	149.86	170.22	117.54	247.92	132.8	113.607	122.63	118.913	177.667	169.52
Cs_ont_3g006290	Cs_ont_3g006290	-	27.23	16.97	11.77	30.44	49.61	47.07	81.78	47.34	53.38	33.12	38.33	34.29	21.89	20.62	22.19	9.87	16.29	15.33	14.75	20.09	20.11	14.47	11.06	6.52	56.62	35.35	24.77	51.68	55.04	72.62	44.88	44.66	61.6	23.03	21.57	14.88	15.97	23.71	17.17	10.29	11.36	5.03	18.6567	42.3733	60.8333	35.2467	21.5667
Cs_ont_3g006340	Cs_ont_3g006340	-	14.13	14.34	13	17.14	17.12	12.49	23.87	13.31	15.13	23.44	18.57	21.18	24.39	15.22	14.76	15.26	30.79	13.47	11.25	17.08	20.68	16.08	13.94	13.23	18.55	14	11.84	13.86	19.33	24.87	24.05	20.71	25.05	7.84	16.92	21.03	26.33	17.98	17.84	22.44	21.67	18.84	13.8233	15.5833	17.4367	21.0633	18.1233
Cs_ont_3g006370	Cs_ont_3g006370	-	167.11	163.56	150.73	237.5	256.77	223.78	269.58	245.55	233.84	303.72	291.24	463.69	457.82	455.8	462.38	1115.53	575.14	889.12	748.83	971.23	701.97	155.52	129.94	81.99	310.55	213.06	182.2	226.11	252.41	356.04	285.92	289.49	289.32	375.3	537.52	468.46	704.69	798.7	781.81	690.25	981.94	1375.99	160.467	239.35	249.657	352.883	458.667
Cs_ont_3g006500	Cs_ont_3g006500	-	2.66	2	1.3	4	5.08	4.21	6.68	5.4	4.8	6.25	5.42	6.63	11.82	9.65	10.36	10.01	12	8.31	11.91	8.45	11.14	2.66	2.39	2.13	4.03	3.11	2.86	2.46	3.53	4.65	5.96	9.08	7.57	5.48	8.96	8.01	14.47	10.48	8.12	21.24	20.52	14.03	1.98667	4.43	5.62667	6.1	10.61
Cs_ont_3g006590	Cs_ont_3g006590	-	0	0.26	0.16	10.91	13.04	9.6	73.48	23	56.21	63.89	153.39	56.65	23.46	53.81	50.88	6.52	5.76	8.49	0.32	0.76	1.18	0.23	0.07	0.08	10.43	5.24	1.87	0.68	8.86	3.91	46.88	114.54	26.71	116.76	81.68	69.46	20.89	6.1	24.84	9	30.49	5.48	0.14	11.1833	50.8967	91.31	42.7167
Cs_ont_3g006640	Cs_ont_3g006640	-	114.2	167.39	218.34	140.74	219.16	215.81	188.06	265.8	242.98	274.26	247.45	253.8	221.87	254	252.5	250.73	207.62	244.54	219.04	154.43	181.17	158.98	191.68	235.16	127.5	134.83	178.41	128.12	131.67	123.49	216.56	253.38	211.17	266.65	319.1	279.69	213.48	241.33	277.48	158.03	221.21	253.86	166.643	191.903	232.28	258.503	242.79
Cs_ont_3g006710	Cs_ont_3g006710	-	1.67	2.13	10.51	7.79	12.55	12.83	15.91	15.7	13.35	22.91	28.08	19	23	14.84	14.36	9.93	15.4	16.05	13.51	10.17	9.84	3.51	3.4	13.05	5.31	6.16	7.01	4.57	5.1	5.35	9.72	18.27	9.85	8.36	16.43	19.81	15.54	9.37	18.37	13.95	17.99	13.35	4.77	11.0567	14.9867	23.33	17.4
Cs_ont_3g006720	Cs_ont_3g006720	-	0	0	0	0.33	0.3	0.2	0.38	0.17	0.22	0.67	0.06	1.1	0.61	0.47	0.55	0.16	0.42	0.44	0.28	0.35	0.65	0.05	0.05	0.17	0.16	0.19	0.05	0.1	0.23	0.18	0.39	0.97	0.19	0.18	0.53	0.62	0.35	0.14	0.29	0.91	1.5	0.4	0	0.276667	0.256667	0.61	0.543333
Cs_ont_3g006760	Cs_ont_3g006760	-	14.85	15.24	9.32	9.51	14.27	10.64	7.59	8.36	7.07	8.23	3.72	9.75	20.39	20.09	19.47	23.67	29.95	16.83	36.67	34.27	52.37	16.03	14.37	12.41	7.72	10.75	7.77	11.31	9.82	11.83	5.58	6.93	6.2	2.86	8.7	9.46	27.75	30.68	11.01	26.48	18.1	27.37	13.1367	11.4733	7.67333	7.23333	19.9833
Cs_ont_3g006830	Cs_ont_3g006830	-	8.68	7.91	5.18	10.18	14.14	11.63	22.25	16.39	14.37	14.07	9.69	14.49	9.98	7.52	8.36	7.29	10.85	4.56	14.93	17.26	15.87	9.96	4.75	4.58	14.21	13.08	7.76	12.33	15.25	25.8	12.4	11.47	14.71	5.48	5.81	3.25	6.42	8.04	5.51	8.46	9.28	4.69	7.25667	11.9833	17.67	12.75	8.62
Cs_ont_3g006910	Cs_ont_3g006910	-	82.58	129.12	130.22	229.55	273.35	230.41	445.91	335.62	261.13	544.76	174.65	591.87	210.23	170.6	174.72	156.7	177.75	212.45	166.75	299.65	178.15	134.77	126.89	144.74	275.14	181.53	154.38	175.07	306.1	661.09	373.85	447.89	424.03	159.18	208.34	164.07	212.19	227.78	145.33	159.28	247.44	200.54	113.973	244.437	347.553	437.093	185.183
Cs_ont_3g006940	Cs_ont_3g006940	-	26.5	22.52	11.92	24.03	31.84	28.67	30.27	19.83	15.9	8.61	5.94	15.36	29.71	34.98	40.56	46.34	57.9	21.69	58.26	77.39	54.58	19.92	15.86	5.95	38.96	29.2	18.56	22.79	24.49	36.65	22.26	13.23	26.06	13.74	21.56	12.15	35.31	58.44	31.19	18.76	12.45	20.5	20.3133	28.18	22	9.97	35.0833
Cs_ont_3g006980	Cs_ont_3g006980	-	11.84	12.5	13.07	47.82	32.52	38.09	65.68	40.6	59.65	33.22	55.74	18.08	21.5	28.91	30.65	13.13	12.07	9.04	8.56	5.47	9.66	19.23	26.81	21.39	42.09	22.13	27.1	18.5	32.84	62.26	67.1	41.72	56.55	38.32	34.04	30.07	14.88	12.73	19.06	30.4	21.74	19.39	12.47	39.4767	55.31	35.68	27.02
Cs_ont_3g007080	Cs_ont_3g007080	-	1.86	1.54	27.04	12.38	44.35	40.45	100.06	98.05	108.33	286.26	358.85	154.86	193.06	170.92	167.27	123.26	85.63	194.41	206.05	99.47	62.12	1.62	3.64	63.2	19.33	3.49	7.87	16.69	22.37	13.44	73.85	131.83	97.34	407.83	274.59	287.41	104.26	70.85	237.5	72.51	108.92	139.48	10.1467	32.3933	102.147	266.657	177.083
Cs_ont_3g007130	Cs_ont_3g007130	-	6.41	7.72	4.64	9.08	13.11	6.15	10.8	11.62	9.04	18.9	19.42	16.33	47.96	26.73	28.49	31.97	47.31	32.22	24.39	16.01	31.03	7.48	6.61	7.64	7.29	7.22	6.73	5.22	5.67	8.33	8.7	13.8	12.52	22.12	31.58	29.29	45.55	24.09	44.2	31.41	36.37	44.87	6.25667	9.44667	10.4867	18.2167	34.3933
Cs_ont_3g007230	Cs_ont_3g007230	-	438.04	455.86	282.38	711.37	917.84	947.31	2253.03	1327.32	669.82	1229.22	414.76	2759.74	601.13	367.26	360.9	180.19	484.28	621.64	208.88	873.91	163.15	563.72	633.99	275.45	1552.82	765.79	629.61	745.2	941.49	1984.84	1013.96	764.43	1256.71	408.67	387.9	417.49	370.08	418.58	260.99	39.61	123.65	146.67	392.093	858.84	1416.72	1467.91	443.097
Cs_ont_3g007340	Cs_ont_3g007340	-	0.12	0	0	1.77	1.64	0.55	1.05	0.73	1.78	1.47	0.63	0.55	0.77	0.56	0.98	0.83	0.11	0.43	0.24	0	0.38	0	0.22	0.12	1.13	0.72	0.77	1.45	1.37	2.2	1.68	1.71	0.91	0.39	0.76	0.83	0.43	0.62	0.95	0.98	3.04	0.43	0.04	1.32	1.18667	0.883333	0.77
Cs_ont_3g007500	Cs_ont_3g007500	-	0.85	2.32	2.88	12.51	10.91	15.95	7.08	19.87	12.53	9.17	12.76	8.62	5.61	10.92	9.37	3.69	3.16	4.67	2.71	2.64	2.82	3.34	4.27	5.72	7.71	9.82	17.27	8.25	9.51	4.68	5.54	9.85	6.56	9.81	7.37	8.35	2.53	4.84	6.78	2.89	3.87	4.09	2.01667	13.1233	13.16	10.1833	8.63333
Cs_ont_3g007510	Cs_ont_3g007510	-	19.02	19.69	29.91	13.7	23.15	20.83	18.32	22.52	21.97	30.9	28.2	53.81	49.69	34.67	33.07	41.02	36.62	39.16	42.34	41.79	45.49	22.21	23.7	29.46	19.01	12.18	11.55	14.39	14.67	17.32	22.83	33.04	29.93	32.17	44.8	32.33	42.84	33.47	46.65	25.8	30.62	33.67	22.8733	19.2267	20.9367	37.6367	39.1433
Cs_ont_3g007570	Cs_ont_3g007570	-	14.19	14.05	25.94	20.3	25.64	23.02	17.23	21.21	23.42	41.93	21.24	21.65	23.95	29.23	28.69	28.76	20.19	25.09	35.38	16.95	20.51	17.64	19.85	40.36	19.92	19.93	21.1	7.86	10.81	13.54	22.73	31.92	14.5	11.34	31.54	48.02	25.41	24.27	23.28	34.87	39.2	42.19	18.06	22.9867	20.62	28.2733	27.29
Cs_ont_3g007670	Cs_ont_3g007670	-	0	2.37	1.33	3.72	6.79	3.8	8	11.91	5.13	3.08	4.05	3.92	1.16	1.18	1.13	0	0.41	1.57	0	0	0	0.83	0.39	1.76	5.18	3.3	4.27	9.89	4.84	4	3.32	3.93	8.71	0.71	1.01	0.37	0.38	0.37	0	0	0	0.39	1.23333	4.77	8.34667	3.68333	1.15667
Cs_ont_3g007680	Cs_ont_3g007680	-	0.88	1	27.31	1.92	11.53	16.24	22.58	49.14	47.83	53.95	132.77	55.47	22.61	8.91	7.29	2.96	25.2	10.31	1.95	3.35	12.81	2.3	4.8	14.12	3.44	1.57	5.1	3.48	10.23	1.14	45.31	50.49	14.6	17.66	9.41	14.81	5.26	3.73	11.27	3.63	12.75	7.4	9.73	9.89667	39.85	80.73	12.9367
Cs_ont_3g007780	Cs_ont_3g007780	-	20.65	19.41	27.76	32.79	36.96	26.58	33.71	35.86	27.53	45.29	31.96	31.05	44.94	50.86	46.9	53.59	44.13	37.88	49.68	57.84	42.02	19.39	20.14	28.17	29.3	24.42	29.41	28.11	31.59	32.96	40.62	50.65	57.23	42.3	58.23	40.54	48.58	51.1	44.15	51.71	56.03	62.55	22.6067	32.11	32.3667	36.1	47.5667
Cs_ont_3g007790	Cs_ont_3g007790	-	1.15	0.47	0.27	0.22	0.67	0.26	1.85	3.93	2.09	2.61	1.95	0.94	2.55	5.02	3.26	2.03	1.89	0.64	4.76	2.52	2.59	0.27	0.22	0.15	0.6	0.37	0.73	3.1	1.17	1.13	1	2.42	7.07	14.37	3.69	1.48	1.15	1.87	2.83	1.87	0.5	2.75	0.63	0.383333	2.62333	1.83333	3.61
Cs_ont_3g007800	Cs_ont_3g007800	-	15.72	16.15	18.81	20.88	26.06	21.9	21.83	23.22	22.69	33.76	22.64	24.38	35.16	28.46	28.3	26.32	29.22	24.89	37.56	29.68	40.45	17.21	13.89	18.69	19.91	17.58	17.55	11.66	16.17	18.54	19.15	29.26	21.69	15.35	26.78	24.08	35.14	23.38	24.14	34.63	36.21	32.94	16.8933	22.9467	22.58	26.9267	30.64
Cs_ont_3g007860	Cs_ont_3g007860	-	0.22	0	0	6.31	6.03	3.64	5	4.29	5.52	3.64	8.15	3.85	0.61	1.87	0.8	0.22	0.42	0	0	0	1.19	0	0.61	0	3.13	5.36	1.42	1.91	5.98	7.21	2.52	8.76	1.69	0.73	0.53	0.57	1.59	0.58	0	0	0.19	0	0.073333	5.32667	4.93667	5.21333	1.09333
Cs_ont_3g007950	Cs_ont_3g007950	-	47.85	40.72	49.69	60.26	80.31	64.79	66.1	62.22	58.6	110.51	54.59	98.05	124.78	114.63	111.5	153.96	111.71	125.04	158.83	117.76	117.51	45.16	38.28	52.08	58.75	59.07	57.34	59.62	72.73	69.57	62.64	85.11	83.11	74.09	126.98	93.91	148.55	130.5	126.53	102.24	106.81	168.2	46.0867	68.4533	62.3067	87.7167	116.97
Cs_ont_3g008170	Cs_ont_3g008170	-	28.82	35.99	53.42	54.9	73.62	51.48	54.02	70.83	78.7	165.38	119.2	102.97	121.62	141.57	148.5	98.4	88.15	94.77	75.43	69.93	88	58.56	51.8	88.37	48.64	49.13	48.16	35.5	41.7	35.87	82.75	102.38	74.09	98.49	153	198.8	81.76	80.88	126.65	84.14	94.96	96.33	39.41	60	67.85	129.183	137.23
Cs_ont_3g008240	Cs_ont_3g008240	-	17.99	11.86	10.2	21.65	32.72	16.34	34.41	41.31	31.72	100.29	75.2	68.82	154.41	92.45	100.6	102.71	99.93	84.82	55.67	53.45	88.03	14.24	13.79	13.57	15.1	14.29	11.03	8.16	16.38	24.36	38.75	83.33	44.79	57.9	107.93	86.47	127.21	68.08	109.28	101.17	134.21	124.82	13.35	23.57	35.8133	81.4367	115.82
Cs_ont_3g008260	Cs_ont_3g008260	-	24.08	18.03	19.78	26.56	33.96	23.05	20.42	18.13	18.34	23.47	13.27	20.69	38.15	34.97	36.71	53.68	39.07	32.16	47.12	45.91	52.23	22.17	21.15	19.56	24.41	22.43	22.57	21.84	27.53	25.98	29.08	27.68	28.52	18.52	40.34	27.1	59.45	45.97	33.69	56.49	52.64	51.67	20.63	27.8567	18.9633	19.1433	36.61
Cs_ont_3g008270	Cs_ont_3g008270	-	56.25	44.26	60.97	53.98	92.58	110.16	67.76	90.95	66.87	122.18	98.94	147.72	134.09	88.75	88.94	135.54	101.51	166.99	108.01	89.84	76.77	44.34	49.59	55.87	67.09	60.47	60.66	62.21	55.81	56.59	74.38	95.07	75.21	66.53	111.54	88.06	127.71	110.23	142.25	73.24	94.28	114.87	53.8267	85.5733	75.1933	122.947	103.927
Cs_ont_3g008340	Cs_ont_3g008340	-	62.6	72.84	64.77	48.38	49	47.63	95.86	81.74	75.18	152.82	84.84	97.24	133.61	72.27	73.98	67.25	79.57	54.44	85.31	57.51	73.84	77.76	36.57	30.48	54.61	71.26	55.89	85.41	83.54	74.17	63.62	83.98	56.88	80.65	76.52	89.2	97	42.6	83.95	74.63	55.55	59.07	66.7367	48.3367	84.26	111.633	93.2867
Cs_ont_3g008360	Cs_ont_3g008360	-	2.1	1.02	0.32	32.77	32.04	20.29	46.6	28.74	23.37	10.14	15.89	12.42	1.13	3.15	2.48	0.31	0.88	0	0.31	0	0.66	38.03	12.23	2.23	44.51	37.14	28.62	29.42	34.64	42.23	23.55	25.34	15.42	8.66	1.22	1.86	0.82	0.8	1.36	1.26	0.27	0	1.14667	28.3667	32.9033	12.8167	2.25333
Cs_ont_3g008370	Cs_ont_3g008370	-	5.08	2.48	0.74	3.48	3.6	2.4	1.69	1.45	0.95	0.98	0.87	0.65	2.95	7.45	6.92	24.8	8.96	4.62	21.04	14.99	9.6	4.76	2.65	1.24	2.48	6.5	3.71	4.27	4.27	3.9	2.62	1.1	1.11	0.65	5.54	1.86	5.09	19.33	6.34	5.37	3.97	8.03	2.76667	3.16	1.36333	0.833333	5.77333
Cs_ont_3g008520	Cs_ont_3g008520	-	44.18	32.34	38.93	39.68	48.86	37.34	48.94	48.47	43.67	64.39	64.04	47.9	84.38	71.09	68.89	84.61	91.32	69.61	77.76	80.69	92.53	28.89	30.32	32.41	48.7	37.74	34.71	37.95	43.39	52.01	42.42	63.07	63.41	54.91	81.01	57.4	82.84	74.14	84.58	64.24	70.26	87.38	38.4833	41.96	47.0267	58.7767	74.7867
Cs_ont_3g008620	Cs_ont_3g008620	-	96.78	91.63	35.82	136.74	182.78	179.82	204.3	164.4	90.15	69.38	42.27	48.6	34.15	23.98	23.11	7.59	25.17	6.01	4.57	7.05	12.05	97.48	58.13	41.14	181.79	127.06	76.33	208.19	153.9	89.73	59.73	91.65	70.78	16.95	38.19	10.57	40	26.14	23.56	39.09	89.59	8.85	74.7433	166.447	152.95	53.4167	27.08
Cs_ont_3g008630	Cs_ont_3g008630	-	90.6	93.39	42.93	120.53	162.9	139.56	92.89	165.81	151.45	235.45	197.48	68.07	276.64	217.32	217.77	218.39	249.17	109.05	174.96	137.28	211.89	59.43	43.9	58.03	127.64	146.15	138.16	59.05	67.51	46.24	133.88	133.29	126.49	138.19	283.3	238.34	261.86	197.9	213.66	204.28	158.88	210.93	75.64	140.997	136.717	167	237.243
Cs_ont_3g008700	Cs_ont_3g008700	-	17.48	19.95	16.99	14.93	36.56	31.16	39.55	38.3	46.42	43.52	34.9	28.13	29.53	23.75	20.17	20.8	20.07	25.13	25.23	19.02	20.24	11.76	11.45	21.17	19.47	15.32	18.88	26.18	32.06	16.02	17.81	32.49	21.87	21.12	26.48	20.36	27.29	21.14	22.32	20.12	27.48	21.25	18.14	27.55	41.4233	35.5167	24.4833
Cs_ont_3g008800	Cs_ont_3g008800	-	9.93	8.39	10.85	9.39	12.02	7.27	8.19	7.21	6.16	8.99	4.87	8.85	14.43	13.16	14.12	23.05	19.56	14.4	30.65	27.77	31.34	10.02	12.07	15.62	8.25	8.93	8.24	8.13	9.83	9.79	8.11	10.66	8.78	6.38	11.05	9.42	18.76	25.48	12.08	32.15	25.7	20.51	9.72333	9.56	7.18667	7.57	13.9033
Cs_ont_3g008850	Cs_ont_3g008850	-	0.35	0.13	1.01	1.08	1.34	0.9	0.48	2.22	3.02	5.98	11.23	0.78	7.3	12.95	15.47	8.81	3.13	7.03	43.44	9.55	4.18	0.36	2.03	5.3	0.12	2.42	4.68	0.74	0.6	0.39	5.56	4.61	3.09	29.51	8.06	18.11	3.4	4.67	8.96	9.53	9.72	13.89	0.496667	1.10667	1.90667	5.99667	11.9067
Cs_ont_3g008890	Cs_ont_3g008890	-	3.28	4.76	5.78	4.01	8.15	3.16	5.73	6.65	4.35	20.89	21.89	14.03	29.85	32.4	30.43	24.35	29.54	14.27	13.39	16.28	16.05	4.39	5.01	8.18	2.97	2.83	3.37	2.49	3.16	3.5	14.41	20.87	20.41	47.53	33.77	32.87	22.77	20.43	34.5	30.31	46.49	55.49	4.60667	5.10667	5.57667	18.9367	30.8933
Cs_ont_3g008930	Cs_ont_3g008930	-	0.13	0.22	0.42	0.27	0.86	0.68	0.46	0.34	0.66	0.82	0.91	0.55	0.49	0.06	0.67	0.26	0.45	0.6	0.07	0.36	0.5	0.13	0.37	0.56	0.25	0.41	0.43	0.12	0.17	0.27	0.47	1.18	0.17	0.55	0.69	0.87	0.79	0.23	0.47	0.11	0.23	0.73	0.256667	0.603333	0.486667	0.76	0.406667
Cs_ont_3g008940	Cs_ont_3g008940	-	18.22	13.43	12.82	11.45	15.13	15.23	11	8.99	9.55	9.19	8.03	14.15	26.6	17.82	18.67	35.22	40.95	28.83	35.57	38.1	49.69	17.88	15.17	11.26	14.45	14.08	12.26	12.66	10.51	14.99	8.86	10.71	12.9	5.16	13.33	10.77	36.69	27.47	15.56	42.81	43.95	36.02	14.8233	13.9367	9.84667	10.4567	21.03
Cs_ont_3g008960	Cs_ont_3g008960	-	0.45	0.51	1.15	0.74	0.94	1.2	0.91	0.47	0.74	0.76	0.97	0.76	0.77	1.93	1.35	1.56	1.59	2.01	2.42	2.89	3.39	0.27	1.12	1.06	0.53	0.96	1.02	0.88	0.76	1.19	0.9	1.02	0.63	0.54	0.52	0.48	1.09	2.02	0.58	1.99	0.73	1.43	0.703333	0.96	0.706667	0.83	1.35
Cs_ont_3g009010	Cs_ont_3g009010	-	0.1	0	0	0.25	0	0.09	0.2	0.1	0.15	0.05	0.37	0.09	0.09	0.14	0.14	0.35	0.1	0.09	1.31	0.16	0.38	0.2	0	0	0.1	0.13	0.05	0	0.04	0.04	0.04	0.13	0	0	0.4	0.09	0.18	0.26	0.22	1	0.57	0.73	0.033333	0.113333	0.15	0.17	0.123333
Cs_ont_3g009040	Cs_ont_3g009040	-	0.91	0.52	0.65	5.57	6.88	5.91	8.29	9.08	6.56	5.63	9.55	4.45	3.18	3.54	3.12	1.72	1.05	1.56	1.1	1.35	2.7	1.39	0.58	1.14	7.42	7.33	3.59	6.1	7.73	8.51	6.33	7.53	5.45	5.7	4.75	3.8	3.25	3.01	2.92	3.88	3.99	1.14	0.693333	6.12	7.97667	6.54333	3.28
Cs_ont_3g009050	Cs_ont_3g009050	-	60.58	59.25	104.03	63.64	102.93	110.23	66.11	98.25	83.24	146.21	102	114.36	180.81	90.77	92.27	112.65	82.95	159.68	109.87	45.68	111.19	66.27	43.43	120.49	53.69	64.58	96.8	112.64	86.39	79.3	83.28	82.32	60.44	53.92	70.67	127.8	134.35	82.18	88.29	137.41	160.25	67.89	74.62	92.2667	82.5333	120.857	121.283
Cs_ont_3g009160	Cs_ont_3g009160	-	67.47	54.95	48.23	56.36	56.52	50.81	49.46	49	61.01	61.42	44.99	55.24	92.31	81.93	83.08	162.55	115.4	70.58	142.59	203.04	161.15	136.7	86.67	73.18	70.9	63.48	44.61	49	61.94	86.8	67.25	65.8	58.86	40.64	74.25	84.29	111.94	125.19	76.06	154.37	161.76	134.59	56.8833	54.5633	53.1567	53.8833	85.7733
Cs_ont_3g009300	Cs_ont_3g009300	-	199.1	152.99	90.03	292.66	549.75	309.44	480.64	308.61	229.89	252.94	122.86	314.64	440.54	761.43	763.87	692.24	719.54	471.36	632.69	1277.43	1072.07	168.84	120.67	64.32	482.92	346.47	238.98	226.49	246.24	586.8	350.79	235.7	266.1	154.85	269.01	198.4	676.25	719.55	368.66	368.59	237.48	278.83	147.373	383.95	339.713	230.147	655.28
Cs_ont_3g009360	Cs_ont_3g009360	-	25.63	14.26	12.63	38.59	47.97	37.47	41.74	25.23	31.38	16.29	10.65	16.97	9.61	11.66	13.81	20.78	20.81	15.06	20.72	37.41	36.47	17.82	11.02	11.18	47.66	42.23	39.84	25.05	32.59	30.42	22.62	19.77	12.71	5.11	7.09	5	15.31	23.44	6.08	27.43	30.98	14.17	17.5067	41.3433	32.7833	14.6367	11.6933
Cs_ont_3g009400	Cs_ont_3g009400	-	25.23	21.62	42.84	37.56	49.41	52.59	51.82	54.82	59.86	84.07	86.06	51.74	61.68	61.33	62.8	57.12	55.82	55.69	67.86	46.47	56.55	25.53	31.27	60.98	46.25	38.88	58.03	43.16	48.14	38.12	53.49	63.81	70.33	83.97	72.81	78.62	53.66	53.54	71.82	65.12	70.49	64.46	29.8967	46.52	55.5	73.9567	61.9367
Cs_ont_3g009420	Cs_ont_3g009420	-	0.4	0.15	0.14	0.14	0.38	0.25	0.27	0.7	0.14	0.71	1.31	0.25	6	1.04	1.76	1.51	2.9	0.75	1.11	0.75	1.49	0.27	0	0	0.39	0.24	0	0	0.11	0.22	0.24	1.28	0.47	1.94	1.88	1.08	3.25	2.05	3.19	1.14	2.19	1.26	0.23	0.256667	0.37	0.756667	2.93333
Cs_ont_3g009440	Cs_ont_3g009440	-	0	0	0	10.63	6.56	6.68	6.97	3.86	1.76	12.72	9.25	0	14.6	7.2	6.81	5.74	1.64	1.68	1.7	1.85	5.35	1.6	0	5.09	1.5	1.42	7.53	5.66	6.54	0	5.49	4.18	4.43	2.87	18.06	15.57	1.39	2.81	1.44	1.36	1.46	4.6	0	7.95667	4.19667	7.32333	9.53667
Cs_ont_3g009490	Cs_ont_3g009490	-	0.45	0.41	0.1	20.43	24.75	47.2	49.34	30.4	61.41	24.74	7.07	1.97	2.34	2.03	3.07	0.09	0.54	1.69	1.69	3.53	1.51	0.46	1.82	0	34.91	16.4	3.52	6.73	27.07	36.7	16.07	11.22	15.22	0.93	1.05	0.97	2.88	0.57	3.83	1.47	5.92	1.19	0.32	30.7933	47.05	11.26	2.48
Cs_ont_3g009550	Cs_ont_3g009550	-	0.32	0.32	0.26	1.12	1.13	0.91	0.85	0.92	1.2	0.91	0.74	0.75	0.8	0.61	0.68	0.29	0.33	0.29	0.62	0.8	0.6	0.35	0.12	0.12	1.29	0.99	0.81	0.64	1.18	1.64	0.82	1.35	0.53	0.27	0.84	0.64	0.44	0.39	0.63	0.69	1.36	0.38	0.3	1.05333	0.99	0.8	0.696667
Cs_ont_3g009580	Cs_ont_3g009580	-	72.54	52.93	65.36	101.01	144.92	146.63	104.65	133.21	136.22	126.65	182.67	86.8	87.88	98.89	104.12	47.33	49.89	55.66	93.99	43.15	89.1	61.35	55.66	109.04	130.07	90.68	113.22	112.97	88.18	90.8	118.92	134.92	119.2	155.86	107.27	86.31	88.44	45.24	77.22	161.23	103.14	69.5	63.61	130.853	124.693	132.04	96.9633
Cs_ont_3g009660	Cs_ont_3g009660	-	14.31	8.75	27.18	22.95	32.44	30.62	27.57	33.7	22.6	50.57	18.48	40.89	34.91	30.13	30.59	35.52	19.1	34.12	37.89	28.43	19.05	12.1	11.63	19.54	21.74	20	22.75	37.56	35.13	28.3	25.79	37.55	45.49	43.42	45.18	24.39	29.51	36.28	38.62	21.49	37.43	21.28	16.7467	28.67	27.9567	36.6467	31.8767
Cs_ont_3g009750	Cs_ont_3g009750	-	1.84	0.91	0	5.43	3.36	3.17	4.08	2.3	2.79	4.2	2.07	5.55	5.48	1.44	1.73	0.98	0.72	2.12	0.69	1.63	1.72	1.88	2.68	1.03	4.83	4.08	2.64	4.74	5.51	7.44	5.89	4.87	6.43	3.32	1.7	1.45	2.89	1.06	1.01	2.38	4.74	0.55	0.916667	3.98667	3.05667	3.94	2.88333
Cs_ont_3g009770	Cs_ont_3g009770	-	0.61	0	0.16	3.11	4.46	3.47	0.77	2.08	1.73	2.91	2.98	1.73	1.02	1.33	1	0.94	0.45	0.57	1.11	1.53	0.85	0.62	0.88	0.33	2.68	3.68	1.59	1.63	2.07	3.77	2.63	3.45	1.47	1.56	1.51	2.04	1.56	2.61	1.82	4.28	8.99	1.57	0.256667	3.68	1.52667	2.54	1.11667
Cs_ont_3g009820	Cs_ont_3g009820	-	0.24	0.25	0.11	0.5	0.45	0.16	0.54	0.21	0.35	0.48	0.37	0.54	1.98	1.01	1.23	0.84	2.21	0.81	0.86	1.31	1.54	0.35	0.32	0.25	0.36	0.48	0.32	0.32	0.47	0.67	0.36	0.39	0.7	0.3	0.76	0.83	2.32	1.06	1.06	1.06	1.5	1.22	0.2	0.37	0.366667	0.463333	1.40667
Cs_ont_3g009850	Cs_ont_3g009850	-	27.71	38.56	67.47	69.76	70.9	59.11	62.93	61.27	71.42	110.82	69.13	69.66	55.54	75.21	74.84	87.05	46.88	66.35	94.23	37.39	46.59	51.97	53.68	88.41	43.34	45.88	75.92	45.97	58.48	38.71	77.33	119.91	80.64	110.19	114.84	84.14	60.81	60.95	95.6	89.56	122.6	105.15	44.58	66.59	65.2067	83.2033	68.53
Cs_ont_3g009940	Cs_ont_3g009940	-	3	3.88	1.33	9.04	19.18	14.58	35.34	31.56	35.81	30.96	34.56	21.72	22.29	24.18	23.23	54.14	13.15	38.6	110.15	40.89	65.1	2.93	2.43	3.64	12.81	3.27	7.83	26.77	19.66	11.68	8.94	18.26	10.3	11.63	20.19	22.77	18.93	45.16	22.32	148.25	160.39	42.5	2.73667	14.2667	34.2367	29.08	23.2333
Cs_ont_3g009950	Cs_ont_3g009950	-	94.75	85.66	60.08	228.74	240.36	256.26	326.71	385.6	255.16	139.56	169.84	136.59	67.68	87.34	86.82	91.62	74.16	84.33	120.92	160.01	71.91	48.38	62.24	66.44	329.34	248.69	267.92	368.64	331.1	269.95	214.83	185.03	180.17	117.74	149.31	100.75	82.22	199.06	139.42	42.05	86.51	66.57	80.1633	241.787	322.49	148.663	80.6133
Cs_ont_3g009980	Cs_ont_3g009980	-	17.31	12.61	14.31	20.16	22.04	19.58	13.74	18.86	21.8	29.58	23.73	18.57	26.86	19.86	25.22	27.4	28.28	24.66	43.6	28.86	39.03	11.32	10.7	12.38	17.23	13.25	21.92	19.8	17.91	15.78	16	22.4	17.1	21.95	24.47	23.24	35.34	24.23	20.1	42.63	38.41	32.05	14.7433	20.5933	18.1333	23.96	23.98
Cs_ont_3g010000	Cs_ont_3g010000	-	16.3	13.92	15.86	26.66	32.67	27.14	26.32	25.62	32.65	40.04	24.14	28.22	44.36	36.47	36.73	37.73	46.61	32.02	33.89	36.75	48.11	19.11	13.8	16.9	29.06	27.84	21.69	25.15	31.39	28.4	36.16	37.26	30.14	24.61	41.73	40.9	44.07	35.94	38.44	46.77	43.32	47.31	15.36	28.8233	28.1967	30.8	39.1867
Cs_ont_3g010010	Cs_ont_3g010010	-	66.21	45.92	32.7	64.77	75.23	54.2	68.73	60.57	56.78	71.74	69.16	83.58	108.26	85.26	78.61	138.99	167.43	147.08	128.54	116.28	134.37	45.98	31.29	26.37	63.06	54.31	44.59	66.38	54.56	61.94	50.94	56.31	71.95	51.39	78.57	67.63	115.65	129.07	123.23	101.49	118.19	138.34	48.2767	64.7333	62.0267	74.8267	90.71
Cs_ont_3g010310	Cs_ont_3g010310	-	43.47	75.98	52.2	109.3	522.63	307.53	1623.87	2649.06	1952.81	3234.59	9690.65	959.46	1882.41	2996.56	2884.31	669.69	512.13	397.04	249.01	43.22	194.98	19.3	36	60.03	83.4	51.36	154.1	143.35	97.64	59.27	2168.09	4522.41	2438.4	7878.78	1691.72	3991.27	727.27	598.28	937.01	479.31	603.82	411.19	57.2167	313.153	2075.25	4628.23	2587.76
Cs_ont_3g010320	Cs_ont_3g010320	-	68.54	308.37	77.36	639.89	657.49	1204.7	251.33	1038.75	1162.48	651.91	1481.35	720.12	457.22	858.28	825.26	480.57	162.07	265.38	542.35	207.64	370.71	773.88	393.96	186.5	332.47	887.56	1667.88	261.47	194.27	177.96	923.76	437.88	573.52	1510.94	541.3	876.35	216.92	335.19	326.06	305.51	432.35	395.7	151.423	834.027	817.52	951.127	713.587
Cs_ont_3g010330	Cs_ont_3g010330	-	5.87	11.76	6.28	3.8	11.38	4.46	60.35	68.2	52.09	94.22	437.51	21.47	65.01	199.63	184.23	33.27	19.28	12.32	8.88	4.96	6.45	1.73	3.27	2.56	3.32	1.53	1.29	6.4	7.21	1.95	115.22	210.53	156.29	1136.83	118.92	209.4	28.03	44.43	55.56	15.12	26.05	30.16	7.97	6.54667	60.2133	184.4	149.623
Cs_ont_3g010340	Cs_ont_3g010340	-	9.76	12.93	6.72	5.72	6.05	4.91	14.36	23.18	30.58	21.8	73.88	16.38	23.82	23.33	21.96	10.21	17.19	14.31	7.89	6.72	3.73	18.6	12.43	19.68	3.51	1.5	4.66	14.31	3.61	1.76	15.14	21.16	11.56	91.23	12.37	19.92	12.11	14.42	15.19	5.53	10.76	9.54	9.80333	5.56	22.7067	37.3533	23.0367
Cs_ont_3g010420	Cs_ont_3g010420	-	193.3	183.12	42.48	233.25	418.44	380.7	568.01	504.53	275.57	430.2	108.06	660.17	229.35	126.28	138.19	122.97	136.51	230.32	134.95	239.66	175.85	114.78	39.7	14.44	457.46	277.99	354.9	348.33	341.27	266.51	176.36	174.73	172.81	67.47	102.29	45.67	337.74	141.74	90.07	28.13	41.88	72.33	139.633	344.13	449.37	399.477	164.607
Cs_ont_3g010460	Cs_ont_3g010460	-	17.26	11.43	17.1	19.56	21.36	27.83	12.77	14.38	17.3	31.15	21.3	21.84	48.01	25.92	25.24	13.77	19.79	17.93	26.47	26.81	36.35	16.6	15.48	33.74	30.09	28.02	21.24	10.64	12.36	22.67	23.42	17.41	22.25	10.12	33.98	43.03	29.22	14.57	23.58	83.89	42.32	38.29	15.2633	22.9167	14.8167	24.7633	33.0567
Cs_ont_3g010480	Cs_ont_3g010480	-	34.44	21.55	17.26	35.11	41.59	31.64	22.93	23.77	20.88	28.75	7.12	31.59	46.56	43.51	41.85	77.93	50.28	38.52	86.35	83.7	105.96	31.25	23.72	24.47	37.7	44.79	50.74	32.11	35.38	25.44	20.99	21.81	20.67	8.83	39.15	24.49	57.44	66.79	26.64	87.22	74.14	69.7	24.4167	36.1133	22.5267	22.4867	43.9733
Cs_ont_3g010530	Cs_ont_3g010530	-	19.22	12.44	10.4	26.64	35.16	28.67	43.98	26.68	37.26	23.46	26.62	25.79	33.39	35.83	26.68	25.81	33.41	34.73	56.6	36	46.79	20.07	11.14	25.44	16.81	19.76	14.56	15.28	24.81	22.69	24.5	25.12	26.6	25.93	22.47	22.93	26.01	37.38	32.14	27.65	25.44	30.19	14.02	30.1567	35.9733	25.29	31.9667
Cs_ont_3g010610	Cs_ont_3g010610	-	20.12	16.23	30.17	78.65	43.53	57.47	39.26	36.06	45.05	39.2	32.49	27.24	32.3	24.94	22.64	10.8	21.48	13.7	12.58	14.52	20.6	33.37	47.78	50.78	60.93	69.16	89.21	21.44	24.15	37.94	35.67	33	18.61	4.84	13.18	23.14	22.38	16.43	9.54	22.48	21.72	11.66	22.1733	59.8833	40.1233	32.9767	26.6267
Cs_ont_3g010800	Cs_ont_3g010800	-	2.97	1.46	2.28	2.99	4.6	3.22	4.35	5.08	8.15	18.17	15.63	8.03	6.64	8.1	8.98	11.08	4.24	8.85	10.91	3.92	7.28	2	1.56	3.79	2.47	2.26	1.59	1.45	2.62	1.44	8.11	18.7	2.98	6.68	9.25	8.52	8.65	4.35	8.54	46.03	52.86	14.79	2.23667	3.60333	5.86	13.9433	7.90667
Cs_ont_3g010810	Cs_ont_3g010810	-	6.61	3.68	5.85	4.32	5.74	4.6	6.41	5.69	5.7	11.89	6.11	10.06	11.44	9.31	9.37	13.56	10.24	11.79	13.71	9.15	10.58	3.77	3.6	3.92	5.13	3.72	4.17	4.46	5.18	5.06	6.19	11.86	9.26	6.19	9.95	5.39	13.34	11.06	9.1	13.32	13.31	10.96	5.38	4.88667	5.93333	9.35333	10.04
Cs_ont_3g010820	Cs_ont_3g010820	-	28.37	35.69	50.53	29.63	34.81	23.5	26.55	18.7	18.93	17.18	9	15.42	26.39	51.07	42.01	65.45	86.96	23.95	135.63	183.34	143.07	41	40.61	42.5	38.68	35.75	31.69	26.33	29.96	43.04	26.39	15.58	27.22	10.11	25.06	16.35	48.67	91.22	29.15	43.77	22.66	38.81	38.1967	29.3133	21.3933	13.8667	39.8233
Cs_ont_3g010850	Cs_ont_3g010850	-	0.13	0.51	0.32	0.47	3.09	0.4	2.13	4.36	2.13	21.15	11.01	13.3	15.68	12.02	13.01	8.4	8.36	8.02	3.79	3.81	10.64	0.25	0.2	0.09	0.37	0.26	0.23	0.3	0.57	0.51	2.24	10.27	2.55	7.05	11.49	24.96	12.83	9.29	4.79	27.22	24.19	16.15	0.32	1.32	2.87333	15.1533	13.57
Cs_ont_3g010880	Cs_ont_3g010880	-	13.43	3.86	22.3	13.66	16.72	13.84	102.83	41.41	45.88	54	108.91	30.3	55.39	55	52.88	49.77	47.84	70.2	97.07	17.89	38.56	5.47	3.35	12.83	18.81	14.78	33.86	17.89	38.68	9.09	16.42	45.92	41.59	104.96	56.7	71.02	47.34	30.07	105.17	268.6	158.64	129.97	13.1967	14.74	63.3733	64.4033	54.4233
Cs_ont_3g010990	Cs_ont_3g010990	-	63.09	59.3	121.16	70.46	107.46	78.05	77.16	91.21	84.2	195.57	123.99	86.31	125.54	127.86	127.89	124.3	82.83	113.64	181.44	66.02	92.01	58.54	79.46	178.78	70.63	64.27	73.91	70.38	70.77	71.06	87.55	115.62	86.16	116.55	163.3	212.86	94.43	93.65	126.95	152.35	167.37	165.97	81.1833	85.3233	84.19	135.29	127.097
Cs_ont_3g011030	Cs_ont_3g011030	-	90.76	75.95	100.71	119.25	141.96	139.96	133.51	139.44	142.34	170.16	147.44	144.31	122.02	138.26	144.67	137.66	94.15	150.14	153.99	120.72	118.32	87.21	79.03	113.83	106.81	109.23	121.67	112.41	131.21	112.77	142.88	172.07	139.71	137.02	160.79	152.89	118.59	120.5	140.75	105.32	108.62	109.95	89.14	133.723	138.43	153.97	134.983
Cs_ont_3g011070	Cs_ont_3g011070	-	4.39	1.37	2.96	2.75	3.08	2.36	3.47	2.67	3.07	4.09	1.32	3.27	2.16	2.93	2.41	5.36	3.46	2	8.7	7.52	9.05	2.23	1.15	2.62	3.06	2.09	1.58	4.02	3.63	3.26	2.54	3.33	4.05	1.97	2.18	2.03	2.75	3.27	2.94	7.69	6.55	4.17	2.90667	2.73	3.07	2.89333	2.5
Cs_ont_3g011210	Cs_ont_3g011210	-	103.64	115.2	160.98	183.41	166.91	141.63	152.79	167	271.89	206.91	337.87	164.67	143.17	154.45	157.63	58.26	104.07	141.05	45.21	46.54	155.57	186.06	282.88	551.95	146.59	142.59	118.95	79.42	114.57	134.15	274.8	242.98	85.36	165.05	86.21	311.22	152.57	65.95	149.93	171.18	246.4	215.23	126.607	163.983	197.227	236.483	151.75
Cs_ont_3g011240	Cs_ont_3g011240	-	13.34	11.19	11.96	9.02	10.54	9.29	8.74	9.37	6.72	15.97	8.64	9.17	29.06	19.66	21.28	24.09	25.41	23.39	28.65	18.44	21.76	11.53	10.16	11.37	7.58	7.51	8.11	6.71	7.62	10.22	7.77	12.89	11	8.87	19.86	20.87	29.4	19.22	24.83	25.49	31.01	34.65	12.1633	9.61667	8.27667	11.26	23.3333
Cs_ont_3g011260	Cs_ont_3g011260	-	34.94	35.97	24.82	35.47	39.07	31.06	32.29	30.21	35.02	44.1	33.92	31.95	36.48	52.45	51.95	120.11	45.26	55.89	90.58	48.11	53.22	35.57	33.77	29.38	26.63	30	30.61	37.71	40.07	28.05	31.04	31.27	33.18	43.63	74.74	46.93	55.47	71.52	55.81	61.33	66.83	71.18	31.91	35.2	32.5067	36.6567	46.96
Cs_ont_3g011420	Cs_ont_3g011420	-	1.07	0.61	1.72	2.19	2.85	3.78	3.35	3.36	4.73	5.1	5.11	4.65	3.78	2.82	3.22	2.3	2.21	2.9	3.66	2.14	3.92	1.09	0.51	2.53	3.67	1.34	2.23	2.3	2.64	1.77	2.04	3.64	3.28	6.03	2.56	3.16	3.1	1.93	4.13	3.1	4.66	3.31	1.13333	2.94	3.81333	4.95333	3.27333
Cs_ont_3g011470	Cs_ont_3g011470	-	19.72	39.29	44.49	39.04	81.39	93.88	29.45	67.2	103.04	74.88	158.38	54.89	39.4	88.7	83.58	35.5	44.21	74.88	43.22	27.25	43.03	36.05	53.74	73.64	39.46	42.55	83.23	27.69	28.47	8.52	57.92	49.13	25.28	103.87	69.55	187.22	26.5	33.81	81.88	33.71	47.5	90	34.5	71.4367	66.5633	96.05	70.56
Cs_ont_3g011510	Cs_ont_3g011510	-	3.85	2.19	2	6.7	31.69	18.57	53.9	24.45	17.33	49.03	11.29	49.86	18.2	26.96	26.62	61.53	14.58	64.34	135.43	79.29	82.48	3.42	2.75	3.21	10.96	3.27	2.93	3.08	13.92	11.22	8.2	15.5	17.61	2.95	19.26	14.57	41.57	50.72	29.22	60.61	44.18	44.56	2.68	18.9867	31.8933	36.7267	23.9267
Cs_ont_3g011540	Cs_ont_3g011540	-	4.8	5.42	5.16	7.89	10.74	7.45	7.91	5.81	9.05	16.32	9.72	12.71	14.41	14.99	15.65	14.01	20.84	13.76	21.02	20.13	26.9	12.19	12.84	9.6	7.71	5.69	7.62	14.81	9.8	6.14	10.35	9.14	10.17	15.1	17.27	15.42	20.01	18.32	14.17	23.36	20.01	22.32	5.12667	8.69333	7.59	12.9167	15.0167
Cs_ont_3g011570	Cs_ont_3g011570	-	8.16	12.1	10.62	5.3	8.47	5.91	4.79	4.99	3.8	6.24	2.76	6.42	9.97	13.93	14.48	19.34	22.7	14.41	22.73	31.2	29.76	13.15	14.53	12.12	6.39	6.3	6.02	7.53	8.21	8.33	6.82	5.14	9.26	5.22	13.47	9.47	17.98	22.23	18.49	23.62	19.11	20.37	10.2933	6.56	4.52667	5.14	12.7933
Cs_ont_3g011580	Cs_ont_3g011580	-	25.29	15.41	26.52	26.79	29.36	26.79	36.32	25.64	33.93	48.58	36.14	37.06	50.93	31.28	29.61	40.01	47.36	32.58	31.52	26.78	33.12	15.42	12.63	23.76	32.13	21.97	15.99	23.12	30	30.62	32.53	50.54	35.15	39.1	42.44	34.11	57.26	36.5	41.19	38.12	40.2	34.11	22.4067	27.6467	31.9633	40.5933	37.2733
Cs_ont_3g011610	Cs_ont_3g011610	-	17.99	52.14	35.83	48.59	67.7	67.96	66.7	89.51	123.07	75.44	262.79	79.27	62.91	78.4	79.07	21.59	51.86	39.01	49.21	15.18	46.3	33.15	29.17	43.49	35.4	43.1	71.02	24.71	28.83	23.84	77.11	86.83	44.46	33.81	52.42	100.8	40.39	16.89	63.71	87.82	57.42	29.99	35.32	61.4167	93.0933	139.167	73.46
Cs_ont_3g011690	Cs_ont_3g011690	-	0	0.98	0.31	2.89	2.92	1.34	0.58	3.34	2.07	3.96	3.74	1.08	0.81	6.33	8.47	13.67	2.54	3.78	14.83	3.82	5.39	0.29	2.46	0.31	1.39	2.55	4.58	0.51	0.72	0.7	1.54	2.48	0.75	2.94	5.63	7.9	1.32	6.92	6.79	17.49	11.66	18.22	0.43	2.38333	1.99667	2.92667	5.20333
Cs_ont_3g011740	Cs_ont_3g011740	-	83.43	73.02	65.05	63.53	99.77	79.49	131.4	118.59	83.71	103.2	117.14	104.32	182.2	150.43	143.9	209.9	207.31	160.58	211.13	176.06	154.92	62.26	51.11	37.88	73.96	58.52	58.7	97.47	79.83	104.37	81.16	90.73	131.34	109.95	166.42	115.6	176.74	231.09	179.18	98	98.92	161.55	73.8333	80.93	111.233	108.22	158.843
Cs_ont_3g011960	Cs_ont_3g011960	-	4.09	4.32	2.87	5.28	4.66	5.01	6.63	4.65	3.24	8.38	5.63	10.7	13.67	6.52	7.29	9.18	16.35	13.52	7.83	10.2	10.91	5.33	2.43	2.22	4.98	5.19	5.46	4.18	4.95	4.4	4.02	5.01	6.07	4.78	6.32	4.49	15.59	10.21	8.2	10.59	14.5	11.99	3.76	4.98333	4.84	8.23667	9.16
Cs_ont_3g011980	Cs_ont_3g011980	-	0.03	0.07	0.1	0.26	0.75	0.6	1.13	1.14	1.42	1.03	2.07	1.9	0.87	0.65	0.48	0.8	0.37	0.93	0.94	0.49	0.49	0.06	0.03	0.07	0.59	0.51	0.06	0.61	0.35	0.57	0.97	1.36	0.8	0.37	0.83	0.68	0.8	0.85	0.69	0.82	0.89	0.41	0.066667	0.536667	1.23	1.66667	0.666667
Cs_ont_3g012020	Cs_ont_3g012020	-	30.4	10.27	7.39	15.96	18.91	17.26	25.64	35.74	24	58.88	40.18	20.16	24.02	20.36	19.27	25.21	7.8	16.88	37.77	10.48	11.37	6.17	10.4	18.13	24.14	23.73	27.97	24.21	20.38	14.65	18.84	25.59	27.11	72.07	24.88	20.44	20.28	9.49	18.31	29.01	18.09	21.52	16.02	17.3767	28.46	39.74	21.2167
[truncated: 3,553 more rows]
[truncated: 24 more columns]

## Sheet: Datasheet 2_GJ2501_up_DEG
Gene_id	Gene_name	Gene_description	GJ_0d_1	GJ_0d_2	GJ_0d_3	GJ_0_5d_1	GJ_0_5d_2	GJ_0_5d_3	GJ_1d_1	GJ_1d_2	GJ_1d_3	GJ_2d_1	GJ_2d_2	GJ_2d_3	GJ_4d_1	GJ_4d_2	GJ_4d_3	GJ_8d_1	GJ_8d_2	GJ_8d_3	GJ_16d_1	GJ_16d_2	GJ_16d_3	GJ2501_0d_1	GJ2501_0d_2	GJ2501_0d_3	GJ2501_0_5d_1	GJ2501_0_5d_2	GJ2501_0_5d_3	GJ2501_1d_1	GJ2501_1d_2	GJ2501_1d_3	GJ2501_2d_1	GJ2501_2d_2	GJ2501_2d_3	GJ2501_4d_1	GJ2501_4d_2	GJ2501_4d_3	GJ2501_8d_1	GJ2501_8d_2	GJ2501_8d_3	GJ2501_16d_1	GJ2501_16d_2	GJ2501_16d_3	GJ_0d	GJ_0_5d	GJ_1d	GJ_2d	GJ_4d
[truncated: 5,580 more rows]
[truncated: 24 more columns]

[truncated: 5 more sheets: Datasheet 3_GJ_down_DEG, Datasheet 4_GJ2501_down_DEG, Datasheet 5_GJ_GJ2501_DEG, Datasheet 6_different_module, Datasheet 7_similar_module]
