# Supplementary material for: Guijing2501 (Citrus unshiu) Has Stronger Cold Tolerance Due to Higher Photoprotective Capacity as Revealed by Comparative Transcriptomic and Physiological Analysis and Overexpression of Early Light-Induced Protein
Source: Int J Mol Sci. 2023 Nov 3;24(21):15956. doi: 10.3390/ijms242115956 (PMC10647585; doi:10.3390/ijms242115956)
Supplement: Supplementary file 1 [file ijms-24-15956-s001.zip › Supplementary Materials_Proofreading version/Table S1-S20.xls]

## Sheet: Table S1_Q30 value
Sample	Raw reads	Raw bases	Clean reads	Clean bases	Error rate(%)	Q20(%)	Q30(%)	GC content(%)
GJ_0d_1	27376606	2737348273	25892652	2578225293	0.0223	97.24	94.31	44.23
GJ_0d_2	24794810	2479222491	23427414	2332185717	0.0223	97.23	94.31	44.08
GJ_0d_3	26092818	2608951219	24568366	2446351602	0.0222	97.27	94.39	44.27
GJ_0.5d_1	26523672	2651606685	24641128	2418734428	0.0228	98.56	93.41	44.81
GJ_0.5d_2	29398378	2938918896	27430796	2695170513	0.0226	98.6	93.55	44.92
GJ_0.5d_3	27859234	2785055072	26073954	2561007571	0.0229	98.58	93.39	45.37
GJ_1d_1	26412884	2640989944	25008628	2488914086	0.0218	97.47	94.78	44.32
GJ_1d_2	25067340	2506450584	23883098	2377102519	0.0217	97.52	94.86	44.42
GJ_1d_3	25654646	2565094953	24390270	2427452149	0.0218	97.49	94.79	44.75
GJ_2d_1	26331382	2632802337	24449272	2432794344	0.0234	96.73	93.32	44.3
GJ_2d_2	23247356	2324435332	21559314	2144494165	0.0241	96.47	92.78	44.51
GJ_2d_3	26863436	2685932654	24963200	2483003403	0.0239	96.53	92.9	44.56
GJ_4d_1	27975648	2797091788	26156188	2569985371	0.0225	98.59	93.53	44.24
GJ_4d_2	28288512	2828308990	26619356	2617726697	0.0221	98.65	93.78	44.35
GJ_4d_3	29215332	2920805234	27525086	2706805200	0.0223	98.64	93.7	44.39
GJ_8d_1	26070742	2606790107	24760608	2463885347	0.0223	97.27	94.36	44.95
GJ_8d_2	26435290	2643115115	24989744	2487660141	0.0224	97.21	94.24	44.43
GJ_8d_3	27455374	2745187987	25856412	2572527043	0.0223	97.24	94.31	44.93
GJ_16d_1	26838130	2683494109	25131876	2501454726	0.0234	96.75	93.33	44.79
GJ_16d_2	25186664	2518212943	23528718	2341771770	0.0233	96.76	93.38	44.39
GJ_16d_3	25404378	2540143987	23903110	2379680018	0.0231	96.87	93.57	44.77
GJ2501_0d_1	29035650	2903178658	27154856	2704016872	0.0232	96.84	93.53	43.89
GJ2501_0d_2	28786426	2878316987	27299270	2718680170	0.0223	97.25	94.32	44.45
GJ2501_0d_3	27943018	2793888749	26462466	2636066203	0.0222	97.3	94.42	44.06
GJ2501_0.5d_1	27558408	2755396676	26165758	2606368769	0.0222	97.29	94.39	44.6
GJ2501_0.5d_2	30962272	3095813028	28958344	2882912604	0.0234	96.76	93.35	44.61
GJ2501_0.5d_3	29799272	2979483313	27852990	2772801266	0.0234	96.73	93.3	44.28
GJ2501_1d_1	29701798	2969727366	28217650	2810525923	0.0219	97.4	94.62	44.38
GJ2501_1d_2	31537704	3153281028	30113506	2999819359	0.0218	97.47	94.73	44.66
GJ2501_1d_3	31907178	3189906910	30462762	3034529565	0.0217	97.51	94.83	44.75
GJ2501_2d_1	29615502	2960755046	28068944	2795536521	0.0222	97.31	94.41	44.71
GJ2501_2d_2	30753498	3074933219	29264678	2914134183	0.0219	97.42	94.63	44.73
GJ2501_2d_3	30517056	3051333769	28944716	2882445927	0.0221	97.34	94.49	44.33
GJ2501_4d_1	29692480	2968827167	28024470	2789940531	0.022	97.39	94.6	44.49
GJ2501_4d_2	32960876	3295629085	31331516	3121199453	0.0219	97.44	94.68	44.53
GJ2501_4d_3	30267040	3026087832	28721442	2860192413	0.0218	97.45	94.72	44.38
GJ2501_8d_1	28429532	2842339616	27206132	2709921411	0.0214	97.65	95.1	44.95
GJ2501_8d_2	29975762	2996881501	28581708	2846839487	0.0215	97.63	95.07	44.38
GJ2501_8d_3	27643728	2763616265	26285692	2616859256	0.0218	97.48	94.75	44.57
GJ2501_16d_1	30207144	3020181708	28865818	2875051112	0.0216	97.58	94.96	44.89
GJ2501_16d_2	30713600	3070833721	29345352	2922451911	0.0216	97.56	94.92	44.6
GJ2501_16d_3	28585704	2858160157	27310134	2719535978	0.0215	97.6	95	44.8

## Sheet: Table S2_Mapping rate 
Sample	Total reads	Total mapped	Multiple mapped	Uniquely mapped
GJ_0d_1	25892652	23619787(91.22%)	1065300(4.11%)	22554487(87.11%)
GJ_0d_2	23427414	20222196(86.32%)	946927(4.04%)	19275269(82.28%)
GJ_0d_3	24568366	22490191(91.54%)	1014430(4.13%)	21475761(87.41%)
GJ_0.5d_1	24641128	22658103(91.95%)	976605(3.96%)	21681498(87.99%)
GJ_0.5d_2	27430796	25366969(92.48%)	935582(3.41%)	24431387(89.07%)
GJ_0.5d_3	26073954	24029374(92.16%)	900543(3.45%)	23128831(88.7%)
GJ_1d_1	25008628	22978707(91.88%)	1072424(4.29%)	21906283(87.59%)
GJ_1d_2	23883098	21914237(91.76%)	909913(3.81%)	21004324(87.95%)
GJ_1d_3	24390270	22369709(91.72%)	901606(3.7%)	21468103(88.02%)
GJ_2d_1	24449272	22463697(91.88%)	908813(3.72%)	21554884(88.16%)
GJ_2d_2	21559314	19761387(91.66%)	823649(3.82%)	18937738(87.84%)
GJ_2d_3	24963200	22637158(90.68%)	920978(3.69%)	21716180(86.99%)
GJ_4d_1	26156188	24103219(92.15%)	876741(3.35%)	23226478(88.8%)
GJ_4d_2	26619356	24417840(91.73%)	906394(3.41%)	23511446(88.32%)
GJ_4d_3	27525086	25265838(91.79%)	948251(3.45%)	24317587(88.35%)
GJ_8d_1	24760608	23034256(93.03%)	892211(3.6%)	22142045(89.42%)
GJ_8d_2	24989744	23248036(93.03%)	819320(3.28%)	22428716(89.75%)
GJ_8d_3	25856412	23898180(92.43%)	774280(2.99%)	23123900(89.43%)
GJ_16d_1	25131876	23451259(93.31%)	862537(3.43%)	22588722(89.88%)
GJ_16d_2	23528718	21801315(92.66%)	764583(3.25%)	21036732(89.41%)
GJ_16d_3	23903110	22418143(93.79%)	715974(3.0%)	21702169(90.79%)
GJ2501_0d_1	27154856	23597313(86.9%)	1068972(3.94%)	22528341(82.96%)
GJ2501_0d_2	27299270	24697753(90.47%)	939518(3.44%)	23758235(87.03%)
GJ2501_0d_3	26462466	23493894(88.78%)	1007803(3.81%)	22486091(84.97%)
GJ2501_0.5d_1	26165758	23989922(91.68%)	1076328(4.11%)	22913594(87.57%)
GJ2501_0.5d_2	28958344	26802405(92.56%)	1090976(3.77%)	25711429(88.79%)
GJ2501_0.5d_3	27852990	25594572(91.89%)	1034969(3.72%)	24559603(88.18%)
GJ2501_1d_1	28217650	25641772(90.87%)	1166056(4.13%)	24475716(86.74%)
GJ2501_1d_2	30113506	27790402(92.29%)	1186984(3.94%)	26603418(88.34%)
GJ2501_1d_3	30462762	28161525(92.45%)	1177493(3.87%)	26984032(88.58%)
GJ2501_2d_1	28068944	25837891(92.05%)	1064537(3.79%)	24773354(88.26%)
GJ2501_2d_2	29264678	27088906(92.57%)	1090706(3.73%)	25998200(88.84%)
GJ2501_2d_3	28944716	26571558(91.8%)	1186071(4.1%)	25385487(87.7%)
GJ2501_4d_1	28024470	25229632(90.03%)	1297574(4.63%)	23932058(85.4%)
GJ2501_4d_2	31331516	28914875(92.29%)	1232009(3.93%)	27682866(88.35%)
GJ2501_4d_3	28721442	26423810(92.0%)	1045613(3.64%)	25378197(88.36%)
GJ2501_8d_1	27206132	25229544(92.73%)	930380(3.42%)	24299164(89.32%)
GJ2501_8d_2	28581708	26343240(92.17%)	1065876(3.73%)	25277364(88.44%)
GJ2501_8d_3	26285692	24257997(92.29%)	931934(3.55%)	23326063(88.74%)
GJ2501_16d_1	28865818	26869754(93.09%)	1149700(3.98%)	25720054(89.1%)
GJ2501_16d_2	29345352	27518497(93.77%)	998588(3.4%)	26519909(90.37%)
GJ2501_16d_3	27310134	25449944(93.19%)	979614(3.59%)	24470330(89.6%)

## Sheet: Table S3_KEGG_GJ_GJ2501_DEG
Num	Pathway id	Description	Database	Ratio_in_study	Ratio_in_pop	Pvalue	Padjust	First Category	Second Category
33	map00195	Photosynthesis	KEGG PATHWAY	33/1574	60/10255	1.27996e-12	1.61275e-10	Metabolism	Energy metabolism
16	map00196	Photosynthesis - antenna proteins	KEGG PATHWAY	16/1574	18/10255	9.98719e-12	1.25839e-09	Metabolism	Energy metabolism
49	map00500	Starch and sucrose metabolism	KEGG PATHWAY	49/1574	159/10255	5.72707e-07	7.21611e-05	Metabolism	Carbohydrate metabolism
20	map00860	Porphyrin and chlorophyll metabolism	KEGG PATHWAY	20/1574	51/10255	2.98919e-05	0.00376638	Metabolism	Metabolism of cofactors and vitamins
25	map00710	Carbon fixation in photosynthetic organisms	KEGG PATHWAY	25/1574	74/10255	6.25947e-05	0.00788693	Metabolism	Energy metabolism
42	map00520	Amino sugar and nucleotide sugar metabolism	KEGG PATHWAY	42/1574	153/10255	7.92423e-05	0.00998453	Metabolism	Carbohydrate metabolism
22	map00052	Galactose metabolism	KEGG PATHWAY	22/1574	68/10255	0.000342367	0.0431382	Metabolism	Carbohydrate metabolism

## Sheet: Table S4_GO_GJ_GJ2501_DEG
Number	GO ID	Term Type	Description	Ratio_in_study	Ratio_in_pop	Pvalue	Padjust
16	GO:0016168	MF	chlorophyll binding	16/3509	28/22320	6.11e-07	0.00487289
113	GO:0016758	MF	transferase activity, transferring hexosyl groups	113/3509	457/22320	3.47e-06	0.0276655
14	GO:0016857	MF	racemase and epimerase activity, acting on carbohydrates and derivatives	14/3509	25/22320	4.35e-06	0.0346474
157	GO:0016757	MF	transferase activity, transferring glycosyl groups	157/3509	695/22320	4.89e-06	0.0389491
82	GO:0008194	MF	UDP-glycosyltransferase activity	82/3509	317/22320	5.51e-06	0.0439388
396	GO:0016491	MF	oxidoreductase activity	396/3509	1980/22320	6.76e-06	0.0538421
20	GO:0009522	CC	photosystem I	20/3509	26/22320	1.47e-07	0.00116784
8	GO:0010598	CC	NAD(P)H dehydrogenase complex (plastoquinone)	8/3509	8/22320	3.71e-07	0.00295389
21	GO:0009523	CC	photosystem II	21/3509	31/22320	6.03e-07	0.00480583
25	GO:0009521	CC	photosystem	25/3509	44/22320	6.31e-07	0.00502543
56	GO:0009941	CC	chloroplast envelope	56/3509	125/22320	7.35e-07	0.00585787
20	GO:0010287	CC	plastoglobule	20/3509	23/22320	1.09e-06	0.00869213
101	GO:0042651	CC	thylakoid membrane	101/3509	189/22320	1.55e-06	0.0123596
101	GO:0034357	CC	photosynthetic membrane	101/3509	189/22320	1.55e-06	0.0123596
56	GO:0009526	CC	plastid envelope	56/3509	127/22320	1.82e-06	0.014501
99	GO:0009535	CC	chloroplast thylakoid membrane	99/3509	183/22320	1.96e-06	0.0156573
99	GO:0055035	CC	plastid thylakoid membrane	99/3509	184/22320	1.98e-06	0.0157502
60	GO:0031975	CC	envelope	60/3509	150/22320	2.39e-06	0.0190197
60	GO:0031967	CC	organelle envelope	60/3509	150/22320	2.39e-06	0.0190197
78	GO:0009570	CC	chloroplast stroma	78/3509	214/22320	2.7e-06	0.0214924
78	GO:0009532	CC	plastid stroma	78/3509	214/22320	2.7e-06	0.0214924
185	GO:0009536	CC	plastid	185/3509	655/22320	3.28e-06	0.0261304
175	GO:0009507	CC	chloroplast	175/3509	609/22320	3.33e-06	0.0265448
19	GO:0009579	CC	thylakoid	19/3509	41/22320	3.75e-06	0.0298757
16	GO:0009765	BP	photosynthesis, light harvesting	16/3509	18/22320	1.37e-07	0.0010955
15	GO:0009768	BP	photosynthesis, light harvesting in photosystem I	15/3509	16/22320	2.19e-07	0.00174323
17	GO:0018298	BP	protein-chromophore linkage	17/3509	30/22320	3.19e-07	0.00254384
31	GO:0015979	BP	photosynthesis	31/3509	61/22320	4.93e-07	0.00392946
15	GO:0010200	BP	response to chitin	15/3509	27/22320	2.25e-06	0.0179274
59	GO:0009416	BP	response to light stimulus	59/3509	198/22320	2.9e-06	0.0231441
15	GO:0010119	BP	regulation of stomatal movement	15/3509	28/22320	4.14e-06	0.0329903
221	GO:0005975	BP	carbohydrate metabolic process	221/3509	975/22320	5.19e-06	0.0413914
61	GO:0009314	BP	response to radiation	61/3509	217/22320	5.31e-06	0.0423323

## Sheet: Table S5_KEGG_GJ_up_DEG
Num	Pathway id	Description	Database	Ratio_in_study	Ratio_in_pop	Pvalue	Padjust	First Category	Second Category
40	map03008	Ribosome biogenesis in eukaryotes	KEGG PATHWAY	40/2072	87/10255	4.90858e-08	6.43024e-06	Genetic Information Processing	Translation

## Sheet: Table S6_KEGG_GJ2501_up_DEG
Num	Pathway id	Description	Database	Ratio_in_study	Ratio_in_pop	Pvalue	Padjust	First Category	Second Category
44	map03008	Ribosome biogenesis in eukaryotes	KEGG PATHWAY	44/2285	87/10255	6.07044e-09	7.89158e-07	Genetic Information Processing	Translation
14	map00196	Photosynthesis - antenna proteins	KEGG PATHWAY	14/2285	18/10255	8.73886e-07	0.000113605	Metabolism	Energy metabolism
29	map00195	Photosynthesis	KEGG PATHWAY	29/2285	60/10255	7.48523e-06	0.000973079	Metabolism	Energy metabolism

## Sheet: Table S7_GO_GJ_up_DEG
Number	GO ID	Term Type	Description	Ratio_in_study	Ratio_in_pop	Pvalue	Padjust
9	GO:0000727	BP	double-strand break repair via break-induced replication	9/4082	9/22320	2.27236e-07	0.00181084
134	GO:0043933	BP	protein-containing complex subunit organization	134/4082	501/22320	4.57899e-06	0.0364899
173	GO:0006996	BP	organelle organization	173/4082	656/22320	4.66666e-06	0.0371886
21	GO:0032040	CC	small-subunit processome	21/4082	36/22320	5.9169e-07	0.00471518
39	GO:0030684	CC	preribosome	39/4082	81/22320	7.06765e-07	0.00563221
69	GO:0005730	CC	nucleolus	69/4082	201/22320	2.12179e-06	0.0169086
165	GO:1990904	CC	ribonucleoprotein complex	165/4082	613/22320	3.67195e-06	0.0292618
67	GO:0099080	CC	supramolecular complex	67/4082	215/22320	4.74311e-06	0.0377978
207	GO:0043228	CC	non-membrane-bounded organelle	207/4082	834/22320	5.84237e-06	0.0465578
207	GO:0043232	CC	intracellular non-membrane-bounded organelle	207/4082	834/22320	5.84237e-06	0.0465578
30	GO:0003724	MF	RNA helicase activity	30/4082	61/22320	6.85109e-07	0.00545963
35	GO:0008094	MF	DNA-dependent ATPase activity	35/4082	79/22320	1.16162e-06	0.00925693
20	GO:0003678	MF	DNA helicase activity	20/4082	38/22320	1.86376e-06	0.0148523
70	GO:0004386	MF	helicase activity	70/4082	179/22320	2.25444e-06	0.0179656
189	GO:0016887	MF	ATPase activity	189/4082	541/22320	3.54152e-06	0.0282224
237	GO:0017111	MF	nucleoside-triphosphatase activity	237/4082	773/22320	4.06437e-06	0.032389
253	GO:0016818	MF	hydrolase activity, acting on acid anhydrides, in phosphorus-containing anhydrides	253/4082	826/22320	4.25675e-06	0.0339221
253	GO:0016817	MF	hydrolase activity, acting on acid anhydrides	253/4082	833/22320	4.67191e-06	0.0372304
250	GO:0016462	MF	pyrophosphatase activity	250/4082	822/22320	4.99067e-06	0.0397707

## Sheet: Table S8_GO_GJ2501_up_DEG
Number	GO ID	Term Type	Description	Ratio_in_study	Ratio_in_pop	Pvalue	Padjust
14	GO:0009765	BP	photosynthesis, light harvesting	14/4615	18/22320	3.34802e-07	0.00266804
13	GO:0009768	BP	photosynthesis, light harvesting in photosystem I	13/4615	16/22320	3.68863e-07	0.00293947
56	GO:0071826	BP	ribonucleoprotein complex subunit organization	56/4615	152/22320	4.32859e-06	0.0344945
19	GO:0009523	CC	photosystem II	19/4615	31/22320	9.99129e-07	0.00796206
17	GO:0009522	CC	photosystem I	17/4615	26/22320	1.0096e-06	0.0080455
37	GO:0030684	CC	preribosome	37/4615	81/22320	1.36794e-06	0.0109011
76	GO:0099080	CC	supramolecular complex	76/4615	215/22320	2.54934e-06	0.0203157
55	GO:0005874	CC	microtubule	55/4615	146/22320	2.60668e-06	0.0207727
72	GO:0005730	CC	nucleolus	72/4615	201/22320	2.80196e-06	0.0223288
20	GO:0032040	CC	small-subunit processome	20/4615	36/22320	4.45026e-06	0.0354641
188	GO:1990904	CC	ribonucleoprotein complex	188/4615	613/22320	4.91071e-06	0.0391335
29	GO:0003724	MF	RNA helicase activity	29/4615	61/22320	3.1737e-06	0.0252912
179	GO:0016887	MF	ATPase activity	179/4615	541/22320	3.44389e-06	0.0274443
228	GO:0017111	MF	nucleoside-triphosphatase activity	228/4615	773/22320	3.75397e-06	0.0299154
65	GO:0004386	MF	helicase activity	65/4615	179/22320	4.17833e-06	0.0332971
242	GO:0016817	MF	hydrolase activity, acting on acid anhydrides	242/4615	833/22320	4.41603e-06	0.0351913
240	GO:0016462	MF	pyrophosphatase activity	240/4615	822/22320	4.73003e-06	0.0376936
242	GO:0016818	MF	hydrolase activity, acting on acid anhydrides, in phosphorus-containing anhydrides	242/4615	826/22320	4.97992e-06	0.039685

## Sheet: Table S9_KEGG_GJ_down_DEG
Num	Pathway id	Description	Database	Ratio_in_study	Ratio_in_pop	Pvalue	Padjust	First Category	Second Category
32	map00195	Photosynthesis	KEGG PATHWAY	32/2125	60/10255	2.37747e-08	3.06693e-06	Metabolism	Energy metabolism
11	map00196	Photosynthesis - antenna proteins	KEGG PATHWAY	11/2125	18/10255	0.000219008	0.028252	Metabolism	Energy metabolism

## Sheet: Table S10_KEGG_GJ2501_down_DEG
Num	Pathway id	Description	Database	Ratio_in_study	Ratio_in_pop	Pvalue	Padjust	First Category	Second Category
14	map00196	Photosynthesis - antenna proteins	KEGG PATHWAY	14/2458	18/10255	2.24746e-06	0.000285428	Metabolism	Energy metabolism
31	map00195	Photosynthesis	KEGG PATHWAY	31/2458	60/10255	3.06854e-06	0.000389705	Metabolism	Energy metabolism

[truncated: 10 more sheets: Table S11_GO_GJ_down_DEG, Table S12_GO_GJ2501_down_DEG, Table S13 different module, Table S14_KEGG_different_module, Table S15_GO_different_module, Table S16 similar module, Table S17_KEGG_similar_module, Table S18_GO_similar_module, Table S19_subcellular localizat, Table S20_Primer sequence]
